# Supplementary material for: Tumor cell-based liquid biopsy using high-throughput microfluidic enrichment of entire leukapheresis product
Source: Nat Commun. 2025 Jan 2;16:32. doi: 10.1038/s41467-024-55140-x (PMC11696112; doi:10.1038/s41467-024-55140-x)
Supplement: Supplementary file 5 — Supplementary Dataset 1 [file 41467_2024_55140_MOESM5_ESM.xlsx]

## Sheet: ddPCR probes
Test	Primer	Exon Junction	Assay Name	Probe	Primer 2/REV	Primer 1/FWD
Prostate	FOLH1	10-11	Hs.PT.58.38521043	/5HEX/ATG AAC AAC/ZEN/AGC TGC TCC ACT CTG A/3IABkFQ/	CAATGTGATAGGTACTCTCAGAGG	TGTTCCAAAGCTCCTCACAA
Prostate	KLK2	2a-3	Hs.PT.58.20108543	/56-FAM/TGG CTA TTC/ZEN/TTC TTT AGG CAA TGG GCA/3IABkFQ/	GCTGTGTACAGTCATGGATGG	GTCTTCAGGCTCAAACAGGT
Prostate	KLK3	5	Custom-Designed	/56-FAM/TGT GCT TCA/ZEN/AGG TAT CAC GTC ATG GG/3IABkFQ/	CTTTCGGGCAGGGCACAT	GGGCCCACTTGTCTGTAATGG
Prostate	TMPRSS2	12-13	Hs.PT.58.22365438	/56-FAM/ACC CGG AAA/ZEN/TCC AGC AGA GCT/3IABkFQ/	CCCAACCCAGGCATGATG	TCAATGAGAAGCACCTTGGC
Prostate	FAT1	13-14	Hs.PT.58.45775110	/56-FAM/TCT TGT CAG/ZEN/CAG CGT TCC CGG/3IABkFQ/	GATCCTTATGCCATCACCGT	ATCAGCAGAGTCAATCAGTGAG
Prostate	STEAP2	4-5	Hs.PT.58.19467586	/5HEX/ACA TGG CTT/ZEN/ATC AGC AGG TTC ATG CA/3IABkFQ/	CATGTTGCCTACAGCCTCT	TCTCCAAACTTCTTCCTCATTCC
Prostate	AGR2	7-8	Hs.PT.58.38683802	/56-FAM/ATG CTT ACG/ZEN/AAC CTG CAG ATA CAG CTC/3IABkFQ/	CTGACAGTTAGAGCCGATATCAC	CAATTCAGTCTTCAGCAACTTGAG
Prostate	HOXB13	1-2	Hs.PT.58.4375164	/5HEX/CAG CAT TTG/ZEN/CAG ACT CCA GCG G/3IABkFQ/	CAGCCAGATGTGTTGCCA	CTGTACGGAATGCGTTTCTTG
Prostate	AR-wt	4-5	Custom-Designed	/56-FAM/ACG ACC AGA/ZEN/TGG CTG TCA TTC AGT/3IABkFQ/	CCAGCCCATGGCAAACA	CTGGGAGAGAGACAGCTTGTA
Prostate	AR-V7	3-4	Custom-Designed	/5HEX/AAGCAGGGA/ZEN/TGACTCTGGGAGAAA/3IABkFQ/	CTTTCTTCAGGGTCTGGTCATT	CTTGTCGTCTTCGGAAATGTTATG
Prostate	TACSTD2	1	Custom-Designed	/56-FAM/TCG GTC CAA/ZEN/CAA CAG GAA ACC TGA/3IABkFQ/	CTATGCCATCCCTTCCTTCAC	CAGGGTCTCCTTTCTTTCTCAC
Prostate	MYC	2-3	Custom-Designed	/56-FAM/TTG TTC CTC/ZEN/CTC AGA GTC GCT GC/3IABkFQ/	CAACATCGATTTCTTCCTCATCTTC	TTCTCTCCGTCCTCGGATT
Prostate	POU3F2	1	Custom-Designed	/56-FAM/TGA AGC TAT/ZEN/CCA GAG CAG GGC AAA/3IABkFQ/	GAACTCCAGCTTCTGACCTTAC	GGTATGGGAACTGGCCTTTAG
Prostate	EZH2	17-18	Custom-Designed	/5HEX/TTACAGATA/ZEN/CAGCCAGGCTGATGCC/3IABkFQ/	TCGATGCCGACATACTTCAG	CATCCAGACTGGCGAAGAG
Prostate	SYP	6-7	Custom-Designed	/5HEX/TAG TCT GGT/ZEN/CAG TGA AGC CCA GGA/3IABkFQ/	GGGTGGAGACCTAGGGTATAG	CACCTCCTTCTCCAATCAGATG
Prostate	CSPG4	9-10	Custom-Designed	/56-FAM/AGC CAC CTC/ZEN/TGG AAG AAC AAA GGT/3IABkFQ/	GCCAAGAGATTGGAGGCAT	TGCTGTGGCTGTGTCTTT
Prostate	DLL3	7-8	Custom-Designed	/5HEX/ATG GTC CGA/ZEN/GCT CGT CCG TAG ATT/3IABkFQ/	GTCTACATCTTCAGGGCGATT	CAACCTAAGGACGCAGGAG
Prostate	E2F1	5-6	Custom-Designed	/5HEX/AAA CAT CGA/ZEN/TCG GGC CTT GTT TGC/3IABkFQ/	TGATCCCACCTACGGTCTC	GGACTCTTCGGAGAACTTTCAG
Prostate	FOXA2	3	Custom-Designed	/5HEX/ACC CGT TCT/ZEN/CCA TCA ACA ACC TCA/3IABkFQ/	AGTGCATCACCTGTTCGTAGGC	GGAACACCACTACGCCTTCAAC
Prostate	CHGA	7-8	Custom-Designed	/5HEX/AGGAGAAGA/ZEN/AAGAGGAGGAGGGCA/3IABkFQ/	CTGGTGGGCCACTTTCTC	TCCAGGTCCGAGGCTAC
HCC	AFP	7-8	Hs.PT.56a.571602	/56-FAM/AAT GCT GCA /ZEN/AAC TGA CCA CGC TG/3IABkFQ/	AGGAGATGTGCTGGATTGTC	TCTGCATGAATTATACATTGACCAC
HCC	AHSG	5-6	Hs.PT.56a.40582762	/56-FAM/CCA CAG AGG /ZEN/CAG CCA AGT GTA ACC /3IABkFQ/	ATGTGGAGTTTACAGTGTCTGG	AGCTTCTCACTGAGTGTTGC
HCC	ALB	11-13	Custom-Designed	/56-FAM/ACT TGT TGC /ZEN/TGC AAG TCA AGC TGC /3IABkFQ/	CAT GGT AGG CTG AGA TGC TTT	GAC GAT AAG GAG ACC TGC TTT G
HCC	APOH	6-7	Hs.PT.56a.15369168	/56-FAM/CCA GTT TCC /ZEN/CAG TTT GGT ACA TTC TAT TTC TTC C/3IABkFQ/	TGA TGG ATA TTC TCT GGA TGG C	CCT GAA TCT TTA CTC TCT CTC CTT G
HCC	FABP1	2-3	Hs.PT.58.39164311	/56-FAM/AAC CAC TGT /ZEN/CTT GAC TTT CTC CCC TG/3IABkFQ/	GCA CTT CAA GTT CAC CAT CAC	ACC AGT TTA TTG TCA CCT TCC A
HCC	FGB	1-2b	Hs.PT.58.14630218	/56-FAM/ACC CTC CTC /ZEN/ATT GTC GTT GAC ACC /3IABkFQ/	ACA TCT ATT ATT GCT ACT ATT GTG TGT T	TGG GAG CCT CTT CTC TCT TC
HCC	FGG	7-8	Hs.PT.58.27217942	/56-FAM/TGC CAT TCC /ZEN/AGT CTT CCA GTT CCA C/3IABkFQ/	TTC ATT TGA TAA GCA CAC AGT CTG	ACC TTG AAC ATG GCA TAG TCT G
HCC	GPC3	8-9	Hs.PT.58.317065	/56-FAM/TTC CAG GCG /ZEN/CAT CAT CCA CAT CC/3IABkFQ/	AATCAGCTCCGCTTCCTTG	TGCTTATCTCGTTGTCCTTCG
HCC	RBP4	5-6	Hs.PT.58.38653618	/56-FAM/AGG CTG ATC /ZEN/GTC CAC AAC GGT T/3IABkFQ/	CAG AAG CGC AGA AGA TTG TAA G	TCT TTC TGA TCT GCC ATC GC
HCC	TF	1-2	Hs.PT.58.3984182	/56-FAM/CCA GAC ACA /ZEN/GCC CCA GGA CG/3IABkFQ/	AGA AGC GAG TCC GAC TGT	CAC TGC ACA CCA TCT CAC A
Melanoma	FAT1	13-14	HS.PT.58.45775110	/56-FAM/TCT TGT CAG /ZEN/CAG CGT TCC CGG /3IABkFQ/	GAT CCT TAT GCC ATC ACC GT	ATC AGC AGA GTC AAT CAG TGA G
Melanoma	FAT2	9-10	HS.PT.58.24846942	/56-FAM/ACC TGC TAC /ZEN/ATC ACA GAG GGA GAC C/3IABkFQ/	CCT GGA TGC TGA CAT TTC TGA	TCC TCC ACT CAT CTC CAA CT
Melanoma	MAGEA6	2-3	Custom-Designed	/56-FAM/TTG CCC TGA /ZEN/CCA GAG TCA TCA TGC /3IABkFQ/	GAA GGA GAA GAT CTG CCA GTG	GCT GAC TCC TCT GCT CAA G
Melanoma	MLANA	2-4	HS.PT.58.24477800	/56-FAM/AAG ACT CCC /ZEN/AGG ATC ACT GTC AGG A/3IABkFQ/	ACT CTT ACA CCA CGG CTG A	CCA TCA AGG CTC TGT ATC CAT
Melanoma	PMEL	2-5	HS.PT.58.18690699	/56-FAM/TTT GGC TGT /ZEN/GAT AGG TGC TTT GCT G/3IABkFQ/	CAG GCA TCG TCA GTT TCC T	ACA CAA TGG ATC TGG TGC TAA
Melanoma	SFRP1	1-3	HS.PT.58.40384040	/56-FAM/TGT GAC AAC /ZEN/GAG TTG AAA TCT GAG GCC /3IABkFQ/	CAA TGC CAC CGA AGC CT	CTT TTA TTT TCA TCC TCA GTG CAA AC
Melanoma	SOX10	2-3	HS.PT.58.4891394	/56-FAM/TTG TGC AGG /ZEN/TGC GGG TAC TGG /3IABkFQ/	CTT GTC ACT TTC GTT CAG CAG	CTT CAT GGT GTG GGC TCA
Melanoma	TFAP2C	1-2	Hs.PT.58.4115096	/56-FAM/ACA GGG GAG /ZEN/GTT CAG AGG GTT CTT /3IABkFQ/	GAT CAG ACA GTC ATT CGC AAA G	GAC AAT CTT CCA GGG ACT GAG
Melanoma	PRAME	3-4	Hs.PT.58.45281469	/56-FAM/CAA GCG TTG /ZEN/GAG GTC CTG AGG C/3IABkFQ/	GCA ACA AGT GAC TGA GAC CTA	GTC CAC ACA CTC ATG CTG AT
Melanoma	GPR143	5-6	Hs.PT.58.19972718	/56-FAM/TTC GCC ACG /ZEN/AGA ACC AGC AGC /3IABkFQ/	CCA CTA TGT CAC CAT GTA CCT G	ACG GCT CCC ATC CTC CT
Melanoma	TYRP1	4-5	Hs.PT.58.21339707	/56-FAM/CTC AAT GGC /ZEN/GAG TGG TCT GTG ACT /3IABkFQ/	CTC TAA TAA GCC CAA ACT CTG TCT	AGC TGG ATT TCT CCT AAT TGG C
Melanoma	CSPG4	1-2	Hs.PT.58.2169197	/56-FAM/CGC GGC TTC /ZEN/CTT CTT CGG TGA /3IABkFQ/	TTG GCT TTG ACC CTG ACT ATG	GCA GGT CTA TGT CGG TCA G
Melanoma	MAGEA1	1-3	Hs.PT.58.27428541	/56-FAM/CTG TCC TCT /ZEN/GGG TTG GCC TGT /3IABkFQ/	GCG AGG TTT CCA TTC TGA GG	CAG ATC TTC TCC TTG GTG CTC
Melanoma	GAGE1	4-6	Hs.PT.58.25043287	/56-FAM/AGG CGT TTT /ZEN/CAC CTC CTC TGG ATT T/3IABkFQ/	GTG TGA AGA TGG TCC TGA TGG	CCT GCA ACA TTT CAG CAT GTC
Melanoma	MAGEA4	1-3	Hs.PT.58.27894043	/56-FAM/CCA CAG GCA /ZEN/GAT CTT CTC CTT GGT G/3IABkFQ/	CTG TGA GGA GTC AAG GTT CTG	CAA GAG TGC AGG CAA AAG C
Melanoma	TNC	26-27	Hs.PT.58.39402235	/56-FAM/CAC CTG CTG /ZEN/TCC CAC TGT ACC C/3IABkFQ/	GAC TCG CTA CAA GCT GAA GG	GTT GGT GAT GGC TGA ATC TGT
Melanoma	IL13RA2	8-9	Hs.PT.58.40296980	/56-FAM/ACC TTC CCA /ZEN/GCA TTG TTT ATC ACT CCA /3IABkFQ/	CAA ATG AAA CCC GAC AAT TAT GC	GTA GCC AGA AAC GTA GCA AAG
Melanoma	MAGEA2	3-5	Hs.PT.58.2366134	/56-FAM/TCG GGT CCT /ZEN/ACT TGT CAG CCT GT/3IABkFQ/	GAT GCA GTG GTT CTA GGA TCT G	GAT CTT CTC CTT CAA TGC TCC T
Melanoma	MAGEC2	1-3	Hs.PT.58.23276508	/56-FAM/CTG TGC TGA /ZEN/CTT TAG GCT GTG TGC /3IABkFQ/	ACC TCC CAC CAT AGA GAG AAG	CCT TGA CTC CTG GCA CTG
Breast	CXCL14	2-3	Hs.PT.58.19273291	/56-FAM/AAA TGA AGC /ZEN/CAA AGT ACC CGC ACT G/3IABkFQ/	GCT ACA GCG ACG TGA AGA AG	GAC CTC GGT ACC TGG ACA
Breast	FAT1	13-14	Hs.PT.58.45775110	/56-FAM/TCT TGT CAG /ZEN/CAG CGT TCC CGG /3IABkFQ/	GAT CCT TAT GCC ATC ACC GT	ATC AGC AGA GTC AAT CAG TGA G
Breast	FAT2	9-10	Hs.PT.58.24846942	/56-FAM/ACC TGC TAC /ZEN/ATC ACA GAG GGA GAC C/3IABkFQ/	CCT GGA TGC TGA CAT TTC TGA	TCC TCC ACT CAT CTC CAA CT
Breast	MGP	2-4	HS.PT.58.635768	/56-FAM/CAT GTG ATT /ZEN/CCT GGG CAC GAT GC/3IABkFQ/	CTT CGG CTT TGA TAT CGT TTC AG	GGA TTA AGT TCA TAA GAT TCC ATG CT
Breast	MUC16	5-6	Hs.PT.58.3543722	/56-FAM/AGC CTC TTT /ZEN/ACT CCT CTG ACC ACA CC/3IABkFQ/	GAC AAC AAC CAC CTT CAA TAC AC	AGA TCC AGG ACC GAT GGT T
Breast	PRAME	3-4	Hs.PT.58.45281469	/56-FAM/CAA GCG TTG /ZEN/GAG GTC CTG AGG C/3IABkFQ/	GCA ACA AGT GAC TGA GAC CTA	GTC CAC ACA CTC ATG CTG AT
Breast	SERPINA3	4-5	Hs.PT.58.15580605	/56-FAM/TAG CAG TCT /ZEN/CCC AGG TGG TCC A/3IABkFQ/	GGA AGC CTT CAC CAG CAA	CCT CAA ATA CAT CAA GCA CAG C
Breast	SFRP1	1-3	Hs.PT.58.38429156	/56-FAM/TGT GAC AAC /ZEN/GAG TTG AAA TCT GAG GCC /3IABkFQ/	CAA TGC CAC CGA AGC CT	CTT TTA TTT TCA TCC TCA GTG CAA AC
Breast	TMPRSS4	9-11	Hs.PT.58.3161735	/56-FAM/CTC ACT CCA /ZEN/GCC ACC CCA CTC /3IABkFQ/	CAG TTC CCA CTC ACT TTC TCA G	ATC TTC CCT CCA TTC TGC TTC
Breast	CXCL13	2-3	Hs.PT.58.45801487	/56-FAM/TGT AGA TGT /ZEN/GTC CAA GAG AGC TCA GTC T/3IABkFQ/	TCA GCA GCC TCT CTC CA	GGG CAA GAT TTG AAT TCG ATC A
Breast	PGR	7-8	HS.PT.58.1566542	/5HEX/ACA AGA TCA /ZEN/TGC AAG TTA TCA AGA AGT TTT GTA AGT T/3IABkFQ/	GGC AAT TGG TTT GAG GCA A	GGA CTG GAT AAA TGT ATT CAA GCA
Breast	SFRP2	1-2	Hs.PT.58.20705989	/56-FAM/TTT CCC CCA /ZEN/GGA CAA CGA CCT TT/3IABkFQ/	GCC CGA CAT GCT TGA GT	TTG CAG GCT TCA CAT ACC TT
Breast	AGR2	7-8	Hs.PT.58.38683802	/5HEX/ATG CTT ACG /ZEN/AAC CTG CAG ATA CAG CTC /3IABkFQ/	CTG ACA GTT AGA GCC GAT ATC AC	CAA TTC AGT CTT CAG CAA CTT GAG
Breast	EFHD1	4-5	Hs.PT.58.27534728	/56-FAM/TCT TTG AAG /ZEN/CCA AGG TCC AAG CCT /3IABkFQ/	TCG ATG TGG CCC TGG AG	TTC CGC TCA TCT TGC TCA G
Breast	PIP	2-3	Hs.PT.58.19165954	/56-FAM/TGA GGT AAG /ZEN/TTT TAA CCA CCA TGC ATT CTT TC/3IABkFQ/	CAG TGC TTG CAG TTC AAA CAG	CCA GTA GAA GGT TTT TGG ATT GTC
Breast	SCGB2A1	1-2	Hs.PT.58.864035	/5HEX/CCA TGA AGC /ZEN/TGC TGA TGG TCC TCA /3IABkFQ/	ACT TCC TTG ATC CCT GCC A	GTC TTT TCA ACC ATG TCC TCC A
Breast	WFDC2	2-3	Hs.PT.58.25117187	/56-FAM/TGC TCT CTG /ZEN/CCC AAT GAT AAG GAG G/3IABkFQ/	CCG ACA ACC TCA AGT GCT G	GCT GGG GAA AGT TAA TGT TCA C
