# Supplementary material for: Tumor cell-based liquid biopsy using high-throughput microfluidic enrichment of entire leukapheresis product
Source: Nat Commun. 2025 Jan 2;16:32. doi: 10.1038/s41467-024-55140-x (PMC11696112; doi:10.1038/s41467-024-55140-x)
Supplement: Supplementary file 7 — Supplementary Dataset 3 [file 41467_2024_55140_MOESM7_ESM.xlsx]

## Sheet: GU-1 clinical genetic tests
FoundationOne®Liquid CDx - Tissue, 10/11/2019
Gene	Variant	Mutation type	CLIN_SIG	Allele frequency	Identified in WES analysis of CTCs
PTEN		Deletion	Pathogenic		Yes
CDH1	p.G203D	missense_variant	Variant of unknown significance (VUS)	> 5%	Yes
PTCH1	p.T1052M	missense_variant	VUS	> 5%	Yes
PTPRO	p.Q484R	missense_variant	VUS	> 5%	Yes
RET	p.L56M	missense_variant	VUS	> 5%	Yes
ROS1	p.Y382H	missense_variant	VUS	> 5%	Yes
Guardant360®CDx - ctDNA, 6/11/2020
Gene	Variant	Mutation type	CLIN_SIG	Allele frequency	Identified in WES analysis of CTCs
NRAS	p.E63D	missense_variant	VUS	0.034
ERBB2	p.H318Y	missense_variant	VUS	0.003	Yes

## Sheet: GU-2 clinical genetic tests
Caris Life Sciences - Tissue, 9/27/2023
Gene	Variant	Mutation type	CLIN_SIG	Allele frequency	Identified in WES analysis of CTCs
TP53	p.T115N	missense_variant	Pathogenic	0.25	Yes
FLT4	p.R1060Q	missense_variant	Variant of unknown significance (VUS)	0.47	Yes
NTRK3	p.A34E	missense_variant	VUS	0.49
POLQ	p.G2503V	missense_variant	VUS	0.18	Yes
Tempus - ctDNA, 7/26/2023
Gene	Variant	Mutation type	CLIN_SIG	Allele frequency	Identified in WES analysis of CTCs
TP53	p.T115N	missense_variant	Pathogenic	0.019	Yes
TP53	p.V216M	missense_variant	Pathogenic/Likely pathogenic	0.005
MYC	p.F130C	missense_variant	VUS	0.491	Yes
JAK1	p.D121N	missense_variant	VUS	0.025	Yes
APC	p.S559R	missense_variant	VUS	0.003
