# Supplementary material for: Tumor cell-based liquid biopsy using high-throughput microfluidic enrichment of entire leukapheresis product
Source: Nat Commun. 2025 Jan 2;16:32. doi: 10.1038/s41467-024-55140-x (PMC11696112; doi:10.1038/s41467-024-55140-x)
Supplement: Supplementary file 8 — Supplementary Dataset 4 [file 41467_2024_55140_MOESM8_ESM.xlsx]

## Sheet: GSEA GU-1 Cluster-1 vs -2
Comparison	Direction	Collection	FDR q-val	NAME
Cluster-2 vs Cluster-1 in GU-1	Up in Cluster-1	HALLMARK	0.220294	HALLMARK_UNFOLDED_PROTEIN_RESPONSE
Cluster-2 vs Cluster-1 in GU-1	Up in Cluster-1	GO	0.238753	GO_SEGMENT_SPECIFICATION
Cluster-2 vs Cluster-1 in GU-1	Up in Cluster-1	REACTOME	0.000859712	REACTOME_FGFR1_LIGAND_BINDING_AND_ACTIVATION
Cluster-2 vs Cluster-1 in GU-1	Up in Cluster-1	REACTOME	0.014881	REACTOME_SHC_MEDIATED_CASCADE_FGFR1
Cluster-2 vs Cluster-1 in GU-1	Up in Cluster-1	REACTOME	0.0180881	REACTOME_FGFR_LIGAND_BINDING_AND_ACTIVATION
Cluster-2 vs Cluster-1 in GU-1	Up in Cluster-1	REACTOME	0.0249599	REACTOME_ACTIVATED_POINT_MUTANTS_OF_FGFR2
Cluster-2 vs Cluster-1 in GU-1	Up in Cluster-1	REACTOME	0.0400963	REACTOME_FRS_MEDIATED_FGFR1_SIGNALING
Cluster-2 vs Cluster-1 in GU-1	Up in Cluster-1	REACTOME	0.0433825	REACTOME_SHC_MEDIATED_CASCADE
Cluster-2 vs Cluster-1 in GU-1	Up in Cluster-1	REACTOME	0.0852653	REACTOME_DOWNSTREAM_SIGNALING_OF_ACTIVATED_FGFR1
Cluster-2 vs Cluster-1 in GU-1	Up in Cluster-1	REACTOME	0.111869	REACTOME_CLASS_C_3_METABOTROPIC_GLUTAMATE_PHEROMONE_RECEPTORS
Cluster-2 vs Cluster-1 in GU-1	Up in Cluster-1	REACTOME	0.150815	REACTOME_RESPONSE_OF_EIF2AK1_HRI_TO_HEME_DEFICIENCY
Cluster-2 vs Cluster-1 in GU-1	Up in Cluster-1	REACTOME	0.179137	REACTOME_PHOSPHOLIPASE_C_MEDIATED_CASCADE_FGFR2
Cluster-2 vs Cluster-1 in GU-1	Up in Cluster-1	REACTOME	0.240101	REACTOME_SIGNALING_BY_FGFR1
Cluster-2 vs Cluster-1 in GU-1	Up in Cluster-2	PID	0.156073	PID_PTP1B_PATHWAY
Cluster-2 vs Cluster-1 in GU-1	Up in Cluster-2	PID	0.169512	PID_AMB2_NEUTROPHILS_PATHWAY
Cluster-2 vs Cluster-1 in GU-1	Up in Cluster-2	PID	0.17115	PID_TXA2PATHWAY
Cluster-2 vs Cluster-1 in GU-1	Up in Cluster-2	PID	0.172148	PID_INTEGRIN_CS_PATHWAY
Cluster-2 vs Cluster-1 in GU-1	Up in Cluster-2	PID	0.173633	PID_ALPHA_SYNUCLEIN_PATHWAY
Cluster-2 vs Cluster-1 in GU-1	Up in Cluster-2	PID	0.179816	PID_INTEGRIN2_PATHWAY
Cluster-2 vs Cluster-1 in GU-1	Up in Cluster-2	PID	0.186822	PID_THROMBIN_PAR1_PATHWAY
Cluster-2 vs Cluster-1 in GU-1	Up in Cluster-2	PID	0.188634	PID_IL8_CXCR2_PATHWAY
Cluster-2 vs Cluster-1 in GU-1	Up in Cluster-2	PID	0.19032	PID_IL27_PATHWAY
Cluster-2 vs Cluster-1 in GU-1	Up in Cluster-2	PID	0.193302	PID_INTEGRIN_A9B1_PATHWAY
Cluster-2 vs Cluster-1 in GU-1	Up in Cluster-2	PID	0.199431	PID_TCR_PATHWAY
Cluster-2 vs Cluster-1 in GU-1	Up in Cluster-2	PID	0.215667	PID_FCER1_PATHWAY
Cluster-2 vs Cluster-1 in GU-1	Up in Cluster-2	PID	0.229252	PID_SYNDECAN_1_PATHWAY
Cluster-2 vs Cluster-1 in GU-1	Up in Cluster-2	PID	0.237318	PID_IL2_STAT5_PATHWAY
Cluster-2 vs Cluster-1 in GU-1	Up in Cluster-2	PID	0.238773	PID_RHOA_PATHWAY
Cluster-2 vs Cluster-1 in GU-1	Up in Cluster-2	PID	0.247781	PID_ILK_PATHWAY
Cluster-2 vs Cluster-1 in GU-1	Up in Cluster-2	BIOCARTA	0.00712565	BIOCARTA_NKCELLS_PATHWAY
Cluster-2 vs Cluster-1 in GU-1	Up in Cluster-2	BIOCARTA	0.0747358	BIOCARTA_SPPA_PATHWAY
Cluster-2 vs Cluster-1 in GU-1	Up in Cluster-2	BIOCARTA	0.0953703	BIOCARTA_MCALPAIN_PATHWAY
Cluster-2 vs Cluster-1 in GU-1	Up in Cluster-2	BIOCARTA	0.116636	BIOCARTA_LAIR_PATHWAY
Cluster-2 vs Cluster-1 in GU-1	Up in Cluster-2	BIOCARTA	0.121189	BIOCARTA_GRANULOCYTES_PATHWAY
Cluster-2 vs Cluster-1 in GU-1	Up in Cluster-2	BIOCARTA	0.247967	BIOCARTA_INFLAM_PATHWAY
Cluster-2 vs Cluster-1 in GU-1	Up in Cluster-2	KEGG	0	KEGG_AUTOIMMUNE_THYROID_DISEASE
Cluster-2 vs Cluster-1 in GU-1	Up in Cluster-2	KEGG	0	KEGG_ALLOGRAFT_REJECTION
Cluster-2 vs Cluster-1 in GU-1	Up in Cluster-2	KEGG	0	KEGG_GRAFT_VERSUS_HOST_DISEASE
Cluster-2 vs Cluster-1 in GU-1	Up in Cluster-2	KEGG	0	KEGG_TYPE_I_DIABETES_MELLITUS
Cluster-2 vs Cluster-1 in GU-1	Up in Cluster-2	KEGG	0	KEGG_VIRAL_MYOCARDITIS
Cluster-2 vs Cluster-1 in GU-1	Up in Cluster-2	KEGG	0.000292793	KEGG_ASTHMA
Cluster-2 vs Cluster-1 in GU-1	Up in Cluster-2	KEGG	0.000404254	KEGG_PATHOGENIC_ESCHERICHIA_COLI_INFECTION
Cluster-2 vs Cluster-1 in GU-1	Up in Cluster-2	KEGG	0.000462004	KEGG_ANTIGEN_PROCESSING_AND_PRESENTATION
Cluster-2 vs Cluster-1 in GU-1	Up in Cluster-2	KEGG	0.000927107	KEGG_CELL_ADHESION_MOLECULES_CAMS
Cluster-2 vs Cluster-1 in GU-1	Up in Cluster-2	KEGG	0.00169905	KEGG_HEMATOPOIETIC_CELL_LINEAGE
Cluster-2 vs Cluster-1 in GU-1	Up in Cluster-2	KEGG	0.00307543	KEGG_INTESTINAL_IMMUNE_NETWORK_FOR_IGA_PRODUCTION
Cluster-2 vs Cluster-1 in GU-1	Up in Cluster-2	KEGG	0.0104541	KEGG_CHEMOKINE_SIGNALING_PATHWAY
Cluster-2 vs Cluster-1 in GU-1	Up in Cluster-2	KEGG	0.0125601	KEGG_LEUKOCYTE_TRANSENDOTHELIAL_MIGRATION
Cluster-2 vs Cluster-1 in GU-1	Up in Cluster-2	KEGG	0.0185438	KEGG_NATURAL_KILLER_CELL_MEDIATED_CYTOTOXICITY
Cluster-2 vs Cluster-1 in GU-1	Up in Cluster-2	KEGG	0.0205665	KEGG_ARACHIDONIC_ACID_METABOLISM
Cluster-2 vs Cluster-1 in GU-1	Up in Cluster-2	KEGG	0.0313922	KEGG_ECM_RECEPTOR_INTERACTION
Cluster-2 vs Cluster-1 in GU-1	Up in Cluster-2	KEGG	0.0325542	KEGG_COMPLEMENT_AND_COAGULATION_CASCADES
Cluster-2 vs Cluster-1 in GU-1	Up in Cluster-2	KEGG	0.0360659	KEGG_CYTOKINE_CYTOKINE_RECEPTOR_INTERACTION
Cluster-2 vs Cluster-1 in GU-1	Up in Cluster-2	KEGG	0.0408931	KEGG_ENDOCYTOSIS
Cluster-2 vs Cluster-1 in GU-1	Up in Cluster-2	KEGG	0.0430453	KEGG_REGULATION_OF_ACTIN_CYTOSKELETON
Cluster-2 vs Cluster-1 in GU-1	Up in Cluster-2	KEGG	0.044894	KEGG_LEISHMANIA_INFECTION
Cluster-2 vs Cluster-1 in GU-1	Up in Cluster-2	KEGG	0.0458112	KEGG_FOCAL_ADHESION
Cluster-2 vs Cluster-1 in GU-1	Up in Cluster-2	KEGG	0.0473305	KEGG_SYSTEMIC_LUPUS_ERYTHEMATOSUS
Cluster-2 vs Cluster-1 in GU-1	Up in Cluster-2	KEGG	0.0608048	KEGG_GAP_JUNCTION
Cluster-2 vs Cluster-1 in GU-1	Up in Cluster-2	KEGG	0.0783354	KEGG_HYPERTROPHIC_CARDIOMYOPATHY_HCM
Cluster-2 vs Cluster-1 in GU-1	Up in Cluster-2	KEGG	0.0821701	KEGG_FC_GAMMA_R_MEDIATED_PHAGOCYTOSIS
Cluster-2 vs Cluster-1 in GU-1	Up in Cluster-2	KEGG	0.0870063	KEGG_DILATED_CARDIOMYOPATHY
Cluster-2 vs Cluster-1 in GU-1	Up in Cluster-2	KEGG	0.116616	KEGG_GLUTATHIONE_METABOLISM
Cluster-2 vs Cluster-1 in GU-1	Up in Cluster-2	KEGG	0.119195	KEGG_PRION_DISEASES
Cluster-2 vs Cluster-1 in GU-1	Up in Cluster-2	KEGG	0.126302	KEGG_VASCULAR_SMOOTH_MUSCLE_CONTRACTION
Cluster-2 vs Cluster-1 in GU-1	Up in Cluster-2	KEGG	0.179625	KEGG_JAK_STAT_SIGNALING_PATHWAY
Cluster-2 vs Cluster-1 in GU-1	Up in Cluster-2	KEGG	0.187942	KEGG_FC_EPSILON_RI_SIGNALING_PATHWAY
Cluster-2 vs Cluster-1 in GU-1	Up in Cluster-2	KEGG	0.203599	KEGG_ARRHYTHMOGENIC_RIGHT_VENTRICULAR_CARDIOMYOPATHY_ARVC
Cluster-2 vs Cluster-1 in GU-1	Up in Cluster-2	HALLMARK	0	HALLMARK_COAGULATION
Cluster-2 vs Cluster-1 in GU-1	Up in Cluster-2	HALLMARK	0	HALLMARK_ALLOGRAFT_REJECTION
Cluster-2 vs Cluster-1 in GU-1	Up in Cluster-2	HALLMARK	0.00600717	HALLMARK_INTERFERON_ALPHA_RESPONSE
Cluster-2 vs Cluster-1 in GU-1	Up in Cluster-2	HALLMARK	0.00639262	HALLMARK_COMPLEMENT
Cluster-2 vs Cluster-1 in GU-1	Up in Cluster-2	HALLMARK	0.00656535	HALLMARK_HEME_METABOLISM
Cluster-2 vs Cluster-1 in GU-1	Up in Cluster-2	HALLMARK	0.00767115	HALLMARK_INTERFERON_GAMMA_RESPONSE
Cluster-2 vs Cluster-1 in GU-1	Up in Cluster-2	HALLMARK	0.0080501	HALLMARK_REACTIVE_OXYGEN_SPECIES_PATHWAY
Cluster-2 vs Cluster-1 in GU-1	Up in Cluster-2	HALLMARK	0.00941158	HALLMARK_EPITHELIAL_MESENCHYMAL_TRANSITION
Cluster-2 vs Cluster-1 in GU-1	Up in Cluster-2	HALLMARK	0.0142885	HALLMARK_ANGIOGENESIS
Cluster-2 vs Cluster-1 in GU-1	Up in Cluster-2	HALLMARK	0.0146572	HALLMARK_APICAL_JUNCTION
Cluster-2 vs Cluster-1 in GU-1	Up in Cluster-2	HALLMARK	0.0152038	HALLMARK_IL6_JAK_STAT3_SIGNALING
Cluster-2 vs Cluster-1 in GU-1	Up in Cluster-2	HALLMARK	0.0214348	HALLMARK_KRAS_SIGNALING_UP
Cluster-2 vs Cluster-1 in GU-1	Up in Cluster-2	HALLMARK	0.0432653	HALLMARK_MYOGENESIS
Cluster-2 vs Cluster-1 in GU-1	Up in Cluster-2	HALLMARK	0.0615029	HALLMARK_INFLAMMATORY_RESPONSE
Cluster-2 vs Cluster-1 in GU-1	Up in Cluster-2	HALLMARK	0.138668	HALLMARK_APOPTOSIS
Cluster-2 vs Cluster-1 in GU-1	Up in Cluster-2	HALLMARK	0.157397	HALLMARK_IL2_STAT5_SIGNALING
Cluster-2 vs Cluster-1 in GU-1	Up in Cluster-2	GO	0	GO_PLATELET_ACTIVATION
Cluster-2 vs Cluster-1 in GU-1	Up in Cluster-2	GO	0	GO_PLATELET_DEGRANULATION
Cluster-2 vs Cluster-1 in GU-1	Up in Cluster-2	GO	0	GO_PLATELET_AGGREGATION
Cluster-2 vs Cluster-1 in GU-1	Up in Cluster-2	GO	0	GO_HOMOTYPIC_CELL_CELL_ADHESION
Cluster-2 vs Cluster-1 in GU-1	Up in Cluster-2	GO	0	GO_PLATELET_ALPHA_GRANULE
Cluster-2 vs Cluster-1 in GU-1	Up in Cluster-2	GO	0	GO_COAGULATION
Cluster-2 vs Cluster-1 in GU-1	Up in Cluster-2	GO	0	GO_TYPE_I_INTERFERON_RECEPTOR_BINDING
Cluster-2 vs Cluster-1 in GU-1	Up in Cluster-2	GO	0	GO_MHC_PROTEIN_COMPLEX
Cluster-2 vs Cluster-1 in GU-1	Up in Cluster-2	GO	0	GO_ANTIMICROBIAL_HUMORAL_RESPONSE
Cluster-2 vs Cluster-1 in GU-1	Up in Cluster-2	GO	0.000123709	GO_LUMENAL_SIDE_OF_MEMBRANE
Cluster-2 vs Cluster-1 in GU-1	Up in Cluster-2	GO	0.000133225	GO_CHEMOKINE_ACTIVITY
Cluster-2 vs Cluster-1 in GU-1	Up in Cluster-2	GO	0.000144328	GO_PLATELET_ALPHA_GRANULE_LUMEN
Cluster-2 vs Cluster-1 in GU-1	Up in Cluster-2	GO	0.000157448	GO_CHEMOKINE_RECEPTOR_BINDING
Cluster-2 vs Cluster-1 in GU-1	Up in Cluster-2	GO	0.000173193	GO_LUMENAL_SIDE_OF_ENDOPLASMIC_RETICULUM_MEMBRANE
Cluster-2 vs Cluster-1 in GU-1	Up in Cluster-2	GO	0.0002159	GO_NEUTROPHIL_CHEMOTAXIS
Cluster-2 vs Cluster-1 in GU-1	Up in Cluster-2	GO	0.000230294	GO_SEROTONIN_TRANSPORT
Cluster-2 vs Cluster-1 in GU-1	Up in Cluster-2	GO	0.000403577	GO_POSITIVE_REGULATION_OF_T_CELL_MEDIATED_CYTOTOXICITY
Cluster-2 vs Cluster-1 in GU-1	Up in Cluster-2	GO	0.000478173	GO_ODORANT_BINDING
Cluster-2 vs Cluster-1 in GU-1	Up in Cluster-2	GO	0.000635824	GO_NEUTROPHIL_MIGRATION
Cluster-2 vs Cluster-1 in GU-1	Up in Cluster-2	GO	0.000658581	GO_DETECTION_OF_BIOTIC_STIMULUS
Cluster-2 vs Cluster-1 in GU-1	Up in Cluster-2	GO	0.00069151	GO_ANTIGEN_BINDING
Cluster-2 vs Cluster-1 in GU-1	Up in Cluster-2	GO	0.000705472	GO_REGULATION_OF_PLATELET_ACTIVATION
Cluster-2 vs Cluster-1 in GU-1	Up in Cluster-2	GO	0.00134979	GO_GRANULOCYTE_MIGRATION
Cluster-2 vs Cluster-1 in GU-1	Up in Cluster-2	GO	0.00138982	GO_ANTIGEN_PROCESSING_AND_PRESENTATION_OF_EXOGENOUS_PEPTIDE_ANTIGEN_VIA_MHC_CLASS_I
Cluster-2 vs Cluster-1 in GU-1	Up in Cluster-2	GO	0.00143764	GO_NOREPINEPHRINE_TRANSPORT
Cluster-2 vs Cluster-1 in GU-1	Up in Cluster-2	GO	0.00144541	GO_BLOOD_MICROPARTICLE
Cluster-2 vs Cluster-1 in GU-1	Up in Cluster-2	GO	0.00153508	GO_HYDROGEN_PEROXIDE_CATABOLIC_PROCESS
Cluster-2 vs Cluster-1 in GU-1	Up in Cluster-2	GO	0.0015438	GO_ANTIGEN_PROCESSING_AND_PRESENTATION_OF_ENDOGENOUS_ANTIGEN
Cluster-2 vs Cluster-1 in GU-1	Up in Cluster-2	GO	0.00161059	GO_PLATELET_ALPHA_GRANULE_MEMBRANE
Cluster-2 vs Cluster-1 in GU-1	Up in Cluster-2	GO	0.00172911	GO_HUMORAL_IMMUNE_RESPONSE
Cluster-2 vs Cluster-1 in GU-1	Up in Cluster-2	GO	0.00178309	GO_REGULATION_OF_ODONTOGENESIS_OF_DENTIN_CONTAINING_TOOTH
Cluster-2 vs Cluster-1 in GU-1	Up in Cluster-2	GO	0.00205055	GO_PEPTIDE_ANTIGEN_BINDING
Cluster-2 vs Cluster-1 in GU-1	Up in Cluster-2	GO	0.00209393	GO_REGULATION_OF_T_CELL_MEDIATED_CYTOTOXICITY
Cluster-2 vs Cluster-1 in GU-1	Up in Cluster-2	GO	0.00213469	GO_CXCR_CHEMOKINE_RECEPTOR_BINDING
Cluster-2 vs Cluster-1 in GU-1	Up in Cluster-2	GO	0.00235173	GO_ANTIMICROBIAL_HUMORAL_IMMUNE_RESPONSE_MEDIATED_BY_ANTIMICROBIAL_PEPTIDE
Cluster-2 vs Cluster-1 in GU-1	Up in Cluster-2	GO	0.00236903	GO_GRANULOCYTE_CHEMOTAXIS
Cluster-2 vs Cluster-1 in GU-1	Up in Cluster-2	GO	0.00261289	GO_RESPONSE_TO_CHEMOKINE
Cluster-2 vs Cluster-1 in GU-1	Up in Cluster-2	GO	0.00272546	GO_NATURAL_KILLER_CELL_ACTIVATION_INVOLVED_IN_IMMUNE_RESPONSE
Cluster-2 vs Cluster-1 in GU-1	Up in Cluster-2	GO	0.00283267	GO_DETECTION_OF_EXTERNAL_BIOTIC_STIMULUS
Cluster-2 vs Cluster-1 in GU-1	Up in Cluster-2	GO	0.00306448	GO_MAST_CELL_ACTIVATION
Cluster-2 vs Cluster-1 in GU-1	Up in Cluster-2	GO	0.00324729	GO_VESICLE_LUMEN
Cluster-2 vs Cluster-1 in GU-1	Up in Cluster-2	GO	0.00329366	GO_REGULATION_OF_HOMOTYPIC_CELL_CELL_ADHESION
Cluster-2 vs Cluster-1 in GU-1	Up in Cluster-2	GO	0.00332649	GO_POSITIVE_REGULATION_OF_LEUKOCYTE_PROLIFERATION
Cluster-2 vs Cluster-1 in GU-1	Up in Cluster-2	GO	0.00341293	GO_POSITIVE_REGULATION_OF_CYTOKINE_PRODUCTION_INVOLVED_IN_IMMUNE_RESPONSE
Cluster-2 vs Cluster-1 in GU-1	Up in Cluster-2	GO	0.0038416	GO_REGULATION_OF_BODY_FLUID_LEVELS
Cluster-2 vs Cluster-1 in GU-1	Up in Cluster-2	GO	0.00427643	GO_MAST_CELL_MEDIATED_IMMUNITY
Cluster-2 vs Cluster-1 in GU-1	Up in Cluster-2	GO	0.00645209	GO_MAST_CELL_GRANULE
Cluster-2 vs Cluster-1 in GU-1	Up in Cluster-2	GO	0.00681682	GO_POSITIVE_REGULATION_OF_T_CELL_PROLIFERATION
Cluster-2 vs Cluster-1 in GU-1	Up in Cluster-2	GO	0.00703041	GO_POSITIVE_REGULATION_OF_PRODUCTION_OF_MOLECULAR_MEDIATOR_OF_IMMUNE_RESPONSE
Cluster-2 vs Cluster-1 in GU-1	Up in Cluster-2	GO	0.00719634	GO_DETECTION_OF_OTHER_ORGANISM
Cluster-2 vs Cluster-1 in GU-1	Up in Cluster-2	REACTOME	0	REACTOME_RESPONSE_TO_ELEVATED_PLATELET_CYTOSOLIC_CA2
Cluster-2 vs Cluster-1 in GU-1	Up in Cluster-2	REACTOME	0	REACTOME_PLATELET_ACTIVATION_SIGNALING_AND_AGGREGATION
Cluster-2 vs Cluster-1 in GU-1	Up in Cluster-2	REACTOME	0	REACTOME_FORMATION_OF_FIBRIN_CLOT_CLOTTING_CASCADE
Cluster-2 vs Cluster-1 in GU-1	Up in Cluster-2	REACTOME	0.000372172	REACTOME_INTERFERON_ALPHA_BETA_SIGNALING
Cluster-2 vs Cluster-1 in GU-1	Up in Cluster-2	REACTOME	0.000861872	REACTOME_PLATELET_AGGREGATION_PLUG_FORMATION
Cluster-2 vs Cluster-1 in GU-1	Up in Cluster-2	REACTOME	0.000944811	REACTOME_COMMON_PATHWAY_OF_FIBRIN_CLOT_FORMATION
Cluster-2 vs Cluster-1 in GU-1	Up in Cluster-2	REACTOME	0.00243473	REACTOME_INTRINSIC_PATHWAY_OF_FIBRIN_CLOT_FORMATION
Cluster-2 vs Cluster-1 in GU-1	Up in Cluster-2	REACTOME	0.00370895	REACTOME_DAP12_INTERACTIONS
Cluster-2 vs Cluster-1 in GU-1	Up in Cluster-2	REACTOME	0.00441894	REACTOME_CELL_SURFACE_INTERACTIONS_AT_THE_VASCULAR_WALL
Cluster-2 vs Cluster-1 in GU-1	Up in Cluster-2	REACTOME	0.00523497	REACTOME_CHEMOKINE_RECEPTORS_BIND_CHEMOKINES
Cluster-2 vs Cluster-1 in GU-1	Up in Cluster-2	REACTOME	0.00538927	REACTOME_PLATELET_ADHESION_TO_EXPOSED_COLLAGEN
Cluster-2 vs Cluster-1 in GU-1	Up in Cluster-2	REACTOME	0.00969529	REACTOME_GRB2_SOS_PROVIDES_LINKAGE_TO_MAPK_SIGNALING_FOR_INTEGRINS
Cluster-2 vs Cluster-1 in GU-1	Up in Cluster-2	REACTOME	0.0109299	REACTOME_RECYCLING_PATHWAY_OF_L1
Cluster-2 vs Cluster-1 in GU-1	Up in Cluster-2	REACTOME	0.0110151	REACTOME_IMMUNOREGULATORY_INTERACTIONS_BETWEEN_A_LYMPHOID_AND_A_NON_LYMPHOID_CELL
Cluster-2 vs Cluster-1 in GU-1	Up in Cluster-2	REACTOME	0.0115719	REACTOME_ADP_SIGNALLING_THROUGH_P2Y_PURINOCEPTOR_12
Cluster-2 vs Cluster-1 in GU-1	Up in Cluster-2	REACTOME	0.0133383	REACTOME_EICOSANOID_LIGAND_BINDING_RECEPTORS
Cluster-2 vs Cluster-1 in GU-1	Up in Cluster-2	REACTOME	0.0168152	REACTOME_ANTIGEN_PRESENTATION_FOLDING_ASSEMBLY_AND_PEPTIDE_LOADING_OF_CLASS_I_MHC
Cluster-2 vs Cluster-1 in GU-1	Up in Cluster-2	REACTOME	0.0174627	REACTOME_G_PROTEIN_ACTIVATION
Cluster-2 vs Cluster-1 in GU-1	Up in Cluster-2	REACTOME	0.0177008	REACTOME_RHO_GTPASES_ACTIVATE_WASPS_AND_WAVES
Cluster-2 vs Cluster-1 in GU-1	Up in Cluster-2	REACTOME	0.0178622	REACTOME_GPVI_MEDIATED_ACTIVATION_CASCADE
Cluster-2 vs Cluster-1 in GU-1	Up in Cluster-2	REACTOME	0.0185109	REACTOME_DAP12_SIGNALING
Cluster-2 vs Cluster-1 in GU-1	Up in Cluster-2	REACTOME	0.0189903	REACTOME_ANTIGEN_PROCESSING_CROSS_PRESENTATION
Cluster-2 vs Cluster-1 in GU-1	Up in Cluster-2	REACTOME	0.0209314	REACTOME_NEUTROPHIL_DEGRANULATION
Cluster-2 vs Cluster-1 in GU-1	Up in Cluster-2	REACTOME	0.0215035	REACTOME_SIGNAL_AMPLIFICATION
Cluster-2 vs Cluster-1 in GU-1	Up in Cluster-2	REACTOME	0.0215518	REACTOME_CELL_EXTRACELLULAR_MATRIX_INTERACTIONS
Cluster-2 vs Cluster-1 in GU-1	Up in Cluster-2	REACTOME	0.0266035	REACTOME_CLASS_A_1_RHODOPSIN_LIKE_RECEPTORS
Cluster-2 vs Cluster-1 in GU-1	Up in Cluster-2	REACTOME	0.0299513	REACTOME_SMOOTH_MUSCLE_CONTRACTION
Cluster-2 vs Cluster-1 in GU-1	Up in Cluster-2	REACTOME	0.0300115	REACTOME_PARASITE_INFECTION
Cluster-2 vs Cluster-1 in GU-1	Up in Cluster-2	REACTOME	0.0301965	REACTOME_PROSTACYCLIN_SIGNALLING_THROUGH_PROSTACYCLIN_RECEPTOR
Cluster-2 vs Cluster-1 in GU-1	Up in Cluster-2	REACTOME	0.0323029	REACTOME_ADP_SIGNALLING_THROUGH_P2Y_PURINOCEPTOR_1
Cluster-2 vs Cluster-1 in GU-1	Up in Cluster-2	REACTOME	0.0375878	REACTOME_DEFECTS_OF_CONTACT_ACTIVATION_SYSTEM_CAS_AND_KALLIKREIN_KININ_SYSTEM_KKS
Cluster-2 vs Cluster-1 in GU-1	Up in Cluster-2	REACTOME	0.0389986	REACTOME_BINDING_AND_UPTAKE_OF_LIGANDS_BY_SCAVENGER_RECEPTORS
Cluster-2 vs Cluster-1 in GU-1	Up in Cluster-2	REACTOME	0.0431059	REACTOME_INTERFERON_GAMMA_SIGNALING
Cluster-2 vs Cluster-1 in GU-1	Up in Cluster-2	REACTOME	0.0431465	REACTOME_GAP_JUNCTION_TRAFFICKING_AND_REGULATION
Cluster-2 vs Cluster-1 in GU-1	Up in Cluster-2	REACTOME	0.0435756	REACTOME_TRANSPORT_OF_CONNEXONS_TO_THE_PLASMA_MEMBRANE
Cluster-2 vs Cluster-1 in GU-1	Up in Cluster-2	REACTOME	0.0442957	REACTOME_G_BETA_GAMMA_SIGNALLING_THROUGH_CDC42
Cluster-2 vs Cluster-1 in GU-1	Up in Cluster-2	REACTOME	0.0449775	REACTOME_AMYLOID_FIBER_FORMATION
Cluster-2 vs Cluster-1 in GU-1	Up in Cluster-2	REACTOME	0.0451403	REACTOME_POST_CHAPERONIN_TUBULIN_FOLDING_PATHWAY
Cluster-2 vs Cluster-1 in GU-1	Up in Cluster-2	REACTOME	0.0451607	REACTOME_G_ALPHA_Z_SIGNALLING_EVENTS
Cluster-2 vs Cluster-1 in GU-1	Up in Cluster-2	REACTOME	0.0451933	REACTOME_PRESYNAPTIC_FUNCTION_OF_KAINATE_RECEPTORS
Cluster-2 vs Cluster-1 in GU-1	Up in Cluster-2	REACTOME	0.0457986	REACTOME_RHO_GTPASES_ACTIVATE_IQGAPS
Cluster-2 vs Cluster-1 in GU-1	Up in Cluster-2	REACTOME	0.0460947	REACTOME_INTEGRIN_CELL_SURFACE_INTERACTIONS
Cluster-2 vs Cluster-1 in GU-1	Up in Cluster-2	REACTOME	0.0493482	REACTOME_STRIATED_MUSCLE_CONTRACTION
Cluster-2 vs Cluster-1 in GU-1	Up in Cluster-2	REACTOME	0.0495718	REACTOME_ADRENALINE_NORADRENALINE_INHIBITS_INSULIN_SECRETION
Cluster-2 vs Cluster-1 in GU-1	Up in Cluster-2	REACTOME	0.0495915	REACTOME_GLUCAGON_LIKE_PEPTIDE_1_GLP1_REGULATES_INSULIN_SECRETION
Cluster-2 vs Cluster-1 in GU-1	Up in Cluster-2	REACTOME	0.0499337	REACTOME_PEPTIDE_LIGAND_BINDING_RECEPTORS
Cluster-2 vs Cluster-1 in GU-1	Up in Cluster-2	REACTOME	0.0567651	REACTOME_G_BETA_GAMMA_SIGNALLING_THROUGH_PLC_BETA
Cluster-2 vs Cluster-1 in GU-1	Up in Cluster-2	REACTOME	0.0595623	REACTOME_THROMBOXANE_SIGNALLING_THROUGH_TP_RECEPTOR
Cluster-2 vs Cluster-1 in GU-1	Up in Cluster-2	REACTOME	0.0607232	REACTOME_COOPERATION_OF_PDCL_PHLP1_AND_TRIC_CCT_IN_G_PROTEIN_BETA_FOLDING
Cluster-2 vs Cluster-1 in GU-1	Up in Cluster-2	REACTOME	0.0608538	REACTOME_THROMBIN_SIGNALLING_THROUGH_PROTEINASE_ACTIVATED_RECEPTORS_PARS
Cluster-2 vs Cluster-1 in GU-1	Up in Cluster-2	TFT	0.197127	SRF_01
FDR q-val<=0.25 and at most to per gene set collection (in a given direction)

## Sheet: GSEA GU-2 Cluster-1 vs -2
Comparison	Direction	Collection	FDR q-val	NAME
Cluster-1 vs Cluster-2 in GU-2	Up in Cluster-2	BIOCARTA	0.140365	BIOCARTA_NO2IL12_PATHWAY
Cluster-1 vs Cluster-2 in GU-2	Up in Cluster-2	BIOCARTA	0.163929	BIOCARTA_DC_PATHWAY
Cluster-1 vs Cluster-2 in GU-2	Up in Cluster-2	BIOCARTA	0.177167	BIOCARTA_INTRINSIC_PATHWAY
Cluster-1 vs Cluster-2 in GU-2	Up in Cluster-2	BIOCARTA	0.201666	BIOCARTA_CLASSIC_PATHWAY
Cluster-1 vs Cluster-2 in GU-2	Up in Cluster-2	BIOCARTA	0.243526	BIOCARTA_IL17_PATHWAY
Cluster-1 vs Cluster-2 in GU-2	Up in Cluster-2	KEGG	0	KEGG_OLFACTORY_TRANSDUCTION
Cluster-1 vs Cluster-2 in GU-2	Up in Cluster-2	KEGG	0	KEGG_NEUROACTIVE_LIGAND_RECEPTOR_INTERACTION
Cluster-1 vs Cluster-2 in GU-2	Up in Cluster-2	KEGG	0.0226215	KEGG_RETINOL_METABOLISM
Cluster-1 vs Cluster-2 in GU-2	Up in Cluster-2	KEGG	0.0434348	KEGG_TASTE_TRANSDUCTION
Cluster-1 vs Cluster-2 in GU-2	Up in Cluster-2	KEGG	0.0545177	KEGG_MATURITY_ONSET_DIABETES_OF_THE_YOUNG
Cluster-1 vs Cluster-2 in GU-2	Up in Cluster-2	KEGG	0.0547447	KEGG_RENIN_ANGIOTENSIN_SYSTEM
Cluster-1 vs Cluster-2 in GU-2	Up in Cluster-2	KEGG	0.0670324	KEGG_CALCIUM_SIGNALING_PATHWAY
Cluster-1 vs Cluster-2 in GU-2	Up in Cluster-2	KEGG	0.0694182	KEGG_ABC_TRANSPORTERS
Cluster-1 vs Cluster-2 in GU-2	Up in Cluster-2	KEGG	0.0907095	KEGG_COMPLEMENT_AND_COAGULATION_CASCADES
Cluster-1 vs Cluster-2 in GU-2	Up in Cluster-2	KEGG	0.152176	KEGG_HEMATOPOIETIC_CELL_LINEAGE
Cluster-1 vs Cluster-2 in GU-2	Up in Cluster-2	KEGG	0.193974	KEGG_LINOLEIC_ACID_METABOLISM
Cluster-1 vs Cluster-2 in GU-2	Up in Cluster-2	KEGG	0.217919	KEGG_CYTOKINE_CYTOKINE_RECEPTOR_INTERACTION
Cluster-1 vs Cluster-2 in GU-2	Up in Cluster-2	HALLMARK	0.0085119	HALLMARK_KRAS_SIGNALING_DN
Cluster-1 vs Cluster-2 in GU-2	Up in Cluster-2	HALLMARK	0.097422	HALLMARK_SPERMATOGENESIS
Cluster-1 vs Cluster-2 in GU-2	Up in Cluster-2	GO	0	GO_OLFACTORY_RECEPTOR_ACTIVITY
Cluster-1 vs Cluster-2 in GU-2	Up in Cluster-2	GO	0	GO_ODORANT_BINDING
Cluster-1 vs Cluster-2 in GU-2	Up in Cluster-2	GO	0	GO_DETECTION_OF_STIMULUS_INVOLVED_IN_SENSORY_PERCEPTION
Cluster-1 vs Cluster-2 in GU-2	Up in Cluster-2	GO	0	GO_SENSORY_PERCEPTION_OF_SMELL
Cluster-1 vs Cluster-2 in GU-2	Up in Cluster-2	GO	0	GO_SENSORY_PERCEPTION_OF_CHEMICAL_STIMULUS
Cluster-1 vs Cluster-2 in GU-2	Up in Cluster-2	GO	0	GO_VOLTAGE_GATED_CATION_CHANNEL_ACTIVITY
Cluster-1 vs Cluster-2 in GU-2	Up in Cluster-2	GO	0	GO_RECEPTOR_INHIBITOR_ACTIVITY
Cluster-1 vs Cluster-2 in GU-2	Up in Cluster-2	GO	0.000141415	GO_RECEPTOR_ANTAGONIST_ACTIVITY
Cluster-1 vs Cluster-2 in GU-2	Up in Cluster-2	GO	0.000189882	GO_VOLTAGE_GATED_POTASSIUM_CHANNEL_ACTIVITY
Cluster-1 vs Cluster-2 in GU-2	Up in Cluster-2	GO	0.000227983	GO_NEUROPEPTIDE_RECEPTOR_ACTIVITY
Cluster-1 vs Cluster-2 in GU-2	Up in Cluster-2	GO	0.000311434	GO_POTASSIUM_CHANNEL_ACTIVITY
Cluster-1 vs Cluster-2 in GU-2	Up in Cluster-2	GO	0.000521511	GO_GATED_CHANNEL_ACTIVITY
Cluster-1 vs Cluster-2 in GU-2	Up in Cluster-2	GO	0.000525175	GO_VOLTAGE_GATED_ION_CHANNEL_ACTIVITY
Cluster-1 vs Cluster-2 in GU-2	Up in Cluster-2	GO	0.000608625	GO_PEPTIDE_RECEPTOR_ACTIVITY
Cluster-1 vs Cluster-2 in GU-2	Up in Cluster-2	GO	0.000681723	GO_NEUROTRANSMITTER_RECEPTOR_ACTIVITY
Cluster-1 vs Cluster-2 in GU-2	Up in Cluster-2	GO	0.000894598	GO_NEGATIVE_REGULATION_OF_EXECUTION_PHASE_OF_APOPTOSIS
Cluster-1 vs Cluster-2 in GU-2	Up in Cluster-2	GO	0.000944298	GO_POTASSIUM_ION_TRANSMEMBRANE_TRANSPORTER_ACTIVITY
Cluster-1 vs Cluster-2 in GU-2	Up in Cluster-2	GO	0.000954983	GO_CATION_CHANNEL_ACTIVITY
Cluster-1 vs Cluster-2 in GU-2	Up in Cluster-2	GO	0.000999845	GO_NEUROPEPTIDE_SIGNALING_PATHWAY
Cluster-1 vs Cluster-2 in GU-2	Up in Cluster-2	GO	0.0014724	GO_EXTRACELLULAR_LIGAND_GATED_ION_CHANNEL_ACTIVITY
Cluster-1 vs Cluster-2 in GU-2	Up in Cluster-2	GO	0.0018786	GO_VOLTAGE_GATED_SODIUM_CHANNEL_ACTIVITY
Cluster-1 vs Cluster-2 in GU-2	Up in Cluster-2	GO	0.00191453	GO_COLLAGEN_TRIMER
Cluster-1 vs Cluster-2 in GU-2	Up in Cluster-2	GO	0.00580625	GO_POTASSIUM_CHANNEL_COMPLEX
Cluster-1 vs Cluster-2 in GU-2	Up in Cluster-2	GO	0.00615378	GO_EXTRACELLULAR_MATRIX_STRUCTURAL_CONSTITUENT
Cluster-1 vs Cluster-2 in GU-2	Up in Cluster-2	GO	0.0061785	GO_CATION_CHANNEL_COMPLEX
Cluster-1 vs Cluster-2 in GU-2	Up in Cluster-2	GO	0.00790176	GO_DELAYED_RECTIFIER_POTASSIUM_CHANNEL_ACTIVITY
Cluster-1 vs Cluster-2 in GU-2	Up in Cluster-2	GO	0.00938599	GO_VOLTAGE_GATED_CALCIUM_CHANNEL_ACTIVITY
Cluster-1 vs Cluster-2 in GU-2	Up in Cluster-2	GO	0.00977721	GO_POSTSYNAPTIC_NEUROTRANSMITTER_RECEPTOR_ACTIVITY
Cluster-1 vs Cluster-2 in GU-2	Up in Cluster-2	GO	0.0104527	GO_VOLTAGE_GATED_SODIUM_CHANNEL_COMPLEX
Cluster-1 vs Cluster-2 in GU-2	Up in Cluster-2	GO	0.010517	GO_TRANSMITTER_GATED_CHANNEL_ACTIVITY
Cluster-1 vs Cluster-2 in GU-2	Up in Cluster-2	GO	0.0108406	GO_EXTRACELLULAR_MATRIX_STRUCTURAL_CONSTITUENT_CONFERRING_TENSILE_STRENGTH
Cluster-1 vs Cluster-2 in GU-2	Up in Cluster-2	GO	0.011119	GO_REGULATION_OF_EXECUTION_PHASE_OF_APOPTOSIS
Cluster-1 vs Cluster-2 in GU-2	Up in Cluster-2	GO	0.0119482	GO_RETINAL_BINDING
Cluster-1 vs Cluster-2 in GU-2	Up in Cluster-2	GO	0.0148025	GO_NEUROPEPTIDE_BINDING
Cluster-1 vs Cluster-2 in GU-2	Up in Cluster-2	GO	0.0151212	GO_SODIUM_CHANNEL_ACTIVITY
Cluster-1 vs Cluster-2 in GU-2	Up in Cluster-2	GO	0.0156767	GO_SODIUM_ION_TRANSMEMBRANE_TRANSPORTER_ACTIVITY
Cluster-1 vs Cluster-2 in GU-2	Up in Cluster-2	GO	0.0160893	GO_STEROID_HYDROXYLASE_ACTIVITY
Cluster-1 vs Cluster-2 in GU-2	Up in Cluster-2	GO	0.0162957	GO_DETECTION_OF_ABIOTIC_STIMULUS
Cluster-1 vs Cluster-2 in GU-2	Up in Cluster-2	GO	0.016544	GO_METAL_ION_TRANSMEMBRANE_TRANSPORTER_ACTIVITY
Cluster-1 vs Cluster-2 in GU-2	Up in Cluster-2	GO	0.0180911	GO_LIGAND_GATED_ION_CHANNEL_ACTIVITY
Cluster-1 vs Cluster-2 in GU-2	Up in Cluster-2	GO	0.0227292	GO_TRANSPOSITION
Cluster-1 vs Cluster-2 in GU-2	Up in Cluster-2	GO	0.0245624	GO_SIALIC_ACID_BINDING
Cluster-1 vs Cluster-2 in GU-2	Up in Cluster-2	GO	0.0253173	GO_REGULATION_OF_TRANSPOSITION
Cluster-1 vs Cluster-2 in GU-2	Up in Cluster-2	GO	0.0256599	GO_DETECTION_OF_MECHANICAL_STIMULUS
Cluster-1 vs Cluster-2 in GU-2	Up in Cluster-2	GO	0.0261908	GO_GLUTAMATE_RECEPTOR_ACTIVITY
Cluster-1 vs Cluster-2 in GU-2	Up in Cluster-2	GO	0.0264282	GO_G_PROTEIN_COUPLED_RECEPTOR_SIGNALING_PATHWAY_COUPLED_TO_CYCLIC_NUCLEOTIDE_SECOND_MESSENGER
Cluster-1 vs Cluster-2 in GU-2	Up in Cluster-2	GO	0.0268058	GO_ADENYLATE_CYCLASE_ACTIVATING_G_PROTEIN_COUPLED_RECEPTOR_SIGNALING_PATHWAY
Cluster-1 vs Cluster-2 in GU-2	Up in Cluster-2	GO	0.0278366	GO_DORSAL_SPINAL_CORD_DEVELOPMENT
Cluster-1 vs Cluster-2 in GU-2	Up in Cluster-2	GO	0.0283575	GO_PASSIVE_TRANSMEMBRANE_TRANSPORTER_ACTIVITY
Cluster-1 vs Cluster-2 in GU-2	Up in Cluster-2	GO	0.0288073	GO_CALCIUM_DEPENDENT_CELL_CELL_ADHESION_VIA_PLASMA_MEMBRANE_CELL_ADHESION_MOLECULES
Cluster-1 vs Cluster-2 in GU-2	Up in Cluster-2	REACTOME	0	REACTOME_OLFACTORY_SIGNALING_PATHWAY
Cluster-1 vs Cluster-2 in GU-2	Up in Cluster-2	REACTOME	0.00105443	REACTOME_CLASS_A_1_RHODOPSIN_LIKE_RECEPTORS
Cluster-1 vs Cluster-2 in GU-2	Up in Cluster-2	REACTOME	0.00528843	REACTOME_PHOSPHOLIPASE_C_MEDIATED_CASCADE_FGFR2
Cluster-1 vs Cluster-2 in GU-2	Up in Cluster-2	REACTOME	0.00544177	REACTOME_GPCR_LIGAND_BINDING
Cluster-1 vs Cluster-2 in GU-2	Up in Cluster-2	REACTOME	0.00559595	REACTOME_VOLTAGE_GATED_POTASSIUM_CHANNELS
Cluster-1 vs Cluster-2 in GU-2	Up in Cluster-2	REACTOME	0.00588574	REACTOME_FGFR2_LIGAND_BINDING_AND_ACTIVATION
Cluster-1 vs Cluster-2 in GU-2	Up in Cluster-2	REACTOME	0.00597465	REACTOME_DEFENSINS
Cluster-1 vs Cluster-2 in GU-2	Up in Cluster-2	REACTOME	0.00617657	REACTOME_NA_CL_DEPENDENT_NEUROTRANSMITTER_TRANSPORTERS
Cluster-1 vs Cluster-2 in GU-2	Up in Cluster-2	REACTOME	0.00648872	REACTOME_PEPTIDE_LIGAND_BINDING_RECEPTORS
Cluster-1 vs Cluster-2 in GU-2	Up in Cluster-2	REACTOME	0.00678085	REACTOME_ACTIVATED_POINT_MUTANTS_OF_FGFR2
Cluster-1 vs Cluster-2 in GU-2	Up in Cluster-2	REACTOME	0.00703837	REACTOME_COLLAGEN_CHAIN_TRIMERIZATION
Cluster-1 vs Cluster-2 in GU-2	Up in Cluster-2	REACTOME	0.00724827	REACTOME_BETA_DEFENSINS
Cluster-1 vs Cluster-2 in GU-2	Up in Cluster-2	REACTOME	0.00822807	REACTOME_CHEMOKINE_RECEPTORS_BIND_CHEMOKINES
Cluster-1 vs Cluster-2 in GU-2	Up in Cluster-2	REACTOME	0.00827892	REACTOME_DIGESTION_AND_ABSORPTION
Cluster-1 vs Cluster-2 in GU-2	Up in Cluster-2	REACTOME	0.00860949	REACTOME_POTASSIUM_CHANNELS
Cluster-1 vs Cluster-2 in GU-2	Up in Cluster-2	REACTOME	0.00964175	REACTOME_PHASE_0_RAPID_DEPOLARISATION
Cluster-1 vs Cluster-2 in GU-2	Up in Cluster-2	REACTOME	0.0109012	REACTOME_ANTIMICROBIAL_PEPTIDES
Cluster-1 vs Cluster-2 in GU-2	Up in Cluster-2	REACTOME	0.0115449	REACTOME_FGFR_LIGAND_BINDING_AND_ACTIVATION
Cluster-1 vs Cluster-2 in GU-2	Up in Cluster-2	REACTOME	0.0145525	REACTOME_PHASE_2_PLATEAU_PHASE
Cluster-1 vs Cluster-2 in GU-2	Up in Cluster-2	REACTOME	0.0291524	REACTOME_DECTIN_2_FAMILY
Cluster-1 vs Cluster-2 in GU-2	Up in Cluster-2	REACTOME	0.0314335	REACTOME_IMMUNOREGULATORY_INTERACTIONS_BETWEEN_A_LYMPHOID_AND_A_NON_LYMPHOID_CELL
Cluster-1 vs Cluster-2 in GU-2	Up in Cluster-2	REACTOME	0.0421933	REACTOME_ANTIGEN_ACTIVATES_B_CELL_RECEPTOR_BCR_LEADING_TO_GENERATION_OF_SECOND_MESSENGERS
Cluster-1 vs Cluster-2 in GU-2	Up in Cluster-2	REACTOME	0.042219	REACTOME_CARDIAC_CONDUCTION
Cluster-1 vs Cluster-2 in GU-2	Up in Cluster-2	REACTOME	0.0539891	REACTOME_PHOSPHOLIPASE_C_MEDIATED_CASCADE_FGFR4
Cluster-1 vs Cluster-2 in GU-2	Up in Cluster-2	REACTOME	0.054678	REACTOME_CLASS_C_3_METABOTROPIC_GLUTAMATE_PHEROMONE_RECEPTORS
Cluster-1 vs Cluster-2 in GU-2	Up in Cluster-2	REACTOME	0.0670876	REACTOME_G_ALPHA_Q_SIGNALLING_EVENTS
Cluster-1 vs Cluster-2 in GU-2	Up in Cluster-2	REACTOME	0.0678888	REACTOME_FORMATION_OF_FIBRIN_CLOT_CLOTTING_CASCADE
Cluster-1 vs Cluster-2 in GU-2	Up in Cluster-2	REACTOME	0.0685671	REACTOME_ACTIVATION_OF_THE_PRE_REPLICATIVE_COMPLEX
Cluster-1 vs Cluster-2 in GU-2	Up in Cluster-2	REACTOME	0.0687893	REACTOME_NCAM1_INTERACTIONS
Cluster-1 vs Cluster-2 in GU-2	Up in Cluster-2	REACTOME	0.0727238	REACTOME_DIGESTION
Cluster-1 vs Cluster-2 in GU-2	Up in Cluster-2	REACTOME	0.0748943	REACTOME_AMINE_LIGAND_BINDING_RECEPTORS
Cluster-1 vs Cluster-2 in GU-2	Up in Cluster-2	REACTOME	0.0843631	REACTOME_REGULATION_OF_GENE_EXPRESSION_IN_BETA_CELLS
Cluster-1 vs Cluster-2 in GU-2	Up in Cluster-2	REACTOME	0.0875242	REACTOME_NCAM_SIGNALING_FOR_NEURITE_OUT_GROWTH
Cluster-1 vs Cluster-2 in GU-2	Up in Cluster-2	REACTOME	0.0962186	REACTOME_FGFR1_LIGAND_BINDING_AND_ACTIVATION
Cluster-1 vs Cluster-2 in GU-2	Up in Cluster-2	REACTOME	0.104547	REACTOME_COMMON_PATHWAY_OF_FIBRIN_CLOT_FORMATION
Cluster-1 vs Cluster-2 in GU-2	Up in Cluster-2	REACTOME	0.1057	REACTOME_ASSEMBLY_OF_COLLAGEN_FIBRILS_AND_OTHER_MULTIMERIC_STRUCTURES
Cluster-1 vs Cluster-2 in GU-2	Up in Cluster-2	REACTOME	0.121738	REACTOME_ANTI_INFLAMMATORY_RESPONSE_FAVOURING_LEISHMANIA_PARASITE_INFECTION
Cluster-1 vs Cluster-2 in GU-2	Up in Cluster-2	REACTOME	0.141828	REACTOME_CYTOCHROME_P450_ARRANGED_BY_SUBSTRATE_TYPE
Cluster-1 vs Cluster-2 in GU-2	Up in Cluster-2	REACTOME	0.142922	REACTOME_REGULATION_OF_TLR_BY_ENDOGENOUS_LIGAND
Cluster-1 vs Cluster-2 in GU-2	Up in Cluster-2	REACTOME	0.146944	REACTOME_KERATINIZATION
Cluster-1 vs Cluster-2 in GU-2	Up in Cluster-2	REACTOME	0.151008	REACTOME_G_ALPHA_I_SIGNALLING_EVENTS
Cluster-1 vs Cluster-2 in GU-2	Up in Cluster-2	REACTOME	0.161262	REACTOME_ADORA2B_MEDIATED_ANTI_INFLAMMATORY_CYTOKINES_PRODUCTION
Cluster-1 vs Cluster-2 in GU-2	Up in Cluster-2	REACTOME	0.172195	REACTOME_METABOLISM_OF_AMINE_DERIVED_HORMONES
Cluster-1 vs Cluster-2 in GU-2	Up in Cluster-2	REACTOME	0.175785	REACTOME_MUSCLE_CONTRACTION
Cluster-1 vs Cluster-2 in GU-2	Up in Cluster-2	REACTOME	0.176933	REACTOME_TERMINATION_OF_O_GLYCAN_BIOSYNTHESIS
Cluster-1 vs Cluster-2 in GU-2	Up in Cluster-2	REACTOME	0.185986	REACTOME_INTERACTION_BETWEEN_L1_AND_ANKYRINS
Cluster-1 vs Cluster-2 in GU-2	Up in Cluster-2	REACTOME	0.197493	REACTOME_INTERLEUKIN_RECEPTOR_SHC_SIGNALING
Cluster-1 vs Cluster-2 in GU-2	Up in Cluster-2	REACTOME	0.200514	REACTOME_NUCLEOTIDE_LIKE_PURINERGIC_RECEPTORS
Cluster-1 vs Cluster-2 in GU-2	Up in Cluster-2	REACTOME	0.202889	REACTOME_PI_3K_CASCADE_FGFR2
Cluster-1 vs Cluster-2 in GU-2	Up in Cluster-2	REACTOME	0.205095	REACTOME_ACTIVATION_OF_ATR_IN_RESPONSE_TO_REPLICATION_STRESS
Cluster-1 vs Cluster-2 in GU-2	Up in Cluster-2	TFT	0.202559	NRSF_01
Cluster-1 vs Cluster-2 in GU-2	Up in Cluster-1	PID	0	PID_TGFBR_PATHWAY
Cluster-1 vs Cluster-2 in GU-2	Up in Cluster-1	PID	0	PID_P75_NTR_PATHWAY
Cluster-1 vs Cluster-2 in GU-2	Up in Cluster-1	PID	0.000675556	PID_PI3KCI_AKT_PATHWAY
Cluster-1 vs Cluster-2 in GU-2	Up in Cluster-1	PID	0.0019023	PID_IGF1_PATHWAY
Cluster-1 vs Cluster-2 in GU-2	Up in Cluster-1	PID	0.00194606	PID_ECADHERIN_STABILIZATION_PATHWAY
Cluster-1 vs Cluster-2 in GU-2	Up in Cluster-1	PID	0.0021042	PID_ERBB1_DOWNSTREAM_PATHWAY
Cluster-1 vs Cluster-2 in GU-2	Up in Cluster-1	PID	0.00213012	PID_ARF_3PATHWAY
Cluster-1 vs Cluster-2 in GU-2	Up in Cluster-1	PID	0.00264392	PID_RAC1_PATHWAY
Cluster-1 vs Cluster-2 in GU-2	Up in Cluster-1	PID	0.00273753	PID_MET_PATHWAY
Cluster-1 vs Cluster-2 in GU-2	Up in Cluster-1	PID	0.0030417	PID_HIF1A_PATHWAY
Cluster-1 vs Cluster-2 in GU-2	Up in Cluster-1	PID	0.00320352	PID_NECTIN_PATHWAY
Cluster-1 vs Cluster-2 in GU-2	Up in Cluster-1	PID	0.00385808	PID_MTOR_4PATHWAY
Cluster-1 vs Cluster-2 in GU-2	Up in Cluster-1	PID	0.00404191	PID_RHOA_PATHWAY
Cluster-1 vs Cluster-2 in GU-2	Up in Cluster-1	PID	0.00526848	PID_ECADHERIN_NASCENT_AJ_PATHWAY
Cluster-1 vs Cluster-2 in GU-2	Up in Cluster-1	PID	0.00538314	PID_BETA_CATENIN_DEG_PATHWAY
Cluster-1 vs Cluster-2 in GU-2	Up in Cluster-1	PID	0.00571261	PID_LKB1_PATHWAY
Cluster-1 vs Cluster-2 in GU-2	Up in Cluster-1	PID	0.00584083	PID_TNF_PATHWAY
Cluster-1 vs Cluster-2 in GU-2	Up in Cluster-1	PID	0.00891707	PID_AR_PATHWAY
Cluster-1 vs Cluster-2 in GU-2	Up in Cluster-1	PID	0.00910904	PID_PDGFRB_PATHWAY
Cluster-1 vs Cluster-2 in GU-2	Up in Cluster-1	PID	0.0111891	PID_CDC42_PATHWAY
Cluster-1 vs Cluster-2 in GU-2	Up in Cluster-1	PID	0.0113586	PID_SMAD2_3NUCLEAR_PATHWAY
Cluster-1 vs Cluster-2 in GU-2	Up in Cluster-1	PID	0.0116778	PID_HIV_NEF_PATHWAY
Cluster-1 vs Cluster-2 in GU-2	Up in Cluster-1	PID	0.0117908	PID_LIS1_PATHWAY
Cluster-1 vs Cluster-2 in GU-2	Up in Cluster-1	PID	0.0118416	PID_INTEGRIN_A9B1_PATHWAY
Cluster-1 vs Cluster-2 in GU-2	Up in Cluster-1	PID	0.0119356	PID_NFKAPPAB_CANONICAL_PATHWAY
Cluster-1 vs Cluster-2 in GU-2	Up in Cluster-1	PID	0.0120434	PID_IL2_PI3K_PATHWAY
Cluster-1 vs Cluster-2 in GU-2	Up in Cluster-1	PID	0.0120618	PID_TELOMERASE_PATHWAY
Cluster-1 vs Cluster-2 in GU-2	Up in Cluster-1	PID	0.0121341	PID_PI3K_PLC_TRK_PATHWAY
Cluster-1 vs Cluster-2 in GU-2	Up in Cluster-1	PID	0.0121644	PID_CERAMIDE_PATHWAY
Cluster-1 vs Cluster-2 in GU-2	Up in Cluster-1	PID	0.0121891	PID_NFAT_3PATHWAY
Cluster-1 vs Cluster-2 in GU-2	Up in Cluster-1	PID	0.0121979	PID_PS1_PATHWAY
Cluster-1 vs Cluster-2 in GU-2	Up in Cluster-1	PID	0.0126144	PID_FOXO_PATHWAY
Cluster-1 vs Cluster-2 in GU-2	Up in Cluster-1	PID	0.0126649	PID_VEGFR1_2_PATHWAY
Cluster-1 vs Cluster-2 in GU-2	Up in Cluster-1	PID	0.0128573	PID_A6B1_A6B4_INTEGRIN_PATHWAY
Cluster-1 vs Cluster-2 in GU-2	Up in Cluster-1	PID	0.0130329	PID_AP1_PATHWAY
Cluster-1 vs Cluster-2 in GU-2	Up in Cluster-1	PID	0.0134336	PID_AR_TF_PATHWAY
Cluster-1 vs Cluster-2 in GU-2	Up in Cluster-1	PID	0.0142925	PID_P38_ALPHA_BETA_DOWNSTREAM_PATHWAY
Cluster-1 vs Cluster-2 in GU-2	Up in Cluster-1	PID	0.0152808	PID_ECADHERIN_KERATINOCYTE_PATHWAY
Cluster-1 vs Cluster-2 in GU-2	Up in Cluster-1	PID	0.0163135	PID_P53_REGULATION_PATHWAY
Cluster-1 vs Cluster-2 in GU-2	Up in Cluster-1	PID	0.0164524	PID_TAP63_PATHWAY
Cluster-1 vs Cluster-2 in GU-2	Up in Cluster-1	PID	0.0167689	PID_HNF3A_PATHWAY
Cluster-1 vs Cluster-2 in GU-2	Up in Cluster-1	PID	0.0181856	PID_MYC_PATHWAY
Cluster-1 vs Cluster-2 in GU-2	Up in Cluster-1	PID	0.0195067	PID_PRL_SIGNALING_EVENTS_PATHWAY
Cluster-1 vs Cluster-2 in GU-2	Up in Cluster-1	PID	0.01953	PID_TRKR_PATHWAY
Cluster-1 vs Cluster-2 in GU-2	Up in Cluster-1	PID	0.0198173	PID_AJDISS_2PATHWAY
Cluster-1 vs Cluster-2 in GU-2	Up in Cluster-1	PID	0.0203758	PID_HDAC_CLASSII_PATHWAY
Cluster-1 vs Cluster-2 in GU-2	Up in Cluster-1	PID	0.022126	PID_FAK_PATHWAY
Cluster-1 vs Cluster-2 in GU-2	Up in Cluster-1	PID	0.0226556	PID_BETA_CATENIN_NUC_PATHWAY
Cluster-1 vs Cluster-2 in GU-2	Up in Cluster-1	PID	0.0229105	PID_HIF1_TFPATHWAY
Cluster-1 vs Cluster-2 in GU-2	Up in Cluster-1	PID	0.0231837	PID_P53_DOWNSTREAM_PATHWAY
Cluster-1 vs Cluster-2 in GU-2	Up in Cluster-1	BIOCARTA	0	BIOCARTA_PROTEASOME_PATHWAY
Cluster-1 vs Cluster-2 in GU-2	Up in Cluster-1	BIOCARTA	0.00763818	BIOCARTA_EIF_PATHWAY
Cluster-1 vs Cluster-2 in GU-2	Up in Cluster-1	BIOCARTA	0.00928631	BIOCARTA_HIF_PATHWAY
Cluster-1 vs Cluster-2 in GU-2	Up in Cluster-1	BIOCARTA	0.0102763	BIOCARTA_ERAD_PATHWAY
Cluster-1 vs Cluster-2 in GU-2	Up in Cluster-1	BIOCARTA	0.0116577	BIOCARTA_NDKDYNAMIN_PATHWAY
Cluster-1 vs Cluster-2 in GU-2	Up in Cluster-1	BIOCARTA	0.0219178	BIOCARTA_NFKB_PATHWAY
Cluster-1 vs Cluster-2 in GU-2	Up in Cluster-1	BIOCARTA	0.0335213	BIOCARTA_PTDINS_PATHWAY
Cluster-1 vs Cluster-2 in GU-2	Up in Cluster-1	BIOCARTA	0.0521333	BIOCARTA_STRESS_PATHWAY
Cluster-1 vs Cluster-2 in GU-2	Up in Cluster-1	BIOCARTA	0.0541306	BIOCARTA_TOLL_PATHWAY
Cluster-1 vs Cluster-2 in GU-2	Up in Cluster-1	BIOCARTA	0.0554733	BIOCARTA_HIVNEF_PATHWAY
Cluster-1 vs Cluster-2 in GU-2	Up in Cluster-1	BIOCARTA	0.0601862	BIOCARTA_ERK_PATHWAY
Cluster-1 vs Cluster-2 in GU-2	Up in Cluster-1	BIOCARTA	0.0611322	BIOCARTA_WNT_PATHWAY
Cluster-1 vs Cluster-2 in GU-2	Up in Cluster-1	BIOCARTA	0.0677656	BIOCARTA_FAS_PATHWAY
Cluster-1 vs Cluster-2 in GU-2	Up in Cluster-1	BIOCARTA	0.0690331	BIOCARTA_PYK2_PATHWAY
Cluster-1 vs Cluster-2 in GU-2	Up in Cluster-1	BIOCARTA	0.0698135	BIOCARTA_TEL_PATHWAY
Cluster-1 vs Cluster-2 in GU-2	Up in Cluster-1	BIOCARTA	0.0705106	BIOCARTA_RELA_PATHWAY
Cluster-1 vs Cluster-2 in GU-2	Up in Cluster-1	BIOCARTA	0.0718623	BIOCARTA_TNFR2_PATHWAY
Cluster-1 vs Cluster-2 in GU-2	Up in Cluster-1	BIOCARTA	0.0744596	BIOCARTA_MTA3_PATHWAY
Cluster-1 vs Cluster-2 in GU-2	Up in Cluster-1	BIOCARTA	0.0798491	BIOCARTA_AKT_PATHWAY
Cluster-1 vs Cluster-2 in GU-2	Up in Cluster-1	BIOCARTA	0.0806423	BIOCARTA_PTEN_PATHWAY
Cluster-1 vs Cluster-2 in GU-2	Up in Cluster-1	BIOCARTA	0.0813602	BIOCARTA_P38MAPK_PATHWAY
Cluster-1 vs Cluster-2 in GU-2	Up in Cluster-1	BIOCARTA	0.0834941	BIOCARTA_KERATINOCYTE_PATHWAY
Cluster-1 vs Cluster-2 in GU-2	Up in Cluster-1	BIOCARTA	0.0835871	BIOCARTA_DEATH_PATHWAY
Cluster-1 vs Cluster-2 in GU-2	Up in Cluster-1	BIOCARTA	0.0840199	BIOCARTA_MTOR_PATHWAY
Cluster-1 vs Cluster-2 in GU-2	Up in Cluster-1	BIOCARTA	0.0854449	BIOCARTA_VEGF_PATHWAY
Cluster-1 vs Cluster-2 in GU-2	Up in Cluster-1	BIOCARTA	0.0864646	BIOCARTA_MAPK_PATHWAY
Cluster-1 vs Cluster-2 in GU-2	Up in Cluster-1	BIOCARTA	0.0869404	BIOCARTA_ECM_PATHWAY
Cluster-1 vs Cluster-2 in GU-2	Up in Cluster-1	BIOCARTA	0.0940483	BIOCARTA_MITOCHONDRIA_PATHWAY
Cluster-1 vs Cluster-2 in GU-2	Up in Cluster-1	BIOCARTA	0.0962127	BIOCARTA_CERAMIDE_PATHWAY
Cluster-1 vs Cluster-2 in GU-2	Up in Cluster-1	BIOCARTA	0.0981568	BIOCARTA_TFF_PATHWAY
Cluster-1 vs Cluster-2 in GU-2	Up in Cluster-1	BIOCARTA	0.100163	BIOCARTA_GSK3_PATHWAY
Cluster-1 vs Cluster-2 in GU-2	Up in Cluster-1	BIOCARTA	0.102157	BIOCARTA_LONGEVITY_PATHWAY
Cluster-1 vs Cluster-2 in GU-2	Up in Cluster-1	BIOCARTA	0.102797	BIOCARTA_PML_PATHWAY
Cluster-1 vs Cluster-2 in GU-2	Up in Cluster-1	BIOCARTA	0.103825	BIOCARTA_TNFR1_PATHWAY
Cluster-1 vs Cluster-2 in GU-2	Up in Cluster-1	BIOCARTA	0.106341	BIOCARTA_IGF1MTOR_PATHWAY
Cluster-1 vs Cluster-2 in GU-2	Up in Cluster-1	BIOCARTA	0.107029	BIOCARTA_CD40_PATHWAY
Cluster-1 vs Cluster-2 in GU-2	Up in Cluster-1	BIOCARTA	0.110091	BIOCARTA_CALCINEURIN_PATHWAY
Cluster-1 vs Cluster-2 in GU-2	Up in Cluster-1	BIOCARTA	0.128385	BIOCARTA_MCALPAIN_PATHWAY
Cluster-1 vs Cluster-2 in GU-2	Up in Cluster-1	BIOCARTA	0.145747	BIOCARTA_TID_PATHWAY
Cluster-1 vs Cluster-2 in GU-2	Up in Cluster-1	BIOCARTA	0.15558	BIOCARTA_FMLP_PATHWAY
Cluster-1 vs Cluster-2 in GU-2	Up in Cluster-1	BIOCARTA	0.16316	BIOCARTA_RAS_PATHWAY
Cluster-1 vs Cluster-2 in GU-2	Up in Cluster-1	BIOCARTA	0.16377	BIOCARTA_GCR_PATHWAY
Cluster-1 vs Cluster-2 in GU-2	Up in Cluster-1	BIOCARTA	0.163949	BIOCARTA_IL1R_PATHWAY
Cluster-1 vs Cluster-2 in GU-2	Up in Cluster-1	BIOCARTA	0.164249	BIOCARTA_ARENRF2_PATHWAY
Cluster-1 vs Cluster-2 in GU-2	Up in Cluster-1	BIOCARTA	0.17163	BIOCARTA_IL6_PATHWAY
Cluster-1 vs Cluster-2 in GU-2	Up in Cluster-1	BIOCARTA	0.171921	BIOCARTA_INSULIN_PATHWAY
Cluster-1 vs Cluster-2 in GU-2	Up in Cluster-1	BIOCARTA	0.17436	BIOCARTA_AT1R_PATHWAY
Cluster-1 vs Cluster-2 in GU-2	Up in Cluster-1	BIOCARTA	0.17744	BIOCARTA_NTHI_PATHWAY
Cluster-1 vs Cluster-2 in GU-2	Up in Cluster-1	BIOCARTA	0.180358	BIOCARTA_INFLAM_PATHWAY
Cluster-1 vs Cluster-2 in GU-2	Up in Cluster-1	BIOCARTA	0.192589	BIOCARTA_MAL_PATHWAY
Cluster-1 vs Cluster-2 in GU-2	Up in Cluster-1	KEGG	0	KEGG_PROTEASOME
Cluster-1 vs Cluster-2 in GU-2	Up in Cluster-1	KEGG	0	KEGG_SPLICEOSOME
Cluster-1 vs Cluster-2 in GU-2	Up in Cluster-1	KEGG	0	KEGG_ANTIGEN_PROCESSING_AND_PRESENTATION
Cluster-1 vs Cluster-2 in GU-2	Up in Cluster-1	KEGG	0	KEGG_OXIDATIVE_PHOSPHORYLATION
Cluster-1 vs Cluster-2 in GU-2	Up in Cluster-1	KEGG	0	KEGG_HUNTINGTONS_DISEASE
Cluster-1 vs Cluster-2 in GU-2	Up in Cluster-1	KEGG	0	KEGG_PATHOGENIC_ESCHERICHIA_COLI_INFECTION
Cluster-1 vs Cluster-2 in GU-2	Up in Cluster-1	KEGG	0.000157303	KEGG_TIGHT_JUNCTION
Cluster-1 vs Cluster-2 in GU-2	Up in Cluster-1	KEGG	0.000176966	KEGG_UBIQUITIN_MEDIATED_PROTEOLYSIS
Cluster-1 vs Cluster-2 in GU-2	Up in Cluster-1	KEGG	0.000202247	KEGG_PARKINSONS_DISEASE
Cluster-1 vs Cluster-2 in GU-2	Up in Cluster-1	KEGG	0.000462709	KEGG_PROTEIN_EXPORT
Cluster-1 vs Cluster-2 in GU-2	Up in Cluster-1	KEGG	0.000558651	KEGG_AMINO_SUGAR_AND_NUCLEOTIDE_SUGAR_METABOLISM
Cluster-1 vs Cluster-2 in GU-2	Up in Cluster-1	KEGG	0.000607321	KEGG_ALZHEIMERS_DISEASE
Cluster-1 vs Cluster-2 in GU-2	Up in Cluster-1	KEGG	0.000657931	KEGG_RIBOSOME
Cluster-1 vs Cluster-2 in GU-2	Up in Cluster-1	KEGG	0.000660715	KEGG_N_GLYCAN_BIOSYNTHESIS
Cluster-1 vs Cluster-2 in GU-2	Up in Cluster-1	KEGG	0.00213645	KEGG_RNA_DEGRADATION
Cluster-1 vs Cluster-2 in GU-2	Up in Cluster-1	KEGG	0.00217062	KEGG_CITRATE_CYCLE_TCA_CYCLE
Cluster-1 vs Cluster-2 in GU-2	Up in Cluster-1	KEGG	0.00230628	KEGG_RNA_POLYMERASE
Cluster-1 vs Cluster-2 in GU-2	Up in Cluster-1	KEGG	0.00235095	KEGG_PYRIMIDINE_METABOLISM
Cluster-1 vs Cluster-2 in GU-2	Up in Cluster-1	KEGG	0.00241677	KEGG_FRUCTOSE_AND_MANNOSE_METABOLISM
Cluster-1 vs Cluster-2 in GU-2	Up in Cluster-1	KEGG	0.00379989	KEGG_LYSOSOME
Cluster-1 vs Cluster-2 in GU-2	Up in Cluster-1	KEGG	0.00383247	KEGG_AMINOACYL_TRNA_BIOSYNTHESIS
Cluster-1 vs Cluster-2 in GU-2	Up in Cluster-1	KEGG	0.00579397	KEGG_STEROID_BIOSYNTHESIS
Cluster-1 vs Cluster-2 in GU-2	Up in Cluster-1	KEGG	0.00770769	KEGG_ADHERENS_JUNCTION
Cluster-1 vs Cluster-2 in GU-2	Up in Cluster-1	KEGG	0.00776333	KEGG_NEUROTROPHIN_SIGNALING_PATHWAY
Cluster-1 vs Cluster-2 in GU-2	Up in Cluster-1	KEGG	0.00838029	KEGG_TYPE_I_DIABETES_MELLITUS
Cluster-1 vs Cluster-2 in GU-2	Up in Cluster-1	KEGG	0.0100208	KEGG_VIBRIO_CHOLERAE_INFECTION
Cluster-1 vs Cluster-2 in GU-2	Up in Cluster-1	KEGG	0.0121189	KEGG_VIRAL_MYOCARDITIS
Cluster-1 vs Cluster-2 in GU-2	Up in Cluster-1	KEGG	0.0121722	KEGG_VASOPRESSIN_REGULATED_WATER_REABSORPTION
Cluster-1 vs Cluster-2 in GU-2	Up in Cluster-1	KEGG	0.0126165	KEGG_AUTOIMMUNE_THYROID_DISEASE
Cluster-1 vs Cluster-2 in GU-2	Up in Cluster-1	KEGG	0.0126463	KEGG_RIBOFLAVIN_METABOLISM
Cluster-1 vs Cluster-2 in GU-2	Up in Cluster-1	KEGG	0.0129693	KEGG_RIG_I_LIKE_RECEPTOR_SIGNALING_PATHWAY
Cluster-1 vs Cluster-2 in GU-2	Up in Cluster-1	KEGG	0.0139028	KEGG_ENDOCYTOSIS
Cluster-1 vs Cluster-2 in GU-2	Up in Cluster-1	KEGG	0.0143241	KEGG_PEROXISOME
Cluster-1 vs Cluster-2 in GU-2	Up in Cluster-1	KEGG	0.0146192	KEGG_ALLOGRAFT_REJECTION
Cluster-1 vs Cluster-2 in GU-2	Up in Cluster-1	KEGG	0.0162602	KEGG_SNARE_INTERACTIONS_IN_VESICULAR_TRANSPORT
Cluster-1 vs Cluster-2 in GU-2	Up in Cluster-1	KEGG	0.0179104	KEGG_VALINE_LEUCINE_AND_ISOLEUCINE_DEGRADATION
Cluster-1 vs Cluster-2 in GU-2	Up in Cluster-1	KEGG	0.0216152	KEGG_PROSTATE_CANCER
Cluster-1 vs Cluster-2 in GU-2	Up in Cluster-1	KEGG	0.0322775	KEGG_EPITHELIAL_CELL_SIGNALING_IN_HELICOBACTER_PYLORI_INFECTION
Cluster-1 vs Cluster-2 in GU-2	Up in Cluster-1	KEGG	0.0383108	KEGG_ENDOMETRIAL_CANCER
Cluster-1 vs Cluster-2 in GU-2	Up in Cluster-1	KEGG	0.0393226	KEGG_THYROID_CANCER
Cluster-1 vs Cluster-2 in GU-2	Up in Cluster-1	KEGG	0.0429807	KEGG_ARGININE_AND_PROLINE_METABOLISM
Cluster-1 vs Cluster-2 in GU-2	Up in Cluster-1	KEGG	0.0458023	KEGG_PENTOSE_PHOSPHATE_PATHWAY
Cluster-1 vs Cluster-2 in GU-2	Up in Cluster-1	KEGG	0.0473436	KEGG_REGULATION_OF_AUTOPHAGY
Cluster-1 vs Cluster-2 in GU-2	Up in Cluster-1	KEGG	0.0488048	KEGG_GLYCOLYSIS_GLUCONEOGENESIS
Cluster-1 vs Cluster-2 in GU-2	Up in Cluster-1	KEGG	0.0492656	KEGG_PATHWAYS_IN_CANCER
Cluster-1 vs Cluster-2 in GU-2	Up in Cluster-1	KEGG	0.05359	KEGG_TERPENOID_BACKBONE_BIOSYNTHESIS
Cluster-1 vs Cluster-2 in GU-2	Up in Cluster-1	KEGG	0.0548007	KEGG_OTHER_GLYCAN_DEGRADATION
Cluster-1 vs Cluster-2 in GU-2	Up in Cluster-1	KEGG	0.0655601	KEGG_RENAL_CELL_CARCINOMA
Cluster-1 vs Cluster-2 in GU-2	Up in Cluster-1	KEGG	0.0659595	KEGG_NOTCH_SIGNALING_PATHWAY
Cluster-1 vs Cluster-2 in GU-2	Up in Cluster-1	KEGG	0.0666772	KEGG_WNT_SIGNALING_PATHWAY
Cluster-1 vs Cluster-2 in GU-2	Up in Cluster-1	HALLMARK	0	HALLMARK_MYC_TARGETS_V1
Cluster-1 vs Cluster-2 in GU-2	Up in Cluster-1	HALLMARK	0	HALLMARK_OXIDATIVE_PHOSPHORYLATION
Cluster-1 vs Cluster-2 in GU-2	Up in Cluster-1	HALLMARK	0	HALLMARK_UNFOLDED_PROTEIN_RESPONSE
Cluster-1 vs Cluster-2 in GU-2	Up in Cluster-1	HALLMARK	0	HALLMARK_ANDROGEN_RESPONSE
Cluster-1 vs Cluster-2 in GU-2	Up in Cluster-1	HALLMARK	0	HALLMARK_PROTEIN_SECRETION
Cluster-1 vs Cluster-2 in GU-2	Up in Cluster-1	HALLMARK	0	HALLMARK_TNFA_SIGNALING_VIA_NFKB
Cluster-1 vs Cluster-2 in GU-2	Up in Cluster-1	HALLMARK	0	HALLMARK_MTORC1_SIGNALING
Cluster-1 vs Cluster-2 in GU-2	Up in Cluster-1	HALLMARK	0	HALLMARK_CHOLESTEROL_HOMEOSTASIS
Cluster-1 vs Cluster-2 in GU-2	Up in Cluster-1	HALLMARK	0	HALLMARK_P53_PATHWAY
Cluster-1 vs Cluster-2 in GU-2	Up in Cluster-1	HALLMARK	0	HALLMARK_UV_RESPONSE_UP
Cluster-1 vs Cluster-2 in GU-2	Up in Cluster-1	HALLMARK	0	HALLMARK_ADIPOGENESIS
Cluster-1 vs Cluster-2 in GU-2	Up in Cluster-1	HALLMARK	0	HALLMARK_GLYCOLYSIS
Cluster-1 vs Cluster-2 in GU-2	Up in Cluster-1	HALLMARK	0	HALLMARK_FATTY_ACID_METABOLISM
Cluster-1 vs Cluster-2 in GU-2	Up in Cluster-1	HALLMARK	0	HALLMARK_INTERFERON_ALPHA_RESPONSE
Cluster-1 vs Cluster-2 in GU-2	Up in Cluster-1	HALLMARK	0	HALLMARK_APOPTOSIS
Cluster-1 vs Cluster-2 in GU-2	Up in Cluster-1	HALLMARK	0	HALLMARK_DNA_REPAIR
Cluster-1 vs Cluster-2 in GU-2	Up in Cluster-1	HALLMARK	6.92431e-05	HALLMARK_HYPOXIA
Cluster-1 vs Cluster-2 in GU-2	Up in Cluster-1	HALLMARK	7.23906e-05	HALLMARK_MYC_TARGETS_V2
Cluster-1 vs Cluster-2 in GU-2	Up in Cluster-1	HALLMARK	7.58377e-05	HALLMARK_ESTROGEN_RESPONSE_EARLY
Cluster-1 vs Cluster-2 in GU-2	Up in Cluster-1	HALLMARK	7.96296e-05	HALLMARK_ESTROGEN_RESPONSE_LATE
Cluster-1 vs Cluster-2 in GU-2	Up in Cluster-1	HALLMARK	8.38207e-05	HALLMARK_INTERFERON_GAMMA_RESPONSE
Cluster-1 vs Cluster-2 in GU-2	Up in Cluster-1	HALLMARK	8.84774e-05	HALLMARK_PI3K_AKT_MTOR_SIGNALING
Cluster-1 vs Cluster-2 in GU-2	Up in Cluster-1	HALLMARK	9.36819e-05	HALLMARK_TGF_BETA_SIGNALING
Cluster-1 vs Cluster-2 in GU-2	Up in Cluster-1	HALLMARK	0.000215923	HALLMARK_REACTIVE_OXYGEN_SPECIES_PATHWAY
Cluster-1 vs Cluster-2 in GU-2	Up in Cluster-1	HALLMARK	0.000289191	HALLMARK_PEROXISOME
Cluster-1 vs Cluster-2 in GU-2	Up in Cluster-1	HALLMARK	0.000755139	HALLMARK_XENOBIOTIC_METABOLISM
Cluster-1 vs Cluster-2 in GU-2	Up in Cluster-1	HALLMARK	0.00197257	HALLMARK_NOTCH_SIGNALING
Cluster-1 vs Cluster-2 in GU-2	Up in Cluster-1	HALLMARK	0.00364722	HALLMARK_HEME_METABOLISM
Cluster-1 vs Cluster-2 in GU-2	Up in Cluster-1	HALLMARK	0.0055283	HALLMARK_IL2_STAT5_SIGNALING
Cluster-1 vs Cluster-2 in GU-2	Up in Cluster-1	HALLMARK	0.0130011	HALLMARK_UV_RESPONSE_DN
Cluster-1 vs Cluster-2 in GU-2	Up in Cluster-1	HALLMARK	0.0311585	HALLMARK_IL6_JAK_STAT3_SIGNALING
Cluster-1 vs Cluster-2 in GU-2	Up in Cluster-1	HALLMARK	0.0335324	HALLMARK_ANGIOGENESIS
Cluster-1 vs Cluster-2 in GU-2	Up in Cluster-1	HALLMARK	0.034294	HALLMARK_MITOTIC_SPINDLE
Cluster-1 vs Cluster-2 in GU-2	Up in Cluster-1	HALLMARK	0.0408392	HALLMARK_COAGULATION
Cluster-1 vs Cluster-2 in GU-2	Up in Cluster-1	HALLMARK	0.060473	HALLMARK_EPITHELIAL_MESENCHYMAL_TRANSITION
Cluster-1 vs Cluster-2 in GU-2	Up in Cluster-1	HALLMARK	0.0680185	HALLMARK_APICAL_JUNCTION
Cluster-1 vs Cluster-2 in GU-2	Up in Cluster-1	HALLMARK	0.0762995	HALLMARK_WNT_BETA_CATENIN_SIGNALING
Cluster-1 vs Cluster-2 in GU-2	Up in Cluster-1	HALLMARK	0.0784107	HALLMARK_COMPLEMENT
Cluster-1 vs Cluster-2 in GU-2	Up in Cluster-1	GO	0	GO_REGULATION_OF_DNA_TEMPLATED_TRANSCRIPTION_IN_RESPONSE_TO_STRESS
Cluster-1 vs Cluster-2 in GU-2	Up in Cluster-1	GO	0	GO_ENDOPEPTIDASE_COMPLEX
Cluster-1 vs Cluster-2 in GU-2	Up in Cluster-1	GO	0	GO_ANTIGEN_PROCESSING_AND_PRESENTATION_OF_PEPTIDE_ANTIGEN_VIA_MHC_CLASS_I
Cluster-1 vs Cluster-2 in GU-2	Up in Cluster-1	GO	0	GO_ANTIGEN_PROCESSING_AND_PRESENTATION_OF_EXOGENOUS_PEPTIDE_ANTIGEN_VIA_MHC_CLASS_I
Cluster-1 vs Cluster-2 in GU-2	Up in Cluster-1	GO	0	GO_MITOCHONDRIAL_PROTEIN_COMPLEX
Cluster-1 vs Cluster-2 in GU-2	Up in Cluster-1	GO	0	GO_RIBOSOME
Cluster-1 vs Cluster-2 in GU-2	Up in Cluster-1	GO	0	GO_RESPONSE_TO_TOPOLOGICALLY_INCORRECT_PROTEIN
Cluster-1 vs Cluster-2 in GU-2	Up in Cluster-1	GO	0	GO_ORGANELLAR_RIBOSOME
Cluster-1 vs Cluster-2 in GU-2	Up in Cluster-1	GO	0	GO_PIGMENT_GRANULE
Cluster-1 vs Cluster-2 in GU-2	Up in Cluster-1	GO	0	GO_REGULATION_OF_TRANSCRIPTION_FROM_RNA_POLYMERASE_II_PROMOTER_IN_RESPONSE_TO_HYPOXIA
Cluster-1 vs Cluster-2 in GU-2	Up in Cluster-1	GO	0	GO_CELLULAR_RESPONSE_TO_TOPOLOGICALLY_INCORRECT_PROTEIN
Cluster-1 vs Cluster-2 in GU-2	Up in Cluster-1	GO	0	GO_PEPTIDASE_COMPLEX
Cluster-1 vs Cluster-2 in GU-2	Up in Cluster-1	GO	0	GO_RIBOSOMAL_SUBUNIT
Cluster-1 vs Cluster-2 in GU-2	Up in Cluster-1	GO	0	GO_RESPONSE_TO_ENDOPLASMIC_RETICULUM_STRESS
Cluster-1 vs Cluster-2 in GU-2	Up in Cluster-1	GO	0	GO_TYPE_I_INTERFERON_RECEPTOR_BINDING
Cluster-1 vs Cluster-2 in GU-2	Up in Cluster-1	GO	0	GO_ANTIGEN_PROCESSING_AND_PRESENTATION_OF_PEPTIDE_ANTIGEN
Cluster-1 vs Cluster-2 in GU-2	Up in Cluster-1	GO	0	GO_MITOCHONDRIAL_TRANSLATIONAL_TERMINATION
Cluster-1 vs Cluster-2 in GU-2	Up in Cluster-1	GO	0	GO_MITOCHONDRIAL_GENE_EXPRESSION
Cluster-1 vs Cluster-2 in GU-2	Up in Cluster-1	GO	0	GO_PROTEIN_FOLDING
Cluster-1 vs Cluster-2 in GU-2	Up in Cluster-1	GO	0	GO_MITOCHONDRIAL_TRANSLATION
Cluster-1 vs Cluster-2 in GU-2	Up in Cluster-1	GO	0	GO_CADHERIN_BINDING
Cluster-1 vs Cluster-2 in GU-2	Up in Cluster-1	GO	0	GO_INTERLEUKIN_1_MEDIATED_SIGNALING_PATHWAY
Cluster-1 vs Cluster-2 in GU-2	Up in Cluster-1	GO	0	GO_TRANSLATIONAL_TERMINATION
Cluster-1 vs Cluster-2 in GU-2	Up in Cluster-1	GO	0	GO_TRANSLATIONAL_ELONGATION
Cluster-1 vs Cluster-2 in GU-2	Up in Cluster-1	GO	0	GO_MITOCHONDRIAL_LARGE_RIBOSOMAL_SUBUNIT
Cluster-1 vs Cluster-2 in GU-2	Up in Cluster-1	GO	0	GO_REGULATION_OF_CELLULAR_AMINO_ACID_METABOLIC_PROCESS
Cluster-1 vs Cluster-2 in GU-2	Up in Cluster-1	GO	0	GO_TRANSLATION_FACTOR_ACTIVITY_RNA_BINDING
Cluster-1 vs Cluster-2 in GU-2	Up in Cluster-1	GO	0	GO_REGULATION_OF_INTRINSIC_APOPTOTIC_SIGNALING_PATHWAY
Cluster-1 vs Cluster-2 in GU-2	Up in Cluster-1	GO	0	GO_ANTIGEN_PROCESSING_AND_PRESENTATION
Cluster-1 vs Cluster-2 in GU-2	Up in Cluster-1	GO	0	GO_PROTEIN_LOCALIZATION_TO_ENDOPLASMIC_RETICULUM
Cluster-1 vs Cluster-2 in GU-2	Up in Cluster-1	GO	0	GO_GOLGI_ASSOCIATED_VESICLE_MEMBRANE
Cluster-1 vs Cluster-2 in GU-2	Up in Cluster-1	GO	0	GO_RIBONUCLEOPROTEIN_COMPLEX_BIOGENESIS
Cluster-1 vs Cluster-2 in GU-2	Up in Cluster-1	GO	0	GO_LARGE_RIBOSOMAL_SUBUNIT
Cluster-1 vs Cluster-2 in GU-2	Up in Cluster-1	GO	0	GO_RNA_CATABOLIC_PROCESS
Cluster-1 vs Cluster-2 in GU-2	Up in Cluster-1	GO	0	GO_ENDOPLASMIC_RETICULUM_UNFOLDED_PROTEIN_RESPONSE
Cluster-1 vs Cluster-2 in GU-2	Up in Cluster-1	GO	0	GO_RIBONUCLEOPROTEIN_COMPLEX_SUBUNIT_ORGANIZATION
Cluster-1 vs Cluster-2 in GU-2	Up in Cluster-1	GO	0	GO_TRANSLATION_INITIATION_FACTOR_ACTIVITY
Cluster-1 vs Cluster-2 in GU-2	Up in Cluster-1	GO	0	GO_TRANSLATIONAL_INITIATION
Cluster-1 vs Cluster-2 in GU-2	Up in Cluster-1	GO	0	GO_UNFOLDED_PROTEIN_BINDING
Cluster-1 vs Cluster-2 in GU-2	Up in Cluster-1	GO	0	GO_STRUCTURAL_CONSTITUENT_OF_RIBOSOME
Cluster-1 vs Cluster-2 in GU-2	Up in Cluster-1	GO	0	GO_REGULATION_OF_STEM_CELL_DIFFERENTIATION
Cluster-1 vs Cluster-2 in GU-2	Up in Cluster-1	GO	0	GO_REGULATION_OF_MRNA_CATABOLIC_PROCESS
Cluster-1 vs Cluster-2 in GU-2	Up in Cluster-1	GO	0	GO_ER_TO_GOLGI_TRANSPORT_VESICLE_MEMBRANE
Cluster-1 vs Cluster-2 in GU-2	Up in Cluster-1	GO	0	GO_FICOLIN_1_RICH_GRANULE
Cluster-1 vs Cluster-2 in GU-2	Up in Cluster-1	GO	0	GO_REGULATION_OF_MRNA_METABOLIC_PROCESS
Cluster-1 vs Cluster-2 in GU-2	Up in Cluster-1	GO	0	GO_TRANSLATION_REGULATOR_ACTIVITY_NUCLEIC_ACID_BINDING
Cluster-1 vs Cluster-2 in GU-2	Up in Cluster-1	GO	0	GO_ESTABLISHMENT_OF_PROTEIN_LOCALIZATION_TO_ENDOPLASMIC_RETICULUM
Cluster-1 vs Cluster-2 in GU-2	Up in Cluster-1	GO	0	GO_INTRINSIC_APOPTOTIC_SIGNALING_PATHWAY_IN_RESPONSE_TO_ENDOPLASMIC_RETICULUM_STRESS
Cluster-1 vs Cluster-2 in GU-2	Up in Cluster-1	GO	0	GO_INTRINSIC_COMPONENT_OF_ENDOPLASMIC_RETICULUM_MEMBRANE
Cluster-1 vs Cluster-2 in GU-2	Up in Cluster-1	GO	0	GO_VIRAL_GENE_EXPRESSION
Cluster-1 vs Cluster-2 in GU-2	Up in Cluster-1	REACTOME	0	REACTOME_TRANSLATION
Cluster-1 vs Cluster-2 in GU-2	Up in Cluster-1	REACTOME	0	REACTOME_AUF1_HNRNP_D0_BINDS_AND_DESTABILIZES_MRNA
Cluster-1 vs Cluster-2 in GU-2	Up in Cluster-1	REACTOME	0	REACTOME_ER_PHAGOSOME_PATHWAY
Cluster-1 vs Cluster-2 in GU-2	Up in Cluster-1	REACTOME	0	REACTOME_REGULATION_OF_MRNA_STABILITY_BY_PROTEINS_THAT_BIND_AU_RICH_ELEMENTS
Cluster-1 vs Cluster-2 in GU-2	Up in Cluster-1	REACTOME	0	REACTOME_HEDGEHOG_LIGAND_BIOGENESIS
Cluster-1 vs Cluster-2 in GU-2	Up in Cluster-1	REACTOME	0	REACTOME_NEGATIVE_REGULATION_OF_NOTCH4_SIGNALING
Cluster-1 vs Cluster-2 in GU-2	Up in Cluster-1	REACTOME	0	REACTOME_ACTIVATION_OF_NF_KAPPAB_IN_B_CELLS
Cluster-1 vs Cluster-2 in GU-2	Up in Cluster-1	REACTOME	0	REACTOME_METABOLISM_OF_MRNA
Cluster-1 vs Cluster-2 in GU-2	Up in Cluster-1	REACTOME	0	REACTOME_DEGRADATION_OF_BETA_CATENIN_BY_THE_DESTRUCTION_COMPLEX
Cluster-1 vs Cluster-2 in GU-2	Up in Cluster-1	REACTOME	0	REACTOME_DECTIN_1_MEDIATED_NONCANONICAL_NF_KB_SIGNALING
Cluster-1 vs Cluster-2 in GU-2	Up in Cluster-1	REACTOME	0	REACTOME_REGULATION_OF_PTEN_STABILITY_AND_ACTIVITY
Cluster-1 vs Cluster-2 in GU-2	Up in Cluster-1	REACTOME	0	REACTOME_DEFECTIVE_CFTR_CAUSES_CYSTIC_FIBROSIS
Cluster-1 vs Cluster-2 in GU-2	Up in Cluster-1	REACTOME	0	REACTOME_CELLULAR_RESPONSE_TO_HYPOXIA
Cluster-1 vs Cluster-2 in GU-2	Up in Cluster-1	REACTOME	0	REACTOME_HOST_INTERACTIONS_OF_HIV_FACTORS
Cluster-1 vs Cluster-2 in GU-2	Up in Cluster-1	REACTOME	0	REACTOME_SCF_SKP2_MEDIATED_DEGRADATION_OF_P27_P21
Cluster-1 vs Cluster-2 in GU-2	Up in Cluster-1	REACTOME	0	REACTOME_SIGNALING_BY_NOTCH4
Cluster-1 vs Cluster-2 in GU-2	Up in Cluster-1	REACTOME	0	REACTOME_CYCLIN_E_ASSOCIATED_EVENTS_DURING_G1_S_TRANSITION
Cluster-1 vs Cluster-2 in GU-2	Up in Cluster-1	REACTOME	0	REACTOME_ASYMMETRIC_LOCALIZATION_OF_PCP_PROTEINS
Cluster-1 vs Cluster-2 in GU-2	Up in Cluster-1	REACTOME	0	REACTOME_DEGRADATION_OF_GLI1_BY_THE_PROTEASOME
Cluster-1 vs Cluster-2 in GU-2	Up in Cluster-1	REACTOME	0	REACTOME_REGULATION_OF_APOPTOSIS
Cluster-1 vs Cluster-2 in GU-2	Up in Cluster-1	REACTOME	0	REACTOME_REGULATION_OF_ORNITHINE_DECARBOXYLASE_ODC
Cluster-1 vs Cluster-2 in GU-2	Up in Cluster-1	REACTOME	0	REACTOME_AUTODEGRADATION_OF_THE_E3_UBIQUITIN_LIGASE_COP1
Cluster-1 vs Cluster-2 in GU-2	Up in Cluster-1	REACTOME	0	REACTOME_DEGRADATION_OF_AXIN
Cluster-1 vs Cluster-2 in GU-2	Up in Cluster-1	REACTOME	0	REACTOME_REGULATION_OF_RUNX3_EXPRESSION_AND_ACTIVITY
Cluster-1 vs Cluster-2 in GU-2	Up in Cluster-1	REACTOME	0	REACTOME_STABILIZATION_OF_P53
Cluster-1 vs Cluster-2 in GU-2	Up in Cluster-1	REACTOME	0	REACTOME_ANTIGEN_PROCESSING_CROSS_PRESENTATION
Cluster-1 vs Cluster-2 in GU-2	Up in Cluster-1	REACTOME	0	REACTOME_MITOCHONDRIAL_TRANSLATION
Cluster-1 vs Cluster-2 in GU-2	Up in Cluster-1	REACTOME	0	REACTOME_DEGRADATION_OF_DVL
Cluster-1 vs Cluster-2 in GU-2	Up in Cluster-1	REACTOME	0	REACTOME_VIF_MEDIATED_DEGRADATION_OF_APOBEC3G
Cluster-1 vs Cluster-2 in GU-2	Up in Cluster-1	REACTOME	0	REACTOME_FCERI_MEDIATED_NF_KB_ACTIVATION
Cluster-1 vs Cluster-2 in GU-2	Up in Cluster-1	REACTOME	0	REACTOME_SCF_BETA_TRCP_MEDIATED_DEGRADATION_OF_EMI1
Cluster-1 vs Cluster-2 in GU-2	Up in Cluster-1	REACTOME	0	REACTOME_INTERLEUKIN_1_SIGNALING
Cluster-1 vs Cluster-2 in GU-2	Up in Cluster-1	REACTOME	0	REACTOME_CROSS_PRESENTATION_OF_SOLUBLE_EXOGENOUS_ANTIGENS_ENDOSOMES
Cluster-1 vs Cluster-2 in GU-2	Up in Cluster-1	REACTOME	0	REACTOME_P53_INDEPENDENT_G1_S_DNA_DAMAGE_CHECKPOINT
Cluster-1 vs Cluster-2 in GU-2	Up in Cluster-1	REACTOME	0	REACTOME_CLEC7A_DECTIN_1_SIGNALING
Cluster-1 vs Cluster-2 in GU-2	Up in Cluster-1	REACTOME	0	REACTOME_HIV_INFECTION
Cluster-1 vs Cluster-2 in GU-2	Up in Cluster-1	REACTOME	0	REACTOME_P53_DEPENDENT_G1_DNA_DAMAGE_RESPONSE
Cluster-1 vs Cluster-2 in GU-2	Up in Cluster-1	REACTOME	0	REACTOME_REGULATION_OF_RUNX2_EXPRESSION_AND_ACTIVITY
Cluster-1 vs Cluster-2 in GU-2	Up in Cluster-1	REACTOME	0	REACTOME_METABOLISM_OF_POLYAMINES
Cluster-1 vs Cluster-2 in GU-2	Up in Cluster-1	REACTOME	0	REACTOME_PTEN_REGULATION
Cluster-1 vs Cluster-2 in GU-2	Up in Cluster-1	REACTOME	0	REACTOME_DOWNSTREAM_SIGNALING_EVENTS_OF_B_CELL_RECEPTOR_BCR
Cluster-1 vs Cluster-2 in GU-2	Up in Cluster-1	REACTOME	0	REACTOME_SRP_DEPENDENT_COTRANSLATIONAL_PROTEIN_TARGETING_TO_MEMBRANE
Cluster-1 vs Cluster-2 in GU-2	Up in Cluster-1	REACTOME	0	REACTOME_DOWNSTREAM_TCR_SIGNALING
Cluster-1 vs Cluster-2 in GU-2	Up in Cluster-1	REACTOME	0	REACTOME_PROGRAMMED_CELL_DEATH
Cluster-1 vs Cluster-2 in GU-2	Up in Cluster-1	REACTOME	0	REACTOME_REGULATION_OF_EXPRESSION_OF_SLITS_AND_ROBOS
Cluster-1 vs Cluster-2 in GU-2	Up in Cluster-1	REACTOME	0	REACTOME_THE_ROLE_OF_GTSE1_IN_G2_M_PROGRESSION_AFTER_G2_CHECKPOINT
Cluster-1 vs Cluster-2 in GU-2	Up in Cluster-1	REACTOME	0	REACTOME_RUNX1_REGULATES_TRANSCRIPTION_OF_GENES_INVOLVED_IN_DIFFERENTIATION_OF_HSCS
Cluster-1 vs Cluster-2 in GU-2	Up in Cluster-1	REACTOME	0	REACTOME_UNFOLDED_PROTEIN_RESPONSE_UPR
Cluster-1 vs Cluster-2 in GU-2	Up in Cluster-1	REACTOME	0	REACTOME_TRANSCRIPTIONAL_REGULATION_BY_RUNX3
Cluster-1 vs Cluster-2 in GU-2	Up in Cluster-1	REACTOME	0	REACTOME_CYCLIN_A_CDK2_ASSOCIATED_EVENTS_AT_S_PHASE_ENTRY
Cluster-1 vs Cluster-2 in GU-2	Up in Cluster-1	TFT	0	PSMB5_TARGET_GENES
Cluster-1 vs Cluster-2 in GU-2	Up in Cluster-1	TFT	0	NRF2_01
Cluster-1 vs Cluster-2 in GU-2	Up in Cluster-1	TFT	0	FOXR2_TARGET_GENES
Cluster-1 vs Cluster-2 in GU-2	Up in Cluster-1	TFT	0	GCCATNTTG_YY1_Q6
Cluster-1 vs Cluster-2 in GU-2	Up in Cluster-1	TFT	0	ELK1_02
Cluster-1 vs Cluster-2 in GU-2	Up in Cluster-1	TFT	0	PPARGC1A_TARGET_GENES
Cluster-1 vs Cluster-2 in GU-2	Up in Cluster-1	TFT	0	TMTCGCGANR_UNKNOWN
Cluster-1 vs Cluster-2 in GU-2	Up in Cluster-1	TFT	0	ATF5_TARGET_GENES
Cluster-1 vs Cluster-2 in GU-2	Up in Cluster-1	TFT	0	GABP_B
Cluster-1 vs Cluster-2 in GU-2	Up in Cluster-1	TFT	0	GGAANCGGAANY_UNKNOWN
Cluster-1 vs Cluster-2 in GU-2	Up in Cluster-1	TFT	0	DMRT1_TARGET_GENES
Cluster-1 vs Cluster-2 in GU-2	Up in Cluster-1	TFT	0	GTF2E2_TARGET_GENES
Cluster-1 vs Cluster-2 in GU-2	Up in Cluster-1	TFT	0	HSF2_TARGET_GENES
Cluster-1 vs Cluster-2 in GU-2	Up in Cluster-1	TFT	0	PITX1_TARGET_GENES
Cluster-1 vs Cluster-2 in GU-2	Up in Cluster-1	TFT	0.000126022	NKX2_3_TARGET_GENES
Cluster-1 vs Cluster-2 in GU-2	Up in Cluster-1	TFT	0.000233681	NFMUE1_Q6
Cluster-1 vs Cluster-2 in GU-2	Up in Cluster-1	TFT	0.000351492	RUVBL1_TARGET_GENES
Cluster-1 vs Cluster-2 in GU-2	Up in Cluster-1	TFT	0.000365011	WCTCNATGGY_UNKNOWN
Cluster-1 vs Cluster-2 in GU-2	Up in Cluster-1	TFT	0.000379611	NRF1_Q6
Cluster-1 vs Cluster-2 in GU-2	Up in Cluster-1	TFT	0.000395428	GCGNNANTTCC_UNKNOWN
Cluster-1 vs Cluster-2 in GU-2	Up in Cluster-1	TFT	0.000412621	E4F1_Q6
Cluster-1 vs Cluster-2 in GU-2	Up in Cluster-1	TFT	0.000417253	TTCNRGNNNNTTC_HSF_Q6
Cluster-1 vs Cluster-2 in GU-2	Up in Cluster-1	TFT	0.000431376	PGM3_TARGET_GENES
Cluster-1 vs Cluster-2 in GU-2	Up in Cluster-1	TFT	0.000441797	TAF9B_TARGET_GENES
Cluster-1 vs Cluster-2 in GU-2	Up in Cluster-1	TFT	0.000451918	HOXD11_TARGET_GENES
Cluster-1 vs Cluster-2 in GU-2	Up in Cluster-1	TFT	0.000469775	ZNF830_TARGET_GENES
Cluster-1 vs Cluster-2 in GU-2	Up in Cluster-1	TFT	0.000474478	SNAI1_TARGET_GENES
Cluster-1 vs Cluster-2 in GU-2	Up in Cluster-1	TFT	0.000474514	CETS1P54_01
Cluster-1 vs Cluster-2 in GU-2	Up in Cluster-1	TFT	0.000475609	MSX1_TARGET_GENES
Cluster-1 vs Cluster-2 in GU-2	Up in Cluster-1	TFT	0.000483197	ALKBH3_TARGET_GENES
Cluster-1 vs Cluster-2 in GU-2	Up in Cluster-1	TFT	0.000489783	NR1I2_TARGET_GENES
Cluster-1 vs Cluster-2 in GU-2	Up in Cluster-1	TFT	0.000497409	SMARCA1_TARGET_GENES
Cluster-1 vs Cluster-2 in GU-2	Up in Cluster-1	TFT	0.000499488	SREBP1_01
Cluster-1 vs Cluster-2 in GU-2	Up in Cluster-1	TFT	0.000506109	MAZ_Q6
Cluster-1 vs Cluster-2 in GU-2	Up in Cluster-1	TFT	0.000512482	NPAT_TARGET_GENES
Cluster-1 vs Cluster-2 in GU-2	Up in Cluster-1	TFT	0.000523561	CGGAARNGGCNG_UNKNOWN
Cluster-1 vs Cluster-2 in GU-2	Up in Cluster-1	TFT	0.000604695	CREB_Q2
Cluster-1 vs Cluster-2 in GU-2	Up in Cluster-1	TFT	0.000617878	RAX2_TARGET_GENES
Cluster-1 vs Cluster-2 in GU-2	Up in Cluster-1	TFT	0.000634138	HOXA10_TARGET_GENES
Cluster-1 vs Cluster-2 in GU-2	Up in Cluster-1	TFT	0.000646691	CREB_01
Cluster-1 vs Cluster-2 in GU-2	Up in Cluster-1	TFT	0.000689643	HOXA7_TARGET_GENES
Cluster-1 vs Cluster-2 in GU-2	Up in Cluster-1	TFT	0.000706063	CCGNMNNTNACG_UNKNOWN
Cluster-1 vs Cluster-2 in GU-2	Up in Cluster-1	TFT	0.000717492	TASOR_TARGET_GENES
Cluster-1 vs Cluster-2 in GU-2	Up in Cluster-1	TFT	0.000723284	YY1_Q6
Cluster-1 vs Cluster-2 in GU-2	Up in Cluster-1	TFT	0.00103396	ZNF257_TARGET_GENES
Cluster-1 vs Cluster-2 in GU-2	Up in Cluster-1	TFT	0.00126836	YY1_02
Cluster-1 vs Cluster-2 in GU-2	Up in Cluster-1	TFT	0.00128159	ATCMNTCCGY_UNKNOWN
Cluster-1 vs Cluster-2 in GU-2	Up in Cluster-1	TFT	0.00129189	CREBP1_Q2
Cluster-1 vs Cluster-2 in GU-2	Up in Cluster-1	TFT	0.0014565	ZNF581_TARGET_GENES
Cluster-1 vs Cluster-2 in GU-2	Up in Cluster-1	TFT	0.00199479	CREB_Q4
Cluster-1 vs Cluster-2 in GU-2	Up in Cluster-1	MIR	0.021618	ACACTAC_MIR1423P
Cluster-1 vs Cluster-2 in GU-2	Up in Cluster-1	MIR	0.0225359	ATGAAGG_MIR205
Cluster-1 vs Cluster-2 in GU-2	Up in Cluster-1	MIR	0.0454853	MIR206
Cluster-1 vs Cluster-2 in GU-2	Up in Cluster-1	MIR	0.0478923	ATTCTTT_MIR186
Cluster-1 vs Cluster-2 in GU-2	Up in Cluster-1	MIR	0.0498743	ATGTTAA_MIR302C
Cluster-1 vs Cluster-2 in GU-2	Up in Cluster-1	MIR	0.0512719	MIR1_3P
Cluster-1 vs Cluster-2 in GU-2	Up in Cluster-1	MIR	0.0515976	MIR205_5P
Cluster-1 vs Cluster-2 in GU-2	Up in Cluster-1	MIR	0.052497	MIR4255
Cluster-1 vs Cluster-2 in GU-2	Up in Cluster-1	MIR	0.0528696	MIR133A_3P_MIR133B
Cluster-1 vs Cluster-2 in GU-2	Up in Cluster-1	MIR	0.0529509	ACATTCC_MIR1_MIR206
Cluster-1 vs Cluster-2 in GU-2	Up in Cluster-1	MIR	0.0535361	ATAGGAA_MIR202
Cluster-1 vs Cluster-2 in GU-2	Up in Cluster-1	MIR	0.0555646	CTGTTAC_MIR194
Cluster-1 vs Cluster-2 in GU-2	Up in Cluster-1	MIR	0.0561092	GGGACCA_MIR133A_MIR133B
Cluster-1 vs Cluster-2 in GU-2	Up in Cluster-1	MIR	0.057819	GTGCCAT_MIR183
Cluster-1 vs Cluster-2 in GU-2	Up in Cluster-1	MIR	0.0607331	MIR613
Cluster-1 vs Cluster-2 in GU-2	Up in Cluster-1	MIR	0.0611007	AACTGAC_MIR223
Cluster-1 vs Cluster-2 in GU-2	Up in Cluster-1	MIR	0.0620769	GTGTTGA_MIR505
Cluster-1 vs Cluster-2 in GU-2	Up in Cluster-1	MIR	0.0641347	GTGCCAA_MIR96
Cluster-1 vs Cluster-2 in GU-2	Up in Cluster-1	MIR	0.0645972	ACTGCAG_MIR173P
Cluster-1 vs Cluster-2 in GU-2	Up in Cluster-1	MIR	0.0650008	MIR3910
Cluster-1 vs Cluster-2 in GU-2	Up in Cluster-1	MIR	0.0665474	TGCTTTG_MIR330
Cluster-1 vs Cluster-2 in GU-2	Up in Cluster-1	MIR	0.0682353	MIR142_3P
Cluster-1 vs Cluster-2 in GU-2	Up in Cluster-1	MIR	0.0689295	MIR3714
Cluster-1 vs Cluster-2 in GU-2	Up in Cluster-1	MIR	0.0702368	MIR124_5P
Cluster-1 vs Cluster-2 in GU-2	Up in Cluster-1	MIR	0.0705343	MIR125B_2_3P
Cluster-1 vs Cluster-2 in GU-2	Up in Cluster-1	MIR	0.0706173	MIR6828_5P
Cluster-1 vs Cluster-2 in GU-2	Up in Cluster-1	MIR	0.0711867	CAGCACT_MIR5123P
Cluster-1 vs Cluster-2 in GU-2	Up in Cluster-1	MIR	0.07125	MIR5583_5P
Cluster-1 vs Cluster-2 in GU-2	Up in Cluster-1	MIR	0.0712668	TATCTGG_MIR488
Cluster-1 vs Cluster-2 in GU-2	Up in Cluster-1	MIR	0.0713541	MIR378B
Cluster-1 vs Cluster-2 in GU-2	Up in Cluster-1	MIR	0.0713621	MIR6821_3P
Cluster-1 vs Cluster-2 in GU-2	Up in Cluster-1	MIR	0.0713994	MIR7109_3P
Cluster-1 vs Cluster-2 in GU-2	Up in Cluster-1	MIR	0.0714268	ACTTTAT_MIR1425P
Cluster-1 vs Cluster-2 in GU-2	Up in Cluster-1	MIR	0.0714456	MIR5588_3P
Cluster-1 vs Cluster-2 in GU-2	Up in Cluster-1	MIR	0.0718231	CATTTCA_MIR203
Cluster-1 vs Cluster-2 in GU-2	Up in Cluster-1	MIR	0.0718756	MIR548AT_3P
Cluster-1 vs Cluster-2 in GU-2	Up in Cluster-1	MIR	0.0719676	TTTGTAG_MIR520D
Cluster-1 vs Cluster-2 in GU-2	Up in Cluster-1	MIR	0.0720189	CTCAAGA_MIR526B
Cluster-1 vs Cluster-2 in GU-2	Up in Cluster-1	MIR	0.0724908	ATACTGT_MIR144
Cluster-1 vs Cluster-2 in GU-2	Up in Cluster-1	MIR	0.0725203	TTTGCAG_MIR518A2
Cluster-1 vs Cluster-2 in GU-2	Up in Cluster-1	MIR	0.0725969	MIR378A_3P_MIR378C_MIR378D_MIR378I
Cluster-1 vs Cluster-2 in GU-2	Up in Cluster-1	MIR	0.0727163	TTTTGAG_MIR373
Cluster-1 vs Cluster-2 in GU-2	Up in Cluster-1	MIR	0.0728196	CAGTGTT_MIR141_MIR200A
Cluster-1 vs Cluster-2 in GU-2	Up in Cluster-1	MIR	0.0728388	MIR323A_3P
Cluster-1 vs Cluster-2 in GU-2	Up in Cluster-1	MIR	0.0729908	CCTGCTG_MIR214
Cluster-1 vs Cluster-2 in GU-2	Up in Cluster-1	MIR	0.0730855	MIR3975
Cluster-1 vs Cluster-2 in GU-2	Up in Cluster-1	MIR	0.0731274	MIR6512_3P
Cluster-1 vs Cluster-2 in GU-2	Up in Cluster-1	MIR	0.073176	MIR26B_5P
Cluster-1 vs Cluster-2 in GU-2	Up in Cluster-1	MIR	0.073191	MIR548AN
Cluster-1 vs Cluster-2 in GU-2	Up in Cluster-1	MIR	0.0733287	ACCAATC_MIR509
FDR q-val<=0.25 and at most to per gene set collection (in a given direction)

## Sheet: GSEA GU-2 Pos CTCs vs DN CTCs
Comparison	Direction	Collection	FDR q-val	NAME
EpCAM- or PSMA-positive CTCs vs DN CTCs in GU-2	Up in DN CTCs	BIOCARTA	0.0972733	BIOCARTA_NO2IL12_PATHWAY
EpCAM- or PSMA-positive CTCs vs DN CTCs in GU-2	Up in DN CTCs	BIOCARTA	0.0986041	BIOCARTA_INTRINSIC_PATHWAY
EpCAM- or PSMA-positive CTCs vs DN CTCs in GU-2	Up in DN CTCs	BIOCARTA	0.106938	BIOCARTA_IL17_PATHWAY
EpCAM- or PSMA-positive CTCs vs DN CTCs in GU-2	Up in DN CTCs	BIOCARTA	0.130431	BIOCARTA_AMI_PATHWAY
EpCAM- or PSMA-positive CTCs vs DN CTCs in GU-2	Up in DN CTCs	BIOCARTA	0.143737	BIOCARTA_DC_PATHWAY
EpCAM- or PSMA-positive CTCs vs DN CTCs in GU-2	Up in DN CTCs	BIOCARTA	0.15616	BIOCARTA_NUCLEARRS_PATHWAY
EpCAM- or PSMA-positive CTCs vs DN CTCs in GU-2	Up in DN CTCs	BIOCARTA	0.182938	BIOCARTA_CLASSIC_PATHWAY
EpCAM- or PSMA-positive CTCs vs DN CTCs in GU-2	Up in DN CTCs	BIOCARTA	0.220078	BIOCARTA_COMP_PATHWAY
EpCAM- or PSMA-positive CTCs vs DN CTCs in GU-2	Up in DN CTCs	BIOCARTA	0.249313	BIOCARTA_ERYTH_PATHWAY
EpCAM- or PSMA-positive CTCs vs DN CTCs in GU-2	Up in DN CTCs	KEGG	0	KEGG_NEUROACTIVE_LIGAND_RECEPTOR_INTERACTION
EpCAM- or PSMA-positive CTCs vs DN CTCs in GU-2	Up in DN CTCs	KEGG	0	KEGG_OLFACTORY_TRANSDUCTION
EpCAM- or PSMA-positive CTCs vs DN CTCs in GU-2	Up in DN CTCs	KEGG	0.00303853	KEGG_RETINOL_METABOLISM
EpCAM- or PSMA-positive CTCs vs DN CTCs in GU-2	Up in DN CTCs	KEGG	0.00558235	KEGG_ABC_TRANSPORTERS
EpCAM- or PSMA-positive CTCs vs DN CTCs in GU-2	Up in DN CTCs	KEGG	0.00611407	KEGG_MATURITY_ONSET_DIABETES_OF_THE_YOUNG
EpCAM- or PSMA-positive CTCs vs DN CTCs in GU-2	Up in DN CTCs	KEGG	0.0819477	KEGG_COMPLEMENT_AND_COAGULATION_CASCADES
EpCAM- or PSMA-positive CTCs vs DN CTCs in GU-2	Up in DN CTCs	HALLMARK	0.00347131	HALLMARK_KRAS_SIGNALING_DN
EpCAM- or PSMA-positive CTCs vs DN CTCs in GU-2	Up in DN CTCs	HALLMARK	0.0476441	HALLMARK_SPERMATOGENESIS
EpCAM- or PSMA-positive CTCs vs DN CTCs in GU-2	Up in DN CTCs	HALLMARK	0.175764	HALLMARK_PANCREAS_BETA_CELLS
EpCAM- or PSMA-positive CTCs vs DN CTCs in GU-2	Up in DN CTCs	GO	0	GO_OLFACTORY_RECEPTOR_ACTIVITY
EpCAM- or PSMA-positive CTCs vs DN CTCs in GU-2	Up in DN CTCs	GO	0	GO_ODORANT_BINDING
EpCAM- or PSMA-positive CTCs vs DN CTCs in GU-2	Up in DN CTCs	GO	0	GO_SENSORY_PERCEPTION_OF_SMELL
EpCAM- or PSMA-positive CTCs vs DN CTCs in GU-2	Up in DN CTCs	GO	0	GO_RECEPTOR_INHIBITOR_ACTIVITY
EpCAM- or PSMA-positive CTCs vs DN CTCs in GU-2	Up in DN CTCs	GO	0	GO_DETECTION_OF_STIMULUS_INVOLVED_IN_SENSORY_PERCEPTION
EpCAM- or PSMA-positive CTCs vs DN CTCs in GU-2	Up in DN CTCs	GO	0	GO_VOLTAGE_GATED_CATION_CHANNEL_ACTIVITY
EpCAM- or PSMA-positive CTCs vs DN CTCs in GU-2	Up in DN CTCs	GO	0	GO_SENSORY_PERCEPTION_OF_CHEMICAL_STIMULUS
EpCAM- or PSMA-positive CTCs vs DN CTCs in GU-2	Up in DN CTCs	GO	0	GO_NEUROPEPTIDE_RECEPTOR_ACTIVITY
EpCAM- or PSMA-positive CTCs vs DN CTCs in GU-2	Up in DN CTCs	GO	0	GO_RECEPTOR_ANTAGONIST_ACTIVITY
EpCAM- or PSMA-positive CTCs vs DN CTCs in GU-2	Up in DN CTCs	GO	5.30743e-05	GO_VOLTAGE_GATED_POTASSIUM_CHANNEL_ACTIVITY
EpCAM- or PSMA-positive CTCs vs DN CTCs in GU-2	Up in DN CTCs	GO	0.000134618	GO_POTASSIUM_CHANNEL_ACTIVITY
EpCAM- or PSMA-positive CTCs vs DN CTCs in GU-2	Up in DN CTCs	GO	0.000134784	GO_COLLAGEN_TRIMER
EpCAM- or PSMA-positive CTCs vs DN CTCs in GU-2	Up in DN CTCs	GO	0.000143769	GO_TRANSMITTER_GATED_CHANNEL_ACTIVITY
EpCAM- or PSMA-positive CTCs vs DN CTCs in GU-2	Up in DN CTCs	GO	0.000146856	GO_GATED_CHANNEL_ACTIVITY
EpCAM- or PSMA-positive CTCs vs DN CTCs in GU-2	Up in DN CTCs	GO	0.000154038	GO_EXTRACELLULAR_LIGAND_GATED_ION_CHANNEL_ACTIVITY
EpCAM- or PSMA-positive CTCs vs DN CTCs in GU-2	Up in DN CTCs	GO	0.000158346	GO_NEUROTRANSMITTER_RECEPTOR_ACTIVITY
EpCAM- or PSMA-positive CTCs vs DN CTCs in GU-2	Up in DN CTCs	GO	0.000165887	GO_VOLTAGE_GATED_ION_CHANNEL_ACTIVITY
EpCAM- or PSMA-positive CTCs vs DN CTCs in GU-2	Up in DN CTCs	GO	0.000169939	GO_PEPTIDE_RECEPTOR_ACTIVITY
EpCAM- or PSMA-positive CTCs vs DN CTCs in GU-2	Up in DN CTCs	GO	0.000179279	GO_CATION_CHANNEL_ACTIVITY
EpCAM- or PSMA-positive CTCs vs DN CTCs in GU-2	Up in DN CTCs	GO	0.00017938	GO_EXTRACELLULAR_MATRIX_STRUCTURAL_CONSTITUENT
EpCAM- or PSMA-positive CTCs vs DN CTCs in GU-2	Up in DN CTCs	GO	0.000188243	GO_NEUROPEPTIDE_SIGNALING_PATHWAY
EpCAM- or PSMA-positive CTCs vs DN CTCs in GU-2	Up in DN CTCs	GO	0.000220097	GO_LIGAND_GATED_ION_CHANNEL_ACTIVITY
EpCAM- or PSMA-positive CTCs vs DN CTCs in GU-2	Up in DN CTCs	GO	0.000303481	GO_POTASSIUM_ION_TRANSMEMBRANE_TRANSPORTER_ACTIVITY
EpCAM- or PSMA-positive CTCs vs DN CTCs in GU-2	Up in DN CTCs	GO	0.000358004	GO_EXTRACELLULAR_MATRIX_STRUCTURAL_CONSTITUENT_CONFERRING_TENSILE_STRENGTH
EpCAM- or PSMA-positive CTCs vs DN CTCs in GU-2	Up in DN CTCs	GO	0.000536899	GO_TRANSPOSITION
EpCAM- or PSMA-positive CTCs vs DN CTCs in GU-2	Up in DN CTCs	GO	0.000785103	GO_DELAYED_RECTIFIER_POTASSIUM_CHANNEL_ACTIVITY
EpCAM- or PSMA-positive CTCs vs DN CTCs in GU-2	Up in DN CTCs	GO	0.00121225	GO_GLUTAMATE_RECEPTOR_ACTIVITY
EpCAM- or PSMA-positive CTCs vs DN CTCs in GU-2	Up in DN CTCs	GO	0.00149571	GO_SODIUM_ION_TRANSMEMBRANE_TRANSPORTER_ACTIVITY
EpCAM- or PSMA-positive CTCs vs DN CTCs in GU-2	Up in DN CTCs	GO	0.00151818	GO_VOLTAGE_GATED_CALCIUM_CHANNEL_ACTIVITY
EpCAM- or PSMA-positive CTCs vs DN CTCs in GU-2	Up in DN CTCs	GO	0.00211341	GO_STEROID_HYDROXYLASE_ACTIVITY
EpCAM- or PSMA-positive CTCs vs DN CTCs in GU-2	Up in DN CTCs	GO	0.00212999	GO_POSTSYNAPTIC_NEUROTRANSMITTER_RECEPTOR_ACTIVITY
EpCAM- or PSMA-positive CTCs vs DN CTCs in GU-2	Up in DN CTCs	GO	0.00218137	GO_NEUROTRANSMITTER_RECEPTOR_ACTIVITY_INVOLVED_IN_REGULATION_OF_POSTSYNAPTIC_MEMBRANE_POTENTIAL
EpCAM- or PSMA-positive CTCs vs DN CTCs in GU-2	Up in DN CTCs	GO	0.00248913	GO_SIALIC_ACID_BINDING
EpCAM- or PSMA-positive CTCs vs DN CTCs in GU-2	Up in DN CTCs	GO	0.00295223	GO_SODIUM_CHANNEL_ACTIVITY
EpCAM- or PSMA-positive CTCs vs DN CTCs in GU-2	Up in DN CTCs	GO	0.0031143	GO_REGULATION_OF_TRANSPOSITION
EpCAM- or PSMA-positive CTCs vs DN CTCs in GU-2	Up in DN CTCs	GO	0.00332594	GO_NEGATIVE_REGULATION_OF_EXECUTION_PHASE_OF_APOPTOSIS
EpCAM- or PSMA-positive CTCs vs DN CTCs in GU-2	Up in DN CTCs	GO	0.00413427	GO_INTRINSIC_COMPONENT_OF_POSTSYNAPTIC_MEMBRANE
EpCAM- or PSMA-positive CTCs vs DN CTCs in GU-2	Up in DN CTCs	GO	0.00419487	GO_KERATINIZATION
EpCAM- or PSMA-positive CTCs vs DN CTCs in GU-2	Up in DN CTCs	GO	0.00452803	GO_CATION_CHANNEL_COMPLEX
EpCAM- or PSMA-positive CTCs vs DN CTCs in GU-2	Up in DN CTCs	GO	0.00479215	GO_VOLTAGE_GATED_SODIUM_CHANNEL_ACTIVITY
EpCAM- or PSMA-positive CTCs vs DN CTCs in GU-2	Up in DN CTCs	GO	0.00488494	GO_METAL_ION_TRANSMEMBRANE_TRANSPORTER_ACTIVITY
EpCAM- or PSMA-positive CTCs vs DN CTCs in GU-2	Up in DN CTCs	GO	0.00490668	GO_POTASSIUM_CHANNEL_COMPLEX
EpCAM- or PSMA-positive CTCs vs DN CTCs in GU-2	Up in DN CTCs	GO	0.00502351	GO_MONOOXYGENASE_ACTIVITY
EpCAM- or PSMA-positive CTCs vs DN CTCs in GU-2	Up in DN CTCs	GO	0.00503966	GO_SOLUTE_SODIUM_SYMPORTER_ACTIVITY
EpCAM- or PSMA-positive CTCs vs DN CTCs in GU-2	Up in DN CTCs	GO	0.00573801	GO_PASSIVE_TRANSMEMBRANE_TRANSPORTER_ACTIVITY
EpCAM- or PSMA-positive CTCs vs DN CTCs in GU-2	Up in DN CTCs	GO	0.00742167	GO_NEGATIVE_REGULATION_OF_BEHAVIOR
EpCAM- or PSMA-positive CTCs vs DN CTCs in GU-2	Up in DN CTCs	GO	0.00767495	GO_ATRIAL_CARDIAC_MUSCLE_CELL_TO_AV_NODE_CELL_SIGNALING
EpCAM- or PSMA-positive CTCs vs DN CTCs in GU-2	Up in DN CTCs	GO	0.00822711	GO_RETINAL_BINDING
EpCAM- or PSMA-positive CTCs vs DN CTCs in GU-2	Up in DN CTCs	GO	0.00824132	GO_GLUTAMATE_RECEPTOR_SIGNALING_PATHWAY
EpCAM- or PSMA-positive CTCs vs DN CTCs in GU-2	Up in DN CTCs	GO	0.00896559	GO_HORMONE_ACTIVITY
EpCAM- or PSMA-positive CTCs vs DN CTCs in GU-2	Up in DN CTCs	REACTOME	0	REACTOME_OLFACTORY_SIGNALING_PATHWAY
EpCAM- or PSMA-positive CTCs vs DN CTCs in GU-2	Up in DN CTCs	REACTOME	0.000561272	REACTOME_COLLAGEN_CHAIN_TRIMERIZATION
EpCAM- or PSMA-positive CTCs vs DN CTCs in GU-2	Up in DN CTCs	REACTOME	0.000647377	REACTOME_NA_CL_DEPENDENT_NEUROTRANSMITTER_TRANSPORTERS
EpCAM- or PSMA-positive CTCs vs DN CTCs in GU-2	Up in DN CTCs	REACTOME	0.000739858	REACTOME_CLASS_A_1_RHODOPSIN_LIKE_RECEPTORS
EpCAM- or PSMA-positive CTCs vs DN CTCs in GU-2	Up in DN CTCs	REACTOME	0.00118499	REACTOME_VOLTAGE_GATED_POTASSIUM_CHANNELS
EpCAM- or PSMA-positive CTCs vs DN CTCs in GU-2	Up in DN CTCs	REACTOME	0.00277837	REACTOME_PEPTIDE_LIGAND_BINDING_RECEPTORS
EpCAM- or PSMA-positive CTCs vs DN CTCs in GU-2	Up in DN CTCs	REACTOME	0.00349546	REACTOME_KERATINIZATION
EpCAM- or PSMA-positive CTCs vs DN CTCs in GU-2	Up in DN CTCs	REACTOME	0.00398853	REACTOME_POTASSIUM_CHANNELS
EpCAM- or PSMA-positive CTCs vs DN CTCs in GU-2	Up in DN CTCs	REACTOME	0.00544803	REACTOME_GPCR_LIGAND_BINDING
EpCAM- or PSMA-positive CTCs vs DN CTCs in GU-2	Up in DN CTCs	REACTOME	0.00652955	REACTOME_DIGESTION_AND_ABSORPTION
EpCAM- or PSMA-positive CTCs vs DN CTCs in GU-2	Up in DN CTCs	REACTOME	0.0111251	REACTOME_FGFR_LIGAND_BINDING_AND_ACTIVATION
EpCAM- or PSMA-positive CTCs vs DN CTCs in GU-2	Up in DN CTCs	REACTOME	0.0112458	REACTOME_PHASE_0_RAPID_DEPOLARISATION
EpCAM- or PSMA-positive CTCs vs DN CTCs in GU-2	Up in DN CTCs	REACTOME	0.0130643	REACTOME_FGFR2_LIGAND_BINDING_AND_ACTIVATION
EpCAM- or PSMA-positive CTCs vs DN CTCs in GU-2	Up in DN CTCs	REACTOME	0.0134679	REACTOME_DECTIN_2_FAMILY
EpCAM- or PSMA-positive CTCs vs DN CTCs in GU-2	Up in DN CTCs	REACTOME	0.0140718	REACTOME_ASSEMBLY_OF_COLLAGEN_FIBRILS_AND_OTHER_MULTIMERIC_STRUCTURES
EpCAM- or PSMA-positive CTCs vs DN CTCs in GU-2	Up in DN CTCs	REACTOME	0.0182553	REACTOME_ACTIVATED_POINT_MUTANTS_OF_FGFR2
EpCAM- or PSMA-positive CTCs vs DN CTCs in GU-2	Up in DN CTCs	REACTOME	0.018978	REACTOME_PHOSPHOLIPASE_C_MEDIATED_CASCADE_FGFR2
EpCAM- or PSMA-positive CTCs vs DN CTCs in GU-2	Up in DN CTCs	REACTOME	0.0212675	REACTOME_METABOLISM_OF_AMINE_DERIVED_HORMONES
EpCAM- or PSMA-positive CTCs vs DN CTCs in GU-2	Up in DN CTCs	REACTOME	0.0217722	REACTOME_NCAM1_INTERACTIONS
EpCAM- or PSMA-positive CTCs vs DN CTCs in GU-2	Up in DN CTCs	REACTOME	0.0220128	REACTOME_PHASE_2_PLATEAU_PHASE
EpCAM- or PSMA-positive CTCs vs DN CTCs in GU-2	Up in DN CTCs	REACTOME	0.0229464	REACTOME_CHEMOKINE_RECEPTORS_BIND_CHEMOKINES
EpCAM- or PSMA-positive CTCs vs DN CTCs in GU-2	Up in DN CTCs	REACTOME	0.0239911	REACTOME_FORMATION_OF_THE_CORNIFIED_ENVELOPE
EpCAM- or PSMA-positive CTCs vs DN CTCs in GU-2	Up in DN CTCs	REACTOME	0.0331442	REACTOME_NCAM_SIGNALING_FOR_NEURITE_OUT_GROWTH
EpCAM- or PSMA-positive CTCs vs DN CTCs in GU-2	Up in DN CTCs	REACTOME	0.044523	REACTOME_PHOSPHOLIPASE_C_MEDIATED_CASCADE_FGFR4
EpCAM- or PSMA-positive CTCs vs DN CTCs in GU-2	Up in DN CTCs	REACTOME	0.0455269	REACTOME_COLLAGEN_DEGRADATION
EpCAM- or PSMA-positive CTCs vs DN CTCs in GU-2	Up in DN CTCs	REACTOME	0.045867	REACTOME_AMINE_LIGAND_BINDING_RECEPTORS
EpCAM- or PSMA-positive CTCs vs DN CTCs in GU-2	Up in DN CTCs	REACTOME	0.0475295	REACTOME_CYTOCHROME_P450_ARRANGED_BY_SUBSTRATE_TYPE
EpCAM- or PSMA-positive CTCs vs DN CTCs in GU-2	Up in DN CTCs	REACTOME	0.0484789	REACTOME_CARDIAC_CONDUCTION
EpCAM- or PSMA-positive CTCs vs DN CTCs in GU-2	Up in DN CTCs	REACTOME	0.0565772	REACTOME_ANTIMICROBIAL_PEPTIDES
EpCAM- or PSMA-positive CTCs vs DN CTCs in GU-2	Up in DN CTCs	REACTOME	0.0574145	REACTOME_CLASS_C_3_METABOTROPIC_GLUTAMATE_PHEROMONE_RECEPTORS
EpCAM- or PSMA-positive CTCs vs DN CTCs in GU-2	Up in DN CTCs	REACTOME	0.088884	REACTOME_FATTY_ACIDS
EpCAM- or PSMA-positive CTCs vs DN CTCs in GU-2	Up in DN CTCs	REACTOME	0.094785	REACTOME_DIGESTION
EpCAM- or PSMA-positive CTCs vs DN CTCs in GU-2	Up in DN CTCs	REACTOME	0.0948704	REACTOME_TERMINATION_OF_O_GLYCAN_BIOSYNTHESIS
EpCAM- or PSMA-positive CTCs vs DN CTCs in GU-2	Up in DN CTCs	REACTOME	0.0950315	REACTOME_BETA_DEFENSINS
EpCAM- or PSMA-positive CTCs vs DN CTCs in GU-2	Up in DN CTCs	REACTOME	0.0968982	REACTOME_G_ALPHA_Q_SIGNALLING_EVENTS
EpCAM- or PSMA-positive CTCs vs DN CTCs in GU-2	Up in DN CTCs	REACTOME	0.0971344	REACTOME_DISEASES_ASSOCIATED_WITH_O_GLYCOSYLATION_OF_PROTEINS
EpCAM- or PSMA-positive CTCs vs DN CTCs in GU-2	Up in DN CTCs	REACTOME	0.0972959	REACTOME_TNFS_BIND_THEIR_PHYSIOLOGICAL_RECEPTORS
EpCAM- or PSMA-positive CTCs vs DN CTCs in GU-2	Up in DN CTCs	REACTOME	0.0977303	REACTOME_DEFECTIVE_C1GALT1C1_CAUSES_TN_POLYAGGLUTINATION_SYNDROME_TNPS
EpCAM- or PSMA-positive CTCs vs DN CTCs in GU-2	Up in DN CTCs	REACTOME	0.099119	REACTOME_DEFECTIVE_GALNT3_CAUSES_FAMILIAL_HYPERPHOSPHATEMIC_TUMORAL_CALCINOSIS_HFTC
EpCAM- or PSMA-positive CTCs vs DN CTCs in GU-2	Up in DN CTCs	REACTOME	0.0991718	REACTOME_DEFENSINS
EpCAM- or PSMA-positive CTCs vs DN CTCs in GU-2	Up in DN CTCs	REACTOME	0.100735	REACTOME_FGFR1_LIGAND_BINDING_AND_ACTIVATION
EpCAM- or PSMA-positive CTCs vs DN CTCs in GU-2	Up in DN CTCs	REACTOME	0.101229	REACTOME_COLLAGEN_BIOSYNTHESIS_AND_MODIFYING_ENZYMES
EpCAM- or PSMA-positive CTCs vs DN CTCs in GU-2	Up in DN CTCs	REACTOME	0.109437	REACTOME_SYNTHESIS_OF_BILE_ACIDS_AND_BILE_SALTS_VIA_27_HYDROXYCHOLESTEROL
EpCAM- or PSMA-positive CTCs vs DN CTCs in GU-2	Up in DN CTCs	REACTOME	0.11073	REACTOME_PI_3K_CASCADE_FGFR2
EpCAM- or PSMA-positive CTCs vs DN CTCs in GU-2	Up in DN CTCs	REACTOME	0.113199	REACTOME_XENOBIOTICS
EpCAM- or PSMA-positive CTCs vs DN CTCs in GU-2	Up in DN CTCs	REACTOME	0.11946	REACTOME_IMMUNOREGULATORY_INTERACTIONS_BETWEEN_A_LYMPHOID_AND_A_NON_LYMPHOID_CELL
EpCAM- or PSMA-positive CTCs vs DN CTCs in GU-2	Up in DN CTCs	REACTOME	0.121225	REACTOME_ANTIGEN_ACTIVATES_B_CELL_RECEPTOR_BCR_LEADING_TO_GENERATION_OF_SECOND_MESSENGERS
EpCAM- or PSMA-positive CTCs vs DN CTCs in GU-2	Up in DN CTCs	REACTOME	0.121536	REACTOME_PI_3K_CASCADE_FGFR3
EpCAM- or PSMA-positive CTCs vs DN CTCs in GU-2	Up in DN CTCs	REACTOME	0.121588	REACTOME_COLLAGEN_FORMATION
EpCAM- or PSMA-positive CTCs vs DN CTCs in GU-2	Up in DN CTCs	REACTOME	0.123341	REACTOME_ADORA2B_MEDIATED_ANTI_INFLAMMATORY_CYTOKINES_PRODUCTION
EpCAM- or PSMA-positive CTCs vs DN CTCs in GU-2	Up in DN CTCs	TFT	0.00957763	NRSF_01
EpCAM- or PSMA-positive CTCs vs DN CTCs in GU-2	Up in DN CTCs	TFT	0.170867	NME2_TARGET_GENES
EpCAM- or PSMA-positive CTCs vs DN CTCs in GU-2	Up in DN CTCs	MIR	0.00577579	MIR3960_MIR8072
EpCAM- or PSMA-positive CTCs vs DN CTCs in GU-2	Up in EpCAM- or PSMA-positive CTCs	PID	0	PID_RAC1_PATHWAY
EpCAM- or PSMA-positive CTCs vs DN CTCs in GU-2	Up in EpCAM- or PSMA-positive CTCs	PID	0	PID_ERBB1_DOWNSTREAM_PATHWAY
EpCAM- or PSMA-positive CTCs vs DN CTCs in GU-2	Up in EpCAM- or PSMA-positive CTCs	PID	0	PID_AR_PATHWAY
EpCAM- or PSMA-positive CTCs vs DN CTCs in GU-2	Up in EpCAM- or PSMA-positive CTCs	PID	0.00140353	PID_CERAMIDE_PATHWAY
EpCAM- or PSMA-positive CTCs vs DN CTCs in GU-2	Up in EpCAM- or PSMA-positive CTCs	PID	0.00163745	PID_ECADHERIN_STABILIZATION_PATHWAY
EpCAM- or PSMA-positive CTCs vs DN CTCs in GU-2	Up in EpCAM- or PSMA-positive CTCs	PID	0.00196493	PID_ECADHERIN_NASCENT_AJ_PATHWAY
EpCAM- or PSMA-positive CTCs vs DN CTCs in GU-2	Up in EpCAM- or PSMA-positive CTCs	PID	0.00202964	PID_IGF1_PATHWAY
EpCAM- or PSMA-positive CTCs vs DN CTCs in GU-2	Up in EpCAM- or PSMA-positive CTCs	PID	0.00211607	PID_NFAT_3PATHWAY
EpCAM- or PSMA-positive CTCs vs DN CTCs in GU-2	Up in EpCAM- or PSMA-positive CTCs	PID	0.00218577	PID_TGFBR_PATHWAY
EpCAM- or PSMA-positive CTCs vs DN CTCs in GU-2	Up in EpCAM- or PSMA-positive CTCs	PID	0.00236791	PID_MTOR_4PATHWAY
EpCAM- or PSMA-positive CTCs vs DN CTCs in GU-2	Up in EpCAM- or PSMA-positive CTCs	PID	0.00245617	PID_P75_NTR_PATHWAY
EpCAM- or PSMA-positive CTCs vs DN CTCs in GU-2	Up in EpCAM- or PSMA-positive CTCs	PID	0.00248531	PID_ARF_3PATHWAY
EpCAM- or PSMA-positive CTCs vs DN CTCs in GU-2	Up in EpCAM- or PSMA-positive CTCs	PID	0.00258318	PID_ILK_PATHWAY
EpCAM- or PSMA-positive CTCs vs DN CTCs in GU-2	Up in EpCAM- or PSMA-positive CTCs	PID	0.00259472	PID_PI3KCI_AKT_PATHWAY
EpCAM- or PSMA-positive CTCs vs DN CTCs in GU-2	Up in EpCAM- or PSMA-positive CTCs	PID	0.00270876	PID_PDGFRB_PATHWAY
EpCAM- or PSMA-positive CTCs vs DN CTCs in GU-2	Up in EpCAM- or PSMA-positive CTCs	PID	0.00287806	PID_RHOA_PATHWAY
EpCAM- or PSMA-positive CTCs vs DN CTCs in GU-2	Up in EpCAM- or PSMA-positive CTCs	PID	0.00288302	PID_TELOMERASE_PATHWAY
EpCAM- or PSMA-positive CTCs vs DN CTCs in GU-2	Up in EpCAM- or PSMA-positive CTCs	PID	0.00362438	PID_MET_PATHWAY
EpCAM- or PSMA-positive CTCs vs DN CTCs in GU-2	Up in EpCAM- or PSMA-positive CTCs	PID	0.00375257	PID_IL2_PI3K_PATHWAY
EpCAM- or PSMA-positive CTCs vs DN CTCs in GU-2	Up in EpCAM- or PSMA-positive CTCs	PID	0.00434134	PID_MYC_PATHWAY
EpCAM- or PSMA-positive CTCs vs DN CTCs in GU-2	Up in EpCAM- or PSMA-positive CTCs	PID	0.00441931	PID_SMAD2_3NUCLEAR_PATHWAY
EpCAM- or PSMA-positive CTCs vs DN CTCs in GU-2	Up in EpCAM- or PSMA-positive CTCs	PID	0.00488887	PID_LKB1_PATHWAY
EpCAM- or PSMA-positive CTCs vs DN CTCs in GU-2	Up in EpCAM- or PSMA-positive CTCs	PID	0.00561762	PID_FOXO_PATHWAY
EpCAM- or PSMA-positive CTCs vs DN CTCs in GU-2	Up in EpCAM- or PSMA-positive CTCs	PID	0.0064193	PID_VEGFR1_2_PATHWAY
EpCAM- or PSMA-positive CTCs vs DN CTCs in GU-2	Up in EpCAM- or PSMA-positive CTCs	PID	0.00655667	PID_MYC_ACTIV_PATHWAY
EpCAM- or PSMA-positive CTCs vs DN CTCs in GU-2	Up in EpCAM- or PSMA-positive CTCs	PID	0.0107875	PID_HIF1A_PATHWAY
EpCAM- or PSMA-positive CTCs vs DN CTCs in GU-2	Up in EpCAM- or PSMA-positive CTCs	PID	0.0109451	PID_NECTIN_PATHWAY
EpCAM- or PSMA-positive CTCs vs DN CTCs in GU-2	Up in EpCAM- or PSMA-positive CTCs	PID	0.0110785	PID_AR_TF_PATHWAY
EpCAM- or PSMA-positive CTCs vs DN CTCs in GU-2	Up in EpCAM- or PSMA-positive CTCs	PID	0.0114888	PID_P53_REGULATION_PATHWAY
EpCAM- or PSMA-positive CTCs vs DN CTCs in GU-2	Up in EpCAM- or PSMA-positive CTCs	PID	0.0122123	PID_TNF_PATHWAY
EpCAM- or PSMA-positive CTCs vs DN CTCs in GU-2	Up in EpCAM- or PSMA-positive CTCs	PID	0.0124791	PID_LIS1_PATHWAY
EpCAM- or PSMA-positive CTCs vs DN CTCs in GU-2	Up in EpCAM- or PSMA-positive CTCs	PID	0.0155912	PID_MYC_REPRESS_PATHWAY
EpCAM- or PSMA-positive CTCs vs DN CTCs in GU-2	Up in EpCAM- or PSMA-positive CTCs	PID	0.0158815	PID_CDC42_PATHWAY
EpCAM- or PSMA-positive CTCs vs DN CTCs in GU-2	Up in EpCAM- or PSMA-positive CTCs	PID	0.016968	PID_PI3K_PLC_TRK_PATHWAY
EpCAM- or PSMA-positive CTCs vs DN CTCs in GU-2	Up in EpCAM- or PSMA-positive CTCs	PID	0.0170467	PID_INTEGRIN_A4B1_PATHWAY
EpCAM- or PSMA-positive CTCs vs DN CTCs in GU-2	Up in EpCAM- or PSMA-positive CTCs	PID	0.0207698	PID_P38_MK2_PATHWAY
EpCAM- or PSMA-positive CTCs vs DN CTCs in GU-2	Up in EpCAM- or PSMA-positive CTCs	PID	0.02308	PID_HDAC_CLASSI_PATHWAY
EpCAM- or PSMA-positive CTCs vs DN CTCs in GU-2	Up in EpCAM- or PSMA-positive CTCs	PID	0.0253985	PID_P38_ALPHA_BETA_DOWNSTREAM_PATHWAY
EpCAM- or PSMA-positive CTCs vs DN CTCs in GU-2	Up in EpCAM- or PSMA-positive CTCs	PID	0.0255049	PID_BETA_CATENIN_DEG_PATHWAY
EpCAM- or PSMA-positive CTCs vs DN CTCs in GU-2	Up in EpCAM- or PSMA-positive CTCs	PID	0.025574	PID_INTEGRIN_A9B1_PATHWAY
EpCAM- or PSMA-positive CTCs vs DN CTCs in GU-2	Up in EpCAM- or PSMA-positive CTCs	PID	0.0257194	PID_P53_DOWNSTREAM_PATHWAY
EpCAM- or PSMA-positive CTCs vs DN CTCs in GU-2	Up in EpCAM- or PSMA-positive CTCs	PID	0.0269889	PID_NFKAPPAB_CANONICAL_PATHWAY
EpCAM- or PSMA-positive CTCs vs DN CTCs in GU-2	Up in EpCAM- or PSMA-positive CTCs	PID	0.0290469	PID_PRL_SIGNALING_EVENTS_PATHWAY
EpCAM- or PSMA-positive CTCs vs DN CTCs in GU-2	Up in EpCAM- or PSMA-positive CTCs	PID	0.0316467	PID_ARF6_DOWNSTREAM_PATHWAY
EpCAM- or PSMA-positive CTCs vs DN CTCs in GU-2	Up in EpCAM- or PSMA-positive CTCs	PID	0.0318885	PID_CMYB_PATHWAY
EpCAM- or PSMA-positive CTCs vs DN CTCs in GU-2	Up in EpCAM- or PSMA-positive CTCs	PID	0.032244	PID_WNT_NONCANONICAL_PATHWAY
EpCAM- or PSMA-positive CTCs vs DN CTCs in GU-2	Up in EpCAM- or PSMA-positive CTCs	PID	0.0329277	PID_IL12_2PATHWAY
EpCAM- or PSMA-positive CTCs vs DN CTCs in GU-2	Up in EpCAM- or PSMA-positive CTCs	PID	0.0334568	PID_BETA_CATENIN_NUC_PATHWAY
EpCAM- or PSMA-positive CTCs vs DN CTCs in GU-2	Up in EpCAM- or PSMA-positive CTCs	PID	0.0339241	PID_FAK_PATHWAY
EpCAM- or PSMA-positive CTCs vs DN CTCs in GU-2	Up in EpCAM- or PSMA-positive CTCs	PID	0.0378142	PID_HDAC_CLASSII_PATHWAY
EpCAM- or PSMA-positive CTCs vs DN CTCs in GU-2	Up in EpCAM- or PSMA-positive CTCs	BIOCARTA	0	BIOCARTA_PROTEASOME_PATHWAY
EpCAM- or PSMA-positive CTCs vs DN CTCs in GU-2	Up in EpCAM- or PSMA-positive CTCs	BIOCARTA	0.00993704	BIOCARTA_EIF_PATHWAY
EpCAM- or PSMA-positive CTCs vs DN CTCs in GU-2	Up in EpCAM- or PSMA-positive CTCs	BIOCARTA	0.0321683	BIOCARTA_PTDINS_PATHWAY
EpCAM- or PSMA-positive CTCs vs DN CTCs in GU-2	Up in EpCAM- or PSMA-positive CTCs	BIOCARTA	0.0335061	BIOCARTA_NDKDYNAMIN_PATHWAY
EpCAM- or PSMA-positive CTCs vs DN CTCs in GU-2	Up in EpCAM- or PSMA-positive CTCs	BIOCARTA	0.0457248	BIOCARTA_MTA3_PATHWAY
EpCAM- or PSMA-positive CTCs vs DN CTCs in GU-2	Up in EpCAM- or PSMA-positive CTCs	BIOCARTA	0.0464897	BIOCARTA_PYK2_PATHWAY
EpCAM- or PSMA-positive CTCs vs DN CTCs in GU-2	Up in EpCAM- or PSMA-positive CTCs	BIOCARTA	0.0474409	BIOCARTA_ERAD_PATHWAY
EpCAM- or PSMA-positive CTCs vs DN CTCs in GU-2	Up in EpCAM- or PSMA-positive CTCs	BIOCARTA	0.0477099	BIOCARTA_CERAMIDE_PATHWAY
EpCAM- or PSMA-positive CTCs vs DN CTCs in GU-2	Up in EpCAM- or PSMA-positive CTCs	BIOCARTA	0.0556442	BIOCARTA_ERK_PATHWAY
EpCAM- or PSMA-positive CTCs vs DN CTCs in GU-2	Up in EpCAM- or PSMA-positive CTCs	BIOCARTA	0.0562366	BIOCARTA_TOLL_PATHWAY
EpCAM- or PSMA-positive CTCs vs DN CTCs in GU-2	Up in EpCAM- or PSMA-positive CTCs	BIOCARTA	0.0569291	BIOCARTA_STRESS_PATHWAY
EpCAM- or PSMA-positive CTCs vs DN CTCs in GU-2	Up in EpCAM- or PSMA-positive CTCs	BIOCARTA	0.0569731	BIOCARTA_NFKB_PATHWAY
EpCAM- or PSMA-positive CTCs vs DN CTCs in GU-2	Up in EpCAM- or PSMA-positive CTCs	BIOCARTA	0.0580009	BIOCARTA_HIF_PATHWAY
EpCAM- or PSMA-positive CTCs vs DN CTCs in GU-2	Up in EpCAM- or PSMA-positive CTCs	BIOCARTA	0.0588378	BIOCARTA_FAS_PATHWAY
EpCAM- or PSMA-positive CTCs vs DN CTCs in GU-2	Up in EpCAM- or PSMA-positive CTCs	BIOCARTA	0.0615243	BIOCARTA_TNFR1_PATHWAY
EpCAM- or PSMA-positive CTCs vs DN CTCs in GU-2	Up in EpCAM- or PSMA-positive CTCs	BIOCARTA	0.0658519	BIOCARTA_P38MAPK_PATHWAY
EpCAM- or PSMA-positive CTCs vs DN CTCs in GU-2	Up in EpCAM- or PSMA-positive CTCs	BIOCARTA	0.0743852	BIOCARTA_FMLP_PATHWAY
EpCAM- or PSMA-positive CTCs vs DN CTCs in GU-2	Up in EpCAM- or PSMA-positive CTCs	BIOCARTA	0.076585	BIOCARTA_AT1R_PATHWAY
EpCAM- or PSMA-positive CTCs vs DN CTCs in GU-2	Up in EpCAM- or PSMA-positive CTCs	BIOCARTA	0.0766173	BIOCARTA_WNT_PATHWAY
EpCAM- or PSMA-positive CTCs vs DN CTCs in GU-2	Up in EpCAM- or PSMA-positive CTCs	BIOCARTA	0.0792692	BIOCARTA_CALCINEURIN_PATHWAY
EpCAM- or PSMA-positive CTCs vs DN CTCs in GU-2	Up in EpCAM- or PSMA-positive CTCs	BIOCARTA	0.0821225	BIOCARTA_MTOR_PATHWAY
EpCAM- or PSMA-positive CTCs vs DN CTCs in GU-2	Up in EpCAM- or PSMA-positive CTCs	BIOCARTA	0.0850552	BIOCARTA_MEF2D_PATHWAY
EpCAM- or PSMA-positive CTCs vs DN CTCs in GU-2	Up in EpCAM- or PSMA-positive CTCs	BIOCARTA	0.0858887	BIOCARTA_MCALPAIN_PATHWAY
EpCAM- or PSMA-positive CTCs vs DN CTCs in GU-2	Up in EpCAM- or PSMA-positive CTCs	BIOCARTA	0.0864215	BIOCARTA_RAS_PATHWAY
EpCAM- or PSMA-positive CTCs vs DN CTCs in GU-2	Up in EpCAM- or PSMA-positive CTCs	BIOCARTA	0.0885535	BIOCARTA_VDR_PATHWAY
EpCAM- or PSMA-positive CTCs vs DN CTCs in GU-2	Up in EpCAM- or PSMA-positive CTCs	BIOCARTA	0.0892669	BIOCARTA_GPCR_PATHWAY
EpCAM- or PSMA-positive CTCs vs DN CTCs in GU-2	Up in EpCAM- or PSMA-positive CTCs	BIOCARTA	0.0921008	BIOCARTA_TEL_PATHWAY
EpCAM- or PSMA-positive CTCs vs DN CTCs in GU-2	Up in EpCAM- or PSMA-positive CTCs	BIOCARTA	0.098773	BIOCARTA_MAL_PATHWAY
EpCAM- or PSMA-positive CTCs vs DN CTCs in GU-2	Up in EpCAM- or PSMA-positive CTCs	BIOCARTA	0.112437	BIOCARTA_IGF1R_PATHWAY
EpCAM- or PSMA-positive CTCs vs DN CTCs in GU-2	Up in EpCAM- or PSMA-positive CTCs	BIOCARTA	0.113561	BIOCARTA_KERATINOCYTE_PATHWAY
EpCAM- or PSMA-positive CTCs vs DN CTCs in GU-2	Up in EpCAM- or PSMA-positive CTCs	BIOCARTA	0.117398	BIOCARTA_IL6_PATHWAY
EpCAM- or PSMA-positive CTCs vs DN CTCs in GU-2	Up in EpCAM- or PSMA-positive CTCs	BIOCARTA	0.119415	BIOCARTA_FCER1_PATHWAY
EpCAM- or PSMA-positive CTCs vs DN CTCs in GU-2	Up in EpCAM- or PSMA-positive CTCs	BIOCARTA	0.121099	BIOCARTA_RACCYCD_PATHWAY
EpCAM- or PSMA-positive CTCs vs DN CTCs in GU-2	Up in EpCAM- or PSMA-positive CTCs	BIOCARTA	0.12163	BIOCARTA_RELA_PATHWAY
EpCAM- or PSMA-positive CTCs vs DN CTCs in GU-2	Up in EpCAM- or PSMA-positive CTCs	BIOCARTA	0.12288	BIOCARTA_MAPK_PATHWAY
EpCAM- or PSMA-positive CTCs vs DN CTCs in GU-2	Up in EpCAM- or PSMA-positive CTCs	BIOCARTA	0.133956	BIOCARTA_VIP_PATHWAY
EpCAM- or PSMA-positive CTCs vs DN CTCs in GU-2	Up in EpCAM- or PSMA-positive CTCs	BIOCARTA	0.151229	BIOCARTA_BCR_PATHWAY
EpCAM- or PSMA-positive CTCs vs DN CTCs in GU-2	Up in EpCAM- or PSMA-positive CTCs	BIOCARTA	0.154425	BIOCARTA_ECM_PATHWAY
EpCAM- or PSMA-positive CTCs vs DN CTCs in GU-2	Up in EpCAM- or PSMA-positive CTCs	BIOCARTA	0.174159	BIOCARTA_HIVNEF_PATHWAY
EpCAM- or PSMA-positive CTCs vs DN CTCs in GU-2	Up in EpCAM- or PSMA-positive CTCs	BIOCARTA	0.176664	BIOCARTA_PTEN_PATHWAY
EpCAM- or PSMA-positive CTCs vs DN CTCs in GU-2	Up in EpCAM- or PSMA-positive CTCs	BIOCARTA	0.184788	BIOCARTA_BIOPEPTIDES_PATHWAY
EpCAM- or PSMA-positive CTCs vs DN CTCs in GU-2	Up in EpCAM- or PSMA-positive CTCs	BIOCARTA	0.187394	BIOCARTA_EIF4_PATHWAY
EpCAM- or PSMA-positive CTCs vs DN CTCs in GU-2	Up in EpCAM- or PSMA-positive CTCs	BIOCARTA	0.188322	BIOCARTA_MET_PATHWAY
EpCAM- or PSMA-positive CTCs vs DN CTCs in GU-2	Up in EpCAM- or PSMA-positive CTCs	BIOCARTA	0.190657	BIOCARTA_GCR_PATHWAY
EpCAM- or PSMA-positive CTCs vs DN CTCs in GU-2	Up in EpCAM- or PSMA-positive CTCs	BIOCARTA	0.19325	BIOCARTA_HDAC_PATHWAY
EpCAM- or PSMA-positive CTCs vs DN CTCs in GU-2	Up in EpCAM- or PSMA-positive CTCs	BIOCARTA	0.193411	BIOCARTA_EGF_PATHWAY
EpCAM- or PSMA-positive CTCs vs DN CTCs in GU-2	Up in EpCAM- or PSMA-positive CTCs	BIOCARTA	0.194593	BIOCARTA_TCR_PATHWAY
EpCAM- or PSMA-positive CTCs vs DN CTCs in GU-2	Up in EpCAM- or PSMA-positive CTCs	BIOCARTA	0.195221	BIOCARTA_IL2_PATHWAY
EpCAM- or PSMA-positive CTCs vs DN CTCs in GU-2	Up in EpCAM- or PSMA-positive CTCs	BIOCARTA	0.196685	BIOCARTA_TID_PATHWAY
EpCAM- or PSMA-positive CTCs vs DN CTCs in GU-2	Up in EpCAM- or PSMA-positive CTCs	BIOCARTA	0.198866	BIOCARTA_IL1R_PATHWAY
EpCAM- or PSMA-positive CTCs vs DN CTCs in GU-2	Up in EpCAM- or PSMA-positive CTCs	KEGG	0	KEGG_OXIDATIVE_PHOSPHORYLATION
EpCAM- or PSMA-positive CTCs vs DN CTCs in GU-2	Up in EpCAM- or PSMA-positive CTCs	KEGG	0	KEGG_RIBOSOME
EpCAM- or PSMA-positive CTCs vs DN CTCs in GU-2	Up in EpCAM- or PSMA-positive CTCs	KEGG	0	KEGG_PROTEASOME
EpCAM- or PSMA-positive CTCs vs DN CTCs in GU-2	Up in EpCAM- or PSMA-positive CTCs	KEGG	0	KEGG_HUNTINGTONS_DISEASE
EpCAM- or PSMA-positive CTCs vs DN CTCs in GU-2	Up in EpCAM- or PSMA-positive CTCs	KEGG	0	KEGG_SPLICEOSOME
EpCAM- or PSMA-positive CTCs vs DN CTCs in GU-2	Up in EpCAM- or PSMA-positive CTCs	KEGG	0	KEGG_PARKINSONS_DISEASE
EpCAM- or PSMA-positive CTCs vs DN CTCs in GU-2	Up in EpCAM- or PSMA-positive CTCs	KEGG	0	KEGG_PATHOGENIC_ESCHERICHIA_COLI_INFECTION
EpCAM- or PSMA-positive CTCs vs DN CTCs in GU-2	Up in EpCAM- or PSMA-positive CTCs	KEGG	0	KEGG_ALZHEIMERS_DISEASE
EpCAM- or PSMA-positive CTCs vs DN CTCs in GU-2	Up in EpCAM- or PSMA-positive CTCs	KEGG	0	KEGG_ANTIGEN_PROCESSING_AND_PRESENTATION
EpCAM- or PSMA-positive CTCs vs DN CTCs in GU-2	Up in EpCAM- or PSMA-positive CTCs	KEGG	0	KEGG_RNA_DEGRADATION
EpCAM- or PSMA-positive CTCs vs DN CTCs in GU-2	Up in EpCAM- or PSMA-positive CTCs	KEGG	0.000745903	KEGG_N_GLYCAN_BIOSYNTHESIS
EpCAM- or PSMA-positive CTCs vs DN CTCs in GU-2	Up in EpCAM- or PSMA-positive CTCs	KEGG	0.000813713	KEGG_PROTEIN_EXPORT
EpCAM- or PSMA-positive CTCs vs DN CTCs in GU-2	Up in EpCAM- or PSMA-positive CTCs	KEGG	0.00145747	KEGG_UBIQUITIN_MEDIATED_PROTEOLYSIS
EpCAM- or PSMA-positive CTCs vs DN CTCs in GU-2	Up in EpCAM- or PSMA-positive CTCs	KEGG	0.00202624	KEGG_AMINO_SUGAR_AND_NUCLEOTIDE_SUGAR_METABOLISM
EpCAM- or PSMA-positive CTCs vs DN CTCs in GU-2	Up in EpCAM- or PSMA-positive CTCs	KEGG	0.00217097	KEGG_VASOPRESSIN_REGULATED_WATER_REABSORPTION
EpCAM- or PSMA-positive CTCs vs DN CTCs in GU-2	Up in EpCAM- or PSMA-positive CTCs	KEGG	0.00224553	KEGG_PYRUVATE_METABOLISM
EpCAM- or PSMA-positive CTCs vs DN CTCs in GU-2	Up in EpCAM- or PSMA-positive CTCs	KEGG	0.00257861	KEGG_CITRATE_CYCLE_TCA_CYCLE
EpCAM- or PSMA-positive CTCs vs DN CTCs in GU-2	Up in EpCAM- or PSMA-positive CTCs	KEGG	0.00258446	KEGG_VIBRIO_CHOLERAE_INFECTION
EpCAM- or PSMA-positive CTCs vs DN CTCs in GU-2	Up in EpCAM- or PSMA-positive CTCs	KEGG	0.00386144	KEGG_LYSOSOME
EpCAM- or PSMA-positive CTCs vs DN CTCs in GU-2	Up in EpCAM- or PSMA-positive CTCs	KEGG	0.00392852	KEGG_VALINE_LEUCINE_AND_ISOLEUCINE_DEGRADATION
EpCAM- or PSMA-positive CTCs vs DN CTCs in GU-2	Up in EpCAM- or PSMA-positive CTCs	KEGG	0.00549502	KEGG_FRUCTOSE_AND_MANNOSE_METABOLISM
EpCAM- or PSMA-positive CTCs vs DN CTCs in GU-2	Up in EpCAM- or PSMA-positive CTCs	KEGG	0.00592787	KEGG_NEUROTROPHIN_SIGNALING_PATHWAY
EpCAM- or PSMA-positive CTCs vs DN CTCs in GU-2	Up in EpCAM- or PSMA-positive CTCs	KEGG	0.00596585	KEGG_AMINOACYL_TRNA_BIOSYNTHESIS
EpCAM- or PSMA-positive CTCs vs DN CTCs in GU-2	Up in EpCAM- or PSMA-positive CTCs	KEGG	0.00598815	KEGG_TYPE_I_DIABETES_MELLITUS
EpCAM- or PSMA-positive CTCs vs DN CTCs in GU-2	Up in EpCAM- or PSMA-positive CTCs	KEGG	0.00605941	KEGG_RNA_POLYMERASE
EpCAM- or PSMA-positive CTCs vs DN CTCs in GU-2	Up in EpCAM- or PSMA-positive CTCs	KEGG	0.00740216	KEGG_ADHERENS_JUNCTION
EpCAM- or PSMA-positive CTCs vs DN CTCs in GU-2	Up in EpCAM- or PSMA-positive CTCs	KEGG	0.0092501	KEGG_TIGHT_JUNCTION
EpCAM- or PSMA-positive CTCs vs DN CTCs in GU-2	Up in EpCAM- or PSMA-positive CTCs	KEGG	0.0100023	KEGG_AUTOIMMUNE_THYROID_DISEASE
EpCAM- or PSMA-positive CTCs vs DN CTCs in GU-2	Up in EpCAM- or PSMA-positive CTCs	KEGG	0.0105123	KEGG_PYRIMIDINE_METABOLISM
EpCAM- or PSMA-positive CTCs vs DN CTCs in GU-2	Up in EpCAM- or PSMA-positive CTCs	KEGG	0.0133987	KEGG_ALLOGRAFT_REJECTION
EpCAM- or PSMA-positive CTCs vs DN CTCs in GU-2	Up in EpCAM- or PSMA-positive CTCs	KEGG	0.018348	KEGG_THYROID_CANCER
EpCAM- or PSMA-positive CTCs vs DN CTCs in GU-2	Up in EpCAM- or PSMA-positive CTCs	KEGG	0.0200941	KEGG_ENDOCYTOSIS
EpCAM- or PSMA-positive CTCs vs DN CTCs in GU-2	Up in EpCAM- or PSMA-positive CTCs	KEGG	0.0221993	KEGG_STEROID_BIOSYNTHESIS
EpCAM- or PSMA-positive CTCs vs DN CTCs in GU-2	Up in EpCAM- or PSMA-positive CTCs	KEGG	0.022357	KEGG_GLYCOLYSIS_GLUCONEOGENESIS
EpCAM- or PSMA-positive CTCs vs DN CTCs in GU-2	Up in EpCAM- or PSMA-positive CTCs	KEGG	0.0226647	KEGG_VIRAL_MYOCARDITIS
EpCAM- or PSMA-positive CTCs vs DN CTCs in GU-2	Up in EpCAM- or PSMA-positive CTCs	KEGG	0.0235928	KEGG_WNT_SIGNALING_PATHWAY
EpCAM- or PSMA-positive CTCs vs DN CTCs in GU-2	Up in EpCAM- or PSMA-positive CTCs	KEGG	0.0270291	KEGG_OOCYTE_MEIOSIS
EpCAM- or PSMA-positive CTCs vs DN CTCs in GU-2	Up in EpCAM- or PSMA-positive CTCs	KEGG	0.0275309	KEGG_PEROXISOME
EpCAM- or PSMA-positive CTCs vs DN CTCs in GU-2	Up in EpCAM- or PSMA-positive CTCs	KEGG	0.0275774	KEGG_PENTOSE_PHOSPHATE_PATHWAY
EpCAM- or PSMA-positive CTCs vs DN CTCs in GU-2	Up in EpCAM- or PSMA-positive CTCs	KEGG	0.0278362	KEGG_PROSTATE_CANCER
EpCAM- or PSMA-positive CTCs vs DN CTCs in GU-2	Up in EpCAM- or PSMA-positive CTCs	KEGG	0.0335456	KEGG_SNARE_INTERACTIONS_IN_VESICULAR_TRANSPORT
EpCAM- or PSMA-positive CTCs vs DN CTCs in GU-2	Up in EpCAM- or PSMA-positive CTCs	KEGG	0.0341125	KEGG_CARDIAC_MUSCLE_CONTRACTION
EpCAM- or PSMA-positive CTCs vs DN CTCs in GU-2	Up in EpCAM- or PSMA-positive CTCs	KEGG	0.0359852	KEGG_BASE_EXCISION_REPAIR
EpCAM- or PSMA-positive CTCs vs DN CTCs in GU-2	Up in EpCAM- or PSMA-positive CTCs	KEGG	0.0392022	KEGG_PROPANOATE_METABOLISM
EpCAM- or PSMA-positive CTCs vs DN CTCs in GU-2	Up in EpCAM- or PSMA-positive CTCs	KEGG	0.0397158	KEGG_GLUTATHIONE_METABOLISM
EpCAM- or PSMA-positive CTCs vs DN CTCs in GU-2	Up in EpCAM- or PSMA-positive CTCs	KEGG	0.0401174	KEGG_RIBOFLAVIN_METABOLISM
EpCAM- or PSMA-positive CTCs vs DN CTCs in GU-2	Up in EpCAM- or PSMA-positive CTCs	KEGG	0.0408283	KEGG_NOTCH_SIGNALING_PATHWAY
EpCAM- or PSMA-positive CTCs vs DN CTCs in GU-2	Up in EpCAM- or PSMA-positive CTCs	KEGG	0.0487074	KEGG_REGULATION_OF_AUTOPHAGY
EpCAM- or PSMA-positive CTCs vs DN CTCs in GU-2	Up in EpCAM- or PSMA-positive CTCs	KEGG	0.0614318	KEGG_ENDOMETRIAL_CANCER
EpCAM- or PSMA-positive CTCs vs DN CTCs in GU-2	Up in EpCAM- or PSMA-positive CTCs	KEGG	0.0622439	KEGG_CYSTEINE_AND_METHIONINE_METABOLISM
EpCAM- or PSMA-positive CTCs vs DN CTCs in GU-2	Up in EpCAM- or PSMA-positive CTCs	HALLMARK	0	HALLMARK_OXIDATIVE_PHOSPHORYLATION
EpCAM- or PSMA-positive CTCs vs DN CTCs in GU-2	Up in EpCAM- or PSMA-positive CTCs	HALLMARK	0	HALLMARK_MYC_TARGETS_V1
EpCAM- or PSMA-positive CTCs vs DN CTCs in GU-2	Up in EpCAM- or PSMA-positive CTCs	HALLMARK	0	HALLMARK_ANDROGEN_RESPONSE
EpCAM- or PSMA-positive CTCs vs DN CTCs in GU-2	Up in EpCAM- or PSMA-positive CTCs	HALLMARK	0	HALLMARK_UNFOLDED_PROTEIN_RESPONSE
EpCAM- or PSMA-positive CTCs vs DN CTCs in GU-2	Up in EpCAM- or PSMA-positive CTCs	HALLMARK	0	HALLMARK_MTORC1_SIGNALING
EpCAM- or PSMA-positive CTCs vs DN CTCs in GU-2	Up in EpCAM- or PSMA-positive CTCs	HALLMARK	0	HALLMARK_PROTEIN_SECRETION
EpCAM- or PSMA-positive CTCs vs DN CTCs in GU-2	Up in EpCAM- or PSMA-positive CTCs	HALLMARK	0	HALLMARK_REACTIVE_OXYGEN_SPECIES_PATHWAY
EpCAM- or PSMA-positive CTCs vs DN CTCs in GU-2	Up in EpCAM- or PSMA-positive CTCs	HALLMARK	0	HALLMARK_DNA_REPAIR
EpCAM- or PSMA-positive CTCs vs DN CTCs in GU-2	Up in EpCAM- or PSMA-positive CTCs	HALLMARK	0	HALLMARK_ADIPOGENESIS
EpCAM- or PSMA-positive CTCs vs DN CTCs in GU-2	Up in EpCAM- or PSMA-positive CTCs	HALLMARK	0	HALLMARK_FATTY_ACID_METABOLISM
EpCAM- or PSMA-positive CTCs vs DN CTCs in GU-2	Up in EpCAM- or PSMA-positive CTCs	HALLMARK	0	HALLMARK_P53_PATHWAY
EpCAM- or PSMA-positive CTCs vs DN CTCs in GU-2	Up in EpCAM- or PSMA-positive CTCs	HALLMARK	0	HALLMARK_GLYCOLYSIS
EpCAM- or PSMA-positive CTCs vs DN CTCs in GU-2	Up in EpCAM- or PSMA-positive CTCs	HALLMARK	0	HALLMARK_UV_RESPONSE_UP
EpCAM- or PSMA-positive CTCs vs DN CTCs in GU-2	Up in EpCAM- or PSMA-positive CTCs	HALLMARK	0	HALLMARK_TNFA_SIGNALING_VIA_NFKB
EpCAM- or PSMA-positive CTCs vs DN CTCs in GU-2	Up in EpCAM- or PSMA-positive CTCs	HALLMARK	0	HALLMARK_CHOLESTEROL_HOMEOSTASIS
EpCAM- or PSMA-positive CTCs vs DN CTCs in GU-2	Up in EpCAM- or PSMA-positive CTCs	HALLMARK	0	HALLMARK_HEME_METABOLISM
EpCAM- or PSMA-positive CTCs vs DN CTCs in GU-2	Up in EpCAM- or PSMA-positive CTCs	HALLMARK	0	HALLMARK_MYC_TARGETS_V2
EpCAM- or PSMA-positive CTCs vs DN CTCs in GU-2	Up in EpCAM- or PSMA-positive CTCs	HALLMARK	0.000185714	HALLMARK_INTERFERON_ALPHA_RESPONSE
EpCAM- or PSMA-positive CTCs vs DN CTCs in GU-2	Up in EpCAM- or PSMA-positive CTCs	HALLMARK	0.000195	HALLMARK_APOPTOSIS
EpCAM- or PSMA-positive CTCs vs DN CTCs in GU-2	Up in EpCAM- or PSMA-positive CTCs	HALLMARK	0.000205263	HALLMARK_PEROXISOME
EpCAM- or PSMA-positive CTCs vs DN CTCs in GU-2	Up in EpCAM- or PSMA-positive CTCs	HALLMARK	0.000216667	HALLMARK_PI3K_AKT_MTOR_SIGNALING
EpCAM- or PSMA-positive CTCs vs DN CTCs in GU-2	Up in EpCAM- or PSMA-positive CTCs	HALLMARK	0.00102631	HALLMARK_TGF_BETA_SIGNALING
EpCAM- or PSMA-positive CTCs vs DN CTCs in GU-2	Up in EpCAM- or PSMA-positive CTCs	HALLMARK	0.00114391	HALLMARK_ESTROGEN_RESPONSE_LATE
EpCAM- or PSMA-positive CTCs vs DN CTCs in GU-2	Up in EpCAM- or PSMA-positive CTCs	HALLMARK	0.00119364	HALLMARK_HYPOXIA
EpCAM- or PSMA-positive CTCs vs DN CTCs in GU-2	Up in EpCAM- or PSMA-positive CTCs	HALLMARK	0.00135815	HALLMARK_ESTROGEN_RESPONSE_EARLY
EpCAM- or PSMA-positive CTCs vs DN CTCs in GU-2	Up in EpCAM- or PSMA-positive CTCs	HALLMARK	0.00264928	HALLMARK_XENOBIOTIC_METABOLISM
EpCAM- or PSMA-positive CTCs vs DN CTCs in GU-2	Up in EpCAM- or PSMA-positive CTCs	HALLMARK	0.00343387	HALLMARK_INTERFERON_GAMMA_RESPONSE
EpCAM- or PSMA-positive CTCs vs DN CTCs in GU-2	Up in EpCAM- or PSMA-positive CTCs	HALLMARK	0.0297251	HALLMARK_IL2_STAT5_SIGNALING
EpCAM- or PSMA-positive CTCs vs DN CTCs in GU-2	Up in EpCAM- or PSMA-positive CTCs	HALLMARK	0.0828645	HALLMARK_IL6_JAK_STAT3_SIGNALING
EpCAM- or PSMA-positive CTCs vs DN CTCs in GU-2	Up in EpCAM- or PSMA-positive CTCs	HALLMARK	0.0851391	HALLMARK_NOTCH_SIGNALING
EpCAM- or PSMA-positive CTCs vs DN CTCs in GU-2	Up in EpCAM- or PSMA-positive CTCs	HALLMARK	0.154809	HALLMARK_MITOTIC_SPINDLE
EpCAM- or PSMA-positive CTCs vs DN CTCs in GU-2	Up in EpCAM- or PSMA-positive CTCs	HALLMARK	0.171404	HALLMARK_COAGULATION
EpCAM- or PSMA-positive CTCs vs DN CTCs in GU-2	Up in EpCAM- or PSMA-positive CTCs	HALLMARK	0.218945	HALLMARK_COMPLEMENT
EpCAM- or PSMA-positive CTCs vs DN CTCs in GU-2	Up in EpCAM- or PSMA-positive CTCs	HALLMARK	0.233901	HALLMARK_ANGIOGENESIS
EpCAM- or PSMA-positive CTCs vs DN CTCs in GU-2	Up in EpCAM- or PSMA-positive CTCs	HALLMARK	0.23477	HALLMARK_ALLOGRAFT_REJECTION
EpCAM- or PSMA-positive CTCs vs DN CTCs in GU-2	Up in EpCAM- or PSMA-positive CTCs	HALLMARK	0.237595	HALLMARK_WNT_BETA_CATENIN_SIGNALING
EpCAM- or PSMA-positive CTCs vs DN CTCs in GU-2	Up in EpCAM- or PSMA-positive CTCs	HALLMARK	0.238452	HALLMARK_UV_RESPONSE_DN
EpCAM- or PSMA-positive CTCs vs DN CTCs in GU-2	Up in EpCAM- or PSMA-positive CTCs	GO	0	GO_RIBOSOMAL_SUBUNIT
EpCAM- or PSMA-positive CTCs vs DN CTCs in GU-2	Up in EpCAM- or PSMA-positive CTCs	GO	0	GO_RIBOSOME
EpCAM- or PSMA-positive CTCs vs DN CTCs in GU-2	Up in EpCAM- or PSMA-positive CTCs	GO	0	GO_STRUCTURAL_CONSTITUENT_OF_RIBOSOME
EpCAM- or PSMA-positive CTCs vs DN CTCs in GU-2	Up in EpCAM- or PSMA-positive CTCs	GO	0	GO_TRANSLATIONAL_INITIATION
EpCAM- or PSMA-positive CTCs vs DN CTCs in GU-2	Up in EpCAM- or PSMA-positive CTCs	GO	0	GO_MITOCHONDRIAL_PROTEIN_COMPLEX
EpCAM- or PSMA-positive CTCs vs DN CTCs in GU-2	Up in EpCAM- or PSMA-positive CTCs	GO	0	GO_LARGE_RIBOSOMAL_SUBUNIT
EpCAM- or PSMA-positive CTCs vs DN CTCs in GU-2	Up in EpCAM- or PSMA-positive CTCs	GO	0	GO_NUCLEAR_TRANSCRIBED_MRNA_CATABOLIC_PROCESS
EpCAM- or PSMA-positive CTCs vs DN CTCs in GU-2	Up in EpCAM- or PSMA-positive CTCs	GO	0	GO_ANTIGEN_PROCESSING_AND_PRESENTATION_OF_EXOGENOUS_PEPTIDE_ANTIGEN_VIA_MHC_CLASS_I
EpCAM- or PSMA-positive CTCs vs DN CTCs in GU-2	Up in EpCAM- or PSMA-positive CTCs	GO	0	GO_ORGANELLAR_RIBOSOME
EpCAM- or PSMA-positive CTCs vs DN CTCs in GU-2	Up in EpCAM- or PSMA-positive CTCs	GO	0	GO_PROTEIN_LOCALIZATION_TO_ENDOPLASMIC_RETICULUM
EpCAM- or PSMA-positive CTCs vs DN CTCs in GU-2	Up in EpCAM- or PSMA-positive CTCs	GO	0	GO_ESTABLISHMENT_OF_PROTEIN_LOCALIZATION_TO_ENDOPLASMIC_RETICULUM
EpCAM- or PSMA-positive CTCs vs DN CTCs in GU-2	Up in EpCAM- or PSMA-positive CTCs	GO	0	GO_ENDOPEPTIDASE_COMPLEX
EpCAM- or PSMA-positive CTCs vs DN CTCs in GU-2	Up in EpCAM- or PSMA-positive CTCs	GO	0	GO_ANTIGEN_PROCESSING_AND_PRESENTATION_OF_PEPTIDE_ANTIGEN_VIA_MHC_CLASS_I
EpCAM- or PSMA-positive CTCs vs DN CTCs in GU-2	Up in EpCAM- or PSMA-positive CTCs	GO	0	GO_CYTOSOLIC_RIBOSOME
EpCAM- or PSMA-positive CTCs vs DN CTCs in GU-2	Up in EpCAM- or PSMA-positive CTCs	GO	0	GO_RNA_CATABOLIC_PROCESS
EpCAM- or PSMA-positive CTCs vs DN CTCs in GU-2	Up in EpCAM- or PSMA-positive CTCs	GO	0	GO_MITOCHONDRIAL_TRANSLATIONAL_TERMINATION
EpCAM- or PSMA-positive CTCs vs DN CTCs in GU-2	Up in EpCAM- or PSMA-positive CTCs	GO	0	GO_REGULATION_OF_DNA_TEMPLATED_TRANSCRIPTION_IN_RESPONSE_TO_STRESS
EpCAM- or PSMA-positive CTCs vs DN CTCs in GU-2	Up in EpCAM- or PSMA-positive CTCs	GO	0	GO_COTRANSLATIONAL_PROTEIN_TARGETING_TO_MEMBRANE
EpCAM- or PSMA-positive CTCs vs DN CTCs in GU-2	Up in EpCAM- or PSMA-positive CTCs	GO	0	GO_VIRAL_GENE_EXPRESSION
EpCAM- or PSMA-positive CTCs vs DN CTCs in GU-2	Up in EpCAM- or PSMA-positive CTCs	GO	0	GO_TRANSLATIONAL_TERMINATION
EpCAM- or PSMA-positive CTCs vs DN CTCs in GU-2	Up in EpCAM- or PSMA-positive CTCs	GO	0	GO_ATP_SYNTHESIS_COUPLED_ELECTRON_TRANSPORT
EpCAM- or PSMA-positive CTCs vs DN CTCs in GU-2	Up in EpCAM- or PSMA-positive CTCs	GO	0	GO_REGULATION_OF_TRANSCRIPTION_FROM_RNA_POLYMERASE_II_PROMOTER_IN_RESPONSE_TO_HYPOXIA
EpCAM- or PSMA-positive CTCs vs DN CTCs in GU-2	Up in EpCAM- or PSMA-positive CTCs	GO	0	GO_MITOCHONDRIAL_TRANSLATION
EpCAM- or PSMA-positive CTCs vs DN CTCs in GU-2	Up in EpCAM- or PSMA-positive CTCs	GO	0	GO_NUCLEAR_TRANSCRIBED_MRNA_CATABOLIC_PROCESS_NONSENSE_MEDIATED_DECAY
EpCAM- or PSMA-positive CTCs vs DN CTCs in GU-2	Up in EpCAM- or PSMA-positive CTCs	GO	0	GO_INNER_MITOCHONDRIAL_MEMBRANE_PROTEIN_COMPLEX
EpCAM- or PSMA-positive CTCs vs DN CTCs in GU-2	Up in EpCAM- or PSMA-positive CTCs	GO	0	GO_PEPTIDASE_COMPLEX
EpCAM- or PSMA-positive CTCs vs DN CTCs in GU-2	Up in EpCAM- or PSMA-positive CTCs	GO	0	GO_SMALL_RIBOSOMAL_SUBUNIT
EpCAM- or PSMA-positive CTCs vs DN CTCs in GU-2	Up in EpCAM- or PSMA-positive CTCs	GO	0	GO_PIGMENT_GRANULE
EpCAM- or PSMA-positive CTCs vs DN CTCs in GU-2	Up in EpCAM- or PSMA-positive CTCs	GO	0	GO_MITOCHONDRIAL_GENE_EXPRESSION
EpCAM- or PSMA-positive CTCs vs DN CTCs in GU-2	Up in EpCAM- or PSMA-positive CTCs	GO	0	GO_PROTEIN_FOLDING
EpCAM- or PSMA-positive CTCs vs DN CTCs in GU-2	Up in EpCAM- or PSMA-positive CTCs	GO	0	GO_RESPIRASOME
EpCAM- or PSMA-positive CTCs vs DN CTCs in GU-2	Up in EpCAM- or PSMA-positive CTCs	GO	0	GO_TRANSLATIONAL_ELONGATION
EpCAM- or PSMA-positive CTCs vs DN CTCs in GU-2	Up in EpCAM- or PSMA-positive CTCs	GO	0	GO_MITOCHONDRIAL_LARGE_RIBOSOMAL_SUBUNIT
EpCAM- or PSMA-positive CTCs vs DN CTCs in GU-2	Up in EpCAM- or PSMA-positive CTCs	GO	0	GO_RESPIRATORY_ELECTRON_TRANSPORT_CHAIN
EpCAM- or PSMA-positive CTCs vs DN CTCs in GU-2	Up in EpCAM- or PSMA-positive CTCs	GO	0	GO_RIBONUCLEOPROTEIN_COMPLEX_BIOGENESIS
EpCAM- or PSMA-positive CTCs vs DN CTCs in GU-2	Up in EpCAM- or PSMA-positive CTCs	GO	0	GO_CADHERIN_BINDING
EpCAM- or PSMA-positive CTCs vs DN CTCs in GU-2	Up in EpCAM- or PSMA-positive CTCs	GO	0	GO_RESPONSE_TO_TOPOLOGICALLY_INCORRECT_PROTEIN
EpCAM- or PSMA-positive CTCs vs DN CTCs in GU-2	Up in EpCAM- or PSMA-positive CTCs	GO	0	GO_REGULATION_OF_CELLULAR_AMINO_ACID_METABOLIC_PROCESS
EpCAM- or PSMA-positive CTCs vs DN CTCs in GU-2	Up in EpCAM- or PSMA-positive CTCs	GO	0	GO_RIBONUCLEOPROTEIN_COMPLEX_SUBUNIT_ORGANIZATION
EpCAM- or PSMA-positive CTCs vs DN CTCs in GU-2	Up in EpCAM- or PSMA-positive CTCs	GO	0	GO_RESPIRATORY_CHAIN_COMPLEX
EpCAM- or PSMA-positive CTCs vs DN CTCs in GU-2	Up in EpCAM- or PSMA-positive CTCs	GO	0	GO_RIBOSOME_BIOGENESIS
EpCAM- or PSMA-positive CTCs vs DN CTCs in GU-2	Up in EpCAM- or PSMA-positive CTCs	GO	0	GO_TRANSLATION_REGULATOR_ACTIVITY_NUCLEIC_ACID_BINDING
EpCAM- or PSMA-positive CTCs vs DN CTCs in GU-2	Up in EpCAM- or PSMA-positive CTCs	GO	0	GO_OXIDATIVE_PHOSPHORYLATION
EpCAM- or PSMA-positive CTCs vs DN CTCs in GU-2	Up in EpCAM- or PSMA-positive CTCs	GO	0	GO_REGULATION_OF_INTRINSIC_APOPTOTIC_SIGNALING_PATHWAY
EpCAM- or PSMA-positive CTCs vs DN CTCs in GU-2	Up in EpCAM- or PSMA-positive CTCs	GO	0	GO_TRANSLATION_FACTOR_ACTIVITY_RNA_BINDING
EpCAM- or PSMA-positive CTCs vs DN CTCs in GU-2	Up in EpCAM- or PSMA-positive CTCs	GO	0	GO_REGULATION_OF_MRNA_CATABOLIC_PROCESS
EpCAM- or PSMA-positive CTCs vs DN CTCs in GU-2	Up in EpCAM- or PSMA-positive CTCs	GO	0	GO_TYPE_I_INTERFERON_RECEPTOR_BINDING
EpCAM- or PSMA-positive CTCs vs DN CTCs in GU-2	Up in EpCAM- or PSMA-positive CTCs	GO	0	GO_REGULATION_OF_MRNA_METABOLIC_PROCESS
EpCAM- or PSMA-positive CTCs vs DN CTCs in GU-2	Up in EpCAM- or PSMA-positive CTCs	GO	0	GO_TRANSLATION_INITIATION_FACTOR_ACTIVITY
EpCAM- or PSMA-positive CTCs vs DN CTCs in GU-2	Up in EpCAM- or PSMA-positive CTCs	GO	0	GO_NADH_DEHYDROGENASE_COMPLEX_ASSEMBLY
EpCAM- or PSMA-positive CTCs vs DN CTCs in GU-2	Up in EpCAM- or PSMA-positive CTCs	REACTOME	0	REACTOME_TRANSLATION
EpCAM- or PSMA-positive CTCs vs DN CTCs in GU-2	Up in EpCAM- or PSMA-positive CTCs	REACTOME	0	REACTOME_METABOLISM_OF_MRNA
EpCAM- or PSMA-positive CTCs vs DN CTCs in GU-2	Up in EpCAM- or PSMA-positive CTCs	REACTOME	0	REACTOME_SRP_DEPENDENT_COTRANSLATIONAL_PROTEIN_TARGETING_TO_MEMBRANE
EpCAM- or PSMA-positive CTCs vs DN CTCs in GU-2	Up in EpCAM- or PSMA-positive CTCs	REACTOME	0	REACTOME_ER_PHAGOSOME_PATHWAY
EpCAM- or PSMA-positive CTCs vs DN CTCs in GU-2	Up in EpCAM- or PSMA-positive CTCs	REACTOME	0	REACTOME_EUKARYOTIC_TRANSLATION_INITIATION
EpCAM- or PSMA-positive CTCs vs DN CTCs in GU-2	Up in EpCAM- or PSMA-positive CTCs	REACTOME	0	REACTOME_AUF1_HNRNP_D0_BINDS_AND_DESTABILIZES_MRNA
EpCAM- or PSMA-positive CTCs vs DN CTCs in GU-2	Up in EpCAM- or PSMA-positive CTCs	REACTOME	0	REACTOME_REGULATION_OF_EXPRESSION_OF_SLITS_AND_ROBOS
EpCAM- or PSMA-positive CTCs vs DN CTCs in GU-2	Up in EpCAM- or PSMA-positive CTCs	REACTOME	0	REACTOME_REGULATION_OF_PTEN_STABILITY_AND_ACTIVITY
EpCAM- or PSMA-positive CTCs vs DN CTCs in GU-2	Up in EpCAM- or PSMA-positive CTCs	REACTOME	0	REACTOME_DEGRADATION_OF_BETA_CATENIN_BY_THE_DESTRUCTION_COMPLEX
EpCAM- or PSMA-positive CTCs vs DN CTCs in GU-2	Up in EpCAM- or PSMA-positive CTCs	REACTOME	0	REACTOME_NEGATIVE_REGULATION_OF_NOTCH4_SIGNALING
EpCAM- or PSMA-positive CTCs vs DN CTCs in GU-2	Up in EpCAM- or PSMA-positive CTCs	REACTOME	0	REACTOME_3_UTR_MEDIATED_TRANSLATIONAL_REGULATION
EpCAM- or PSMA-positive CTCs vs DN CTCs in GU-2	Up in EpCAM- or PSMA-positive CTCs	REACTOME	0	REACTOME_SCF_SKP2_MEDIATED_DEGRADATION_OF_P27_P21
EpCAM- or PSMA-positive CTCs vs DN CTCs in GU-2	Up in EpCAM- or PSMA-positive CTCs	REACTOME	0	REACTOME_RESPONSE_OF_EIF2AK4_GCN2_TO_AMINO_ACID_DEFICIENCY
EpCAM- or PSMA-positive CTCs vs DN CTCs in GU-2	Up in EpCAM- or PSMA-positive CTCs	REACTOME	0	REACTOME_CELLULAR_RESPONSE_TO_HYPOXIA
EpCAM- or PSMA-positive CTCs vs DN CTCs in GU-2	Up in EpCAM- or PSMA-positive CTCs	REACTOME	0	REACTOME_INFLUENZA_INFECTION
EpCAM- or PSMA-positive CTCs vs DN CTCs in GU-2	Up in EpCAM- or PSMA-positive CTCs	REACTOME	0	REACTOME_HEDGEHOG_LIGAND_BIOGENESIS
EpCAM- or PSMA-positive CTCs vs DN CTCs in GU-2	Up in EpCAM- or PSMA-positive CTCs	REACTOME	0	REACTOME_SCF_BETA_TRCP_MEDIATED_DEGRADATION_OF_EMI1
EpCAM- or PSMA-positive CTCs vs DN CTCs in GU-2	Up in EpCAM- or PSMA-positive CTCs	REACTOME	0	REACTOME_REGULATION_OF_APOPTOSIS
EpCAM- or PSMA-positive CTCs vs DN CTCs in GU-2	Up in EpCAM- or PSMA-positive CTCs	REACTOME	0	REACTOME_DECTIN_1_MEDIATED_NONCANONICAL_NF_KB_SIGNALING
EpCAM- or PSMA-positive CTCs vs DN CTCs in GU-2	Up in EpCAM- or PSMA-positive CTCs	REACTOME	0	REACTOME_ANTIGEN_PROCESSING_CROSS_PRESENTATION
EpCAM- or PSMA-positive CTCs vs DN CTCs in GU-2	Up in EpCAM- or PSMA-positive CTCs	REACTOME	0	REACTOME_SIGNALING_BY_ROBO_RECEPTORS
EpCAM- or PSMA-positive CTCs vs DN CTCs in GU-2	Up in EpCAM- or PSMA-positive CTCs	REACTOME	0	REACTOME_MITOCHONDRIAL_TRANSLATION
EpCAM- or PSMA-positive CTCs vs DN CTCs in GU-2	Up in EpCAM- or PSMA-positive CTCs	REACTOME	0	REACTOME_REGULATION_OF_ORNITHINE_DECARBOXYLASE_ODC
EpCAM- or PSMA-positive CTCs vs DN CTCs in GU-2	Up in EpCAM- or PSMA-positive CTCs	REACTOME	0	REACTOME_DEGRADATION_OF_AXIN
EpCAM- or PSMA-positive CTCs vs DN CTCs in GU-2	Up in EpCAM- or PSMA-positive CTCs	REACTOME	0	REACTOME_REGULATION_OF_RUNX3_EXPRESSION_AND_ACTIVITY
EpCAM- or PSMA-positive CTCs vs DN CTCs in GU-2	Up in EpCAM- or PSMA-positive CTCs	REACTOME	0	REACTOME_AUTODEGRADATION_OF_THE_E3_UBIQUITIN_LIGASE_COP1
EpCAM- or PSMA-positive CTCs vs DN CTCs in GU-2	Up in EpCAM- or PSMA-positive CTCs	REACTOME	0	REACTOME_DEGRADATION_OF_GLI1_BY_THE_PROTEASOME
EpCAM- or PSMA-positive CTCs vs DN CTCs in GU-2	Up in EpCAM- or PSMA-positive CTCs	REACTOME	0	REACTOME_RRNA_PROCESSING
EpCAM- or PSMA-positive CTCs vs DN CTCs in GU-2	Up in EpCAM- or PSMA-positive CTCs	REACTOME	0	REACTOME_CYCLIN_E_ASSOCIATED_EVENTS_DURING_G1_S_TRANSITION
EpCAM- or PSMA-positive CTCs vs DN CTCs in GU-2	Up in EpCAM- or PSMA-positive CTCs	REACTOME	0	REACTOME_VIF_MEDIATED_DEGRADATION_OF_APOBEC3G
EpCAM- or PSMA-positive CTCs vs DN CTCs in GU-2	Up in EpCAM- or PSMA-positive CTCs	REACTOME	0	REACTOME_DEFECTIVE_CFTR_CAUSES_CYSTIC_FIBROSIS
EpCAM- or PSMA-positive CTCs vs DN CTCs in GU-2	Up in EpCAM- or PSMA-positive CTCs	REACTOME	0	REACTOME_HOST_INTERACTIONS_OF_HIV_FACTORS
EpCAM- or PSMA-positive CTCs vs DN CTCs in GU-2	Up in EpCAM- or PSMA-positive CTCs	REACTOME	0	REACTOME_REGULATION_OF_MRNA_STABILITY_BY_PROTEINS_THAT_BIND_AU_RICH_ELEMENTS
EpCAM- or PSMA-positive CTCs vs DN CTCs in GU-2	Up in EpCAM- or PSMA-positive CTCs	REACTOME	0	REACTOME_ASYMMETRIC_LOCALIZATION_OF_PCP_PROTEINS
EpCAM- or PSMA-positive CTCs vs DN CTCs in GU-2	Up in EpCAM- or PSMA-positive CTCs	REACTOME	0	REACTOME_NONSENSE_MEDIATED_DECAY_NMD
EpCAM- or PSMA-positive CTCs vs DN CTCs in GU-2	Up in EpCAM- or PSMA-positive CTCs	REACTOME	0	REACTOME_RUNX1_REGULATES_TRANSCRIPTION_OF_GENES_INVOLVED_IN_DIFFERENTIATION_OF_HSCS
EpCAM- or PSMA-positive CTCs vs DN CTCs in GU-2	Up in EpCAM- or PSMA-positive CTCs	REACTOME	0	REACTOME_EUKARYOTIC_TRANSLATION_ELONGATION
EpCAM- or PSMA-positive CTCs vs DN CTCs in GU-2	Up in EpCAM- or PSMA-positive CTCs	REACTOME	0	REACTOME_INFLUENZA_VIRAL_RNA_TRANSCRIPTION_AND_REPLICATION
EpCAM- or PSMA-positive CTCs vs DN CTCs in GU-2	Up in EpCAM- or PSMA-positive CTCs	REACTOME	0	REACTOME_SELENOAMINO_ACID_METABOLISM
EpCAM- or PSMA-positive CTCs vs DN CTCs in GU-2	Up in EpCAM- or PSMA-positive CTCs	REACTOME	0	REACTOME_STABILIZATION_OF_P53
EpCAM- or PSMA-positive CTCs vs DN CTCs in GU-2	Up in EpCAM- or PSMA-positive CTCs	REACTOME	0	REACTOME_METABOLISM_OF_POLYAMINES
EpCAM- or PSMA-positive CTCs vs DN CTCs in GU-2	Up in EpCAM- or PSMA-positive CTCs	REACTOME	0	REACTOME_P53_DEPENDENT_G1_DNA_DAMAGE_RESPONSE
EpCAM- or PSMA-positive CTCs vs DN CTCs in GU-2	Up in EpCAM- or PSMA-positive CTCs	REACTOME	0	REACTOME_ACTIVATION_OF_THE_MRNA_UPON_BINDING_OF_THE_CAP_BINDING_COMPLEX_AND_EIFS_AND_SUBSEQUENT_BINDING_TO_43S
EpCAM- or PSMA-positive CTCs vs DN CTCs in GU-2	Up in EpCAM- or PSMA-positive CTCs	REACTOME	0	REACTOME_ACTIVATION_OF_NF_KAPPAB_IN_B_CELLS
EpCAM- or PSMA-positive CTCs vs DN CTCs in GU-2	Up in EpCAM- or PSMA-positive CTCs	REACTOME	0	REACTOME_NONSENSE_MEDIATED_DECAY_ENHANCED_BY_THE_EXON_JUNCTION_COMPLEX
EpCAM- or PSMA-positive CTCs vs DN CTCs in GU-2	Up in EpCAM- or PSMA-positive CTCs	REACTOME	0	REACTOME_PEPTIDE_CHAIN_ELONGATION
EpCAM- or PSMA-positive CTCs vs DN CTCs in GU-2	Up in EpCAM- or PSMA-positive CTCs	REACTOME	0	REACTOME_P53_INDEPENDENT_G1_S_DNA_DAMAGE_CHECKPOINT
EpCAM- or PSMA-positive CTCs vs DN CTCs in GU-2	Up in EpCAM- or PSMA-positive CTCs	REACTOME	0	REACTOME_CYCLIN_A_CDK2_ASSOCIATED_EVENTS_AT_S_PHASE_ENTRY
EpCAM- or PSMA-positive CTCs vs DN CTCs in GU-2	Up in EpCAM- or PSMA-positive CTCs	REACTOME	0	REACTOME_SIGNALING_BY_NOTCH4
EpCAM- or PSMA-positive CTCs vs DN CTCs in GU-2	Up in EpCAM- or PSMA-positive CTCs	REACTOME	0	REACTOME_DEGRADATION_OF_DVL
EpCAM- or PSMA-positive CTCs vs DN CTCs in GU-2	Up in EpCAM- or PSMA-positive CTCs	TFT	0	PSMB5_TARGET_GENES
EpCAM- or PSMA-positive CTCs vs DN CTCs in GU-2	Up in EpCAM- or PSMA-positive CTCs	TFT	0	FOXR2_TARGET_GENES
EpCAM- or PSMA-positive CTCs vs DN CTCs in GU-2	Up in EpCAM- or PSMA-positive CTCs	TFT	0	NRF2_01
EpCAM- or PSMA-positive CTCs vs DN CTCs in GU-2	Up in EpCAM- or PSMA-positive CTCs	TFT	0	GCCATNTTG_YY1_Q6
EpCAM- or PSMA-positive CTCs vs DN CTCs in GU-2	Up in EpCAM- or PSMA-positive CTCs	TFT	0	GGAANCGGAANY_UNKNOWN
EpCAM- or PSMA-positive CTCs vs DN CTCs in GU-2	Up in EpCAM- or PSMA-positive CTCs	TFT	0	TMTCGCGANR_UNKNOWN
EpCAM- or PSMA-positive CTCs vs DN CTCs in GU-2	Up in EpCAM- or PSMA-positive CTCs	TFT	0	TAF9B_TARGET_GENES
EpCAM- or PSMA-positive CTCs vs DN CTCs in GU-2	Up in EpCAM- or PSMA-positive CTCs	TFT	0	PER1_TARGET_GENES
EpCAM- or PSMA-positive CTCs vs DN CTCs in GU-2	Up in EpCAM- or PSMA-positive CTCs	TFT	0	GTF2E2_TARGET_GENES
EpCAM- or PSMA-positive CTCs vs DN CTCs in GU-2	Up in EpCAM- or PSMA-positive CTCs	TFT	0.000330466	PPARGC1A_TARGET_GENES
EpCAM- or PSMA-positive CTCs vs DN CTCs in GU-2	Up in EpCAM- or PSMA-positive CTCs	TFT	0.000354071	RAX2_TARGET_GENES
EpCAM- or PSMA-positive CTCs vs DN CTCs in GU-2	Up in EpCAM- or PSMA-positive CTCs	TFT	0.000381307	RUVBL1_TARGET_GENES
EpCAM- or PSMA-positive CTCs vs DN CTCs in GU-2	Up in EpCAM- or PSMA-positive CTCs	TFT	0.000413082	NFMUE1_Q6
EpCAM- or PSMA-positive CTCs vs DN CTCs in GU-2	Up in EpCAM- or PSMA-positive CTCs	TFT	0.000450635	ELK1_02
EpCAM- or PSMA-positive CTCs vs DN CTCs in GU-2	Up in EpCAM- or PSMA-positive CTCs	TFT	0.000495699	ATF5_TARGET_GENES
EpCAM- or PSMA-positive CTCs vs DN CTCs in GU-2	Up in EpCAM- or PSMA-positive CTCs	TFT	0.00055377	SREBP1_01
EpCAM- or PSMA-positive CTCs vs DN CTCs in GU-2	Up in EpCAM- or PSMA-positive CTCs	TFT	0.000586345	HOXD11_TARGET_GENES
EpCAM- or PSMA-positive CTCs vs DN CTCs in GU-2	Up in EpCAM- or PSMA-positive CTCs	TFT	0.000622991	GABP_B
EpCAM- or PSMA-positive CTCs vs DN CTCs in GU-2	Up in EpCAM- or PSMA-positive CTCs	TFT	0.000806754	NRF1_Q6
EpCAM- or PSMA-positive CTCs vs DN CTCs in GU-2	Up in EpCAM- or PSMA-positive CTCs	TFT	0.000862954	CGGAARNGGCNG_UNKNOWN
EpCAM- or PSMA-positive CTCs vs DN CTCs in GU-2	Up in EpCAM- or PSMA-positive CTCs	TFT	0.000902179	PGM3_TARGET_GENES
EpCAM- or PSMA-positive CTCs vs DN CTCs in GU-2	Up in EpCAM- or PSMA-positive CTCs	TFT	0.00094514	NPAT_TARGET_GENES
EpCAM- or PSMA-positive CTCs vs DN CTCs in GU-2	Up in EpCAM- or PSMA-positive CTCs	TFT	0.000992397	TASOR_TARGET_GENES
EpCAM- or PSMA-positive CTCs vs DN CTCs in GU-2	Up in EpCAM- or PSMA-positive CTCs	TFT	0.00104042	CCGNMNNTNACG_UNKNOWN
EpCAM- or PSMA-positive CTCs vs DN CTCs in GU-2	Up in EpCAM- or PSMA-positive CTCs	TFT	0.00119291	HOXA7_TARGET_GENES
EpCAM- or PSMA-positive CTCs vs DN CTCs in GU-2	Up in EpCAM- or PSMA-positive CTCs	TFT	0.00124804	ALKBH3_TARGET_GENES
EpCAM- or PSMA-positive CTCs vs DN CTCs in GU-2	Up in EpCAM- or PSMA-positive CTCs	TFT	0.00129426	GKCGCNNNNNNNTGAYG_UNKNOWN
EpCAM- or PSMA-positive CTCs vs DN CTCs in GU-2	Up in EpCAM- or PSMA-positive CTCs	TFT	0.00134404	DMRT1_TARGET_GENES
EpCAM- or PSMA-positive CTCs vs DN CTCs in GU-2	Up in EpCAM- or PSMA-positive CTCs	TFT	0.00151478	FOXQ1_TARGET_GENES
EpCAM- or PSMA-positive CTCs vs DN CTCs in GU-2	Up in EpCAM- or PSMA-positive CTCs	TFT	0.00156701	CETS1P54_01
EpCAM- or PSMA-positive CTCs vs DN CTCs in GU-2	Up in EpCAM- or PSMA-positive CTCs	TFT	0.00178359	GGCNKCCATNK_UNKNOWN
EpCAM- or PSMA-positive CTCs vs DN CTCs in GU-2	Up in EpCAM- or PSMA-positive CTCs	TFT	0.00178382	NKX2_3_TARGET_GENES
EpCAM- or PSMA-positive CTCs vs DN CTCs in GU-2	Up in EpCAM- or PSMA-positive CTCs	TFT	0.00181068	PITX1_TARGET_GENES
EpCAM- or PSMA-positive CTCs vs DN CTCs in GU-2	Up in EpCAM- or PSMA-positive CTCs	TFT	0.00182733	YY1_02
EpCAM- or PSMA-positive CTCs vs DN CTCs in GU-2	Up in EpCAM- or PSMA-positive CTCs	TFT	0.00183053	NPM1_TARGET_GENES
EpCAM- or PSMA-positive CTCs vs DN CTCs in GU-2	Up in EpCAM- or PSMA-positive CTCs	TFT	0.00184215	HOXA10_TARGET_GENES
EpCAM- or PSMA-positive CTCs vs DN CTCs in GU-2	Up in EpCAM- or PSMA-positive CTCs	TFT	0.00186727	ATCMNTCCGY_UNKNOWN
EpCAM- or PSMA-positive CTCs vs DN CTCs in GU-2	Up in EpCAM- or PSMA-positive CTCs	TFT	0.00187301	MSX1_TARGET_GENES
EpCAM- or PSMA-positive CTCs vs DN CTCs in GU-2	Up in EpCAM- or PSMA-positive CTCs	TFT	0.00188	ZMYM2_TARGET_GENES
EpCAM- or PSMA-positive CTCs vs DN CTCs in GU-2	Up in EpCAM- or PSMA-positive CTCs	TFT	0.00188309	YY1_Q6
EpCAM- or PSMA-positive CTCs vs DN CTCs in GU-2	Up in EpCAM- or PSMA-positive CTCs	TFT	0.00189212	HSF2_TARGET_GENES
EpCAM- or PSMA-positive CTCs vs DN CTCs in GU-2	Up in EpCAM- or PSMA-positive CTCs	TFT	0.00192589	WCTCNATGGY_UNKNOWN
EpCAM- or PSMA-positive CTCs vs DN CTCs in GU-2	Up in EpCAM- or PSMA-positive CTCs	TFT	0.0019275	ZNF581_TARGET_GENES
EpCAM- or PSMA-positive CTCs vs DN CTCs in GU-2	Up in EpCAM- or PSMA-positive CTCs	TFT	0.00193222	NKX2_8_TARGET_GENES
EpCAM- or PSMA-positive CTCs vs DN CTCs in GU-2	Up in EpCAM- or PSMA-positive CTCs	TFT	0.0019538	ELK1_01
EpCAM- or PSMA-positive CTCs vs DN CTCs in GU-2	Up in EpCAM- or PSMA-positive CTCs	TFT	0.00197067	EMX1_TARGET_GENES
EpCAM- or PSMA-positive CTCs vs DN CTCs in GU-2	Up in EpCAM- or PSMA-positive CTCs	TFT	0.00198743	NR1I2_TARGET_GENES
EpCAM- or PSMA-positive CTCs vs DN CTCs in GU-2	Up in EpCAM- or PSMA-positive CTCs	TFT	0.00204588	GCGNNANTTCC_UNKNOWN
EpCAM- or PSMA-positive CTCs vs DN CTCs in GU-2	Up in EpCAM- or PSMA-positive CTCs	TFT	0.00242841	GGCNNMSMYNTTG_UNKNOWN
EpCAM- or PSMA-positive CTCs vs DN CTCs in GU-2	Up in EpCAM- or PSMA-positive CTCs	TFT	0.00307635	STAT1_02
EpCAM- or PSMA-positive CTCs vs DN CTCs in GU-2	Up in EpCAM- or PSMA-positive CTCs	MIR	0.142493	ACACTAC_MIR1423P
EpCAM- or PSMA-positive CTCs vs DN CTCs in GU-2	Up in EpCAM- or PSMA-positive CTCs	MIR	0.152013	MIR6792_5P
EpCAM- or PSMA-positive CTCs vs DN CTCs in GU-2	Up in EpCAM- or PSMA-positive CTCs	MIR	0.15381	MIR4433A_5P
EpCAM- or PSMA-positive CTCs vs DN CTCs in GU-2	Up in EpCAM- or PSMA-positive CTCs	MIR	0.155247	AAGGGAT_MIR188
EpCAM- or PSMA-positive CTCs vs DN CTCs in GU-2	Up in EpCAM- or PSMA-positive CTCs	MIR	0.156785	MIR142_3P
EpCAM- or PSMA-positive CTCs vs DN CTCs in GU-2	Up in EpCAM- or PSMA-positive CTCs	MIR	0.161909	TCCAGAT_MIR5165P
EpCAM- or PSMA-positive CTCs vs DN CTCs in GU-2	Up in EpCAM- or PSMA-positive CTCs	MIR	0.162016	MIR3714
EpCAM- or PSMA-positive CTCs vs DN CTCs in GU-2	Up in EpCAM- or PSMA-positive CTCs	MIR	0.163209	ACTGCAG_MIR173P
EpCAM- or PSMA-positive CTCs vs DN CTCs in GU-2	Up in EpCAM- or PSMA-positive CTCs	MIR	0.164702	MIR325
EpCAM- or PSMA-positive CTCs vs DN CTCs in GU-2	Up in EpCAM- or PSMA-positive CTCs	MIR	0.165747	GGGACCA_MIR133A_MIR133B
EpCAM- or PSMA-positive CTCs vs DN CTCs in GU-2	Up in EpCAM- or PSMA-positive CTCs	MIR	0.165923	MIR548AT_3P
EpCAM- or PSMA-positive CTCs vs DN CTCs in GU-2	Up in EpCAM- or PSMA-positive CTCs	MIR	0.167508	MIR589_5P
EpCAM- or PSMA-positive CTCs vs DN CTCs in GU-2	Up in EpCAM- or PSMA-positive CTCs	MIR	0.168773	MIR548AY_3P
EpCAM- or PSMA-positive CTCs vs DN CTCs in GU-2	Up in EpCAM- or PSMA-positive CTCs	MIR	0.168843	ACATTCC_MIR1_MIR206
EpCAM- or PSMA-positive CTCs vs DN CTCs in GU-2	Up in EpCAM- or PSMA-positive CTCs	MIR	0.169172	MIR3936
EpCAM- or PSMA-positive CTCs vs DN CTCs in GU-2	Up in EpCAM- or PSMA-positive CTCs	MIR	0.170832	MIR497_3P
EpCAM- or PSMA-positive CTCs vs DN CTCs in GU-2	Up in EpCAM- or PSMA-positive CTCs	MIR	0.171629	ATGAAGG_MIR205
EpCAM- or PSMA-positive CTCs vs DN CTCs in GU-2	Up in EpCAM- or PSMA-positive CTCs	MIR	0.171737	MIR6720_5P
EpCAM- or PSMA-positive CTCs vs DN CTCs in GU-2	Up in EpCAM- or PSMA-positive CTCs	MIR	0.172107	MIR6828_5P
EpCAM- or PSMA-positive CTCs vs DN CTCs in GU-2	Up in EpCAM- or PSMA-positive CTCs	MIR	0.179033	GAGACTG_MIR452
EpCAM- or PSMA-positive CTCs vs DN CTCs in GU-2	Up in EpCAM- or PSMA-positive CTCs	MIR	0.180541	MIR5588_3P
EpCAM- or PSMA-positive CTCs vs DN CTCs in GU-2	Up in EpCAM- or PSMA-positive CTCs	MIR	0.181682	AGGGCAG_MIR18A
EpCAM- or PSMA-positive CTCs vs DN CTCs in GU-2	Up in EpCAM- or PSMA-positive CTCs	MIR	0.182237	GTGTTGA_MIR505
EpCAM- or PSMA-positive CTCs vs DN CTCs in GU-2	Up in EpCAM- or PSMA-positive CTCs	MIR	0.184349	ATGTTAA_MIR302C
EpCAM- or PSMA-positive CTCs vs DN CTCs in GU-2	Up in EpCAM- or PSMA-positive CTCs	MIR	0.185217	MIR642B_5P
EpCAM- or PSMA-positive CTCs vs DN CTCs in GU-2	Up in EpCAM- or PSMA-positive CTCs	MIR	0.185929	MIR891B
EpCAM- or PSMA-positive CTCs vs DN CTCs in GU-2	Up in EpCAM- or PSMA-positive CTCs	MIR	0.187604	MIR4255
EpCAM- or PSMA-positive CTCs vs DN CTCs in GU-2	Up in EpCAM- or PSMA-positive CTCs	MIR	0.188941	MIR518E_5P_MIR519A_5P_MIR519B_5P_MIR519C_5P_MIR522_5P_MIR523_5P
EpCAM- or PSMA-positive CTCs vs DN CTCs in GU-2	Up in EpCAM- or PSMA-positive CTCs	MIR	0.189848	GTGCCAT_MIR183
EpCAM- or PSMA-positive CTCs vs DN CTCs in GU-2	Up in EpCAM- or PSMA-positive CTCs	MIR	0.191726	CTGTTAC_MIR194
EpCAM- or PSMA-positive CTCs vs DN CTCs in GU-2	Up in EpCAM- or PSMA-positive CTCs	MIR	0.19203	MIR4717_5P
EpCAM- or PSMA-positive CTCs vs DN CTCs in GU-2	Up in EpCAM- or PSMA-positive CTCs	MIR	0.192211	MIR4512
EpCAM- or PSMA-positive CTCs vs DN CTCs in GU-2	Up in EpCAM- or PSMA-positive CTCs	MIR	0.192862	ATTCTTT_MIR186
EpCAM- or PSMA-positive CTCs vs DN CTCs in GU-2	Up in EpCAM- or PSMA-positive CTCs	MIR	0.195591	AGTCTAG_MIR151
EpCAM- or PSMA-positive CTCs vs DN CTCs in GU-2	Up in EpCAM- or PSMA-positive CTCs	MIR	0.19747	ACTGTAG_MIR139
EpCAM- or PSMA-positive CTCs vs DN CTCs in GU-2	Up in EpCAM- or PSMA-positive CTCs	MIR	0.198289	MIR6798_3P
EpCAM- or PSMA-positive CTCs vs DN CTCs in GU-2	Up in EpCAM- or PSMA-positive CTCs	MIR	0.198919	MIR4732_5P
EpCAM- or PSMA-positive CTCs vs DN CTCs in GU-2	Up in EpCAM- or PSMA-positive CTCs	MIR	0.205492	MIR124_5P
EpCAM- or PSMA-positive CTCs vs DN CTCs in GU-2	Up in EpCAM- or PSMA-positive CTCs	MIR	0.206302	MIR6819_3P
EpCAM- or PSMA-positive CTCs vs DN CTCs in GU-2	Up in EpCAM- or PSMA-positive CTCs	MIR	0.20682	CCTGCTG_MIR214
EpCAM- or PSMA-positive CTCs vs DN CTCs in GU-2	Up in EpCAM- or PSMA-positive CTCs	MIR	0.207375	TCTGATA_MIR361
EpCAM- or PSMA-positive CTCs vs DN CTCs in GU-2	Up in EpCAM- or PSMA-positive CTCs	MIR	0.207438	TCTGATC_MIR383
EpCAM- or PSMA-positive CTCs vs DN CTCs in GU-2	Up in EpCAM- or PSMA-positive CTCs	MIR	0.20767	TTTTGAG_MIR373
EpCAM- or PSMA-positive CTCs vs DN CTCs in GU-2	Up in EpCAM- or PSMA-positive CTCs	MIR	0.209103	MIR518D_5P_MIR518F_5P_MIR520C_5P_MIR526A_5P
EpCAM- or PSMA-positive CTCs vs DN CTCs in GU-2	Up in EpCAM- or PSMA-positive CTCs	MIR	0.210258	MIR1256
EpCAM- or PSMA-positive CTCs vs DN CTCs in GU-2	Up in EpCAM- or PSMA-positive CTCs	MIR	0.210849	MIR1287_3P
EpCAM- or PSMA-positive CTCs vs DN CTCs in GU-2	Up in EpCAM- or PSMA-positive CTCs	MIR	0.210994	MIR34C_3P
EpCAM- or PSMA-positive CTCs vs DN CTCs in GU-2	Up in EpCAM- or PSMA-positive CTCs	MIR	0.212014	MIR133A_3P_MIR133B
EpCAM- or PSMA-positive CTCs vs DN CTCs in GU-2	Up in EpCAM- or PSMA-positive CTCs	MIR	0.212769	MIR885_3P
EpCAM- or PSMA-positive CTCs vs DN CTCs in GU-2	Up in EpCAM- or PSMA-positive CTCs	MIR	0.213373	MIR422A
FDR q-val<=0.25 and at most to per gene set collection (in a given direction)
