# Supplementary material for: Tumor cell-based liquid biopsy using high-throughput microfluidic enrichment of entire leukapheresis product
Source: Nat Commun. 2025 Jan 2;16:32. doi: 10.1038/s41467-024-55140-x (PMC11696112; doi:10.1038/s41467-024-55140-x)
Supplement: Supplementary file 9 — Supplementary Dataset 5 [file 41467_2024_55140_MOESM9_ESM.xlsx]

## Sheet: Up in EpCAM PSMA-positive CTCs
Entrez Gene Id	Symbol	Locus type	Name	t.stat	pval	FDR	FWER	coef	TE	foldChange	CTC	DN	log2fc
3326	HSP90AB1	gene with protein product	Heat shock protein 90kDa alpha (cytosolic), class B member 1	-10.4792	3.93453e-16	3.66737e-12	7.33435e-12	-6.67107	-3.42435	101.904	11.1562	4.48514	-6.67107
2346	FOLH1	gene with protein product	Folate hydrolase (prostate-specific membrane antigen) 1	-8.68812	7.9615e-13	1.48418e-09	1.48347e-08	-8.62195	-2.83906	393.973	10.5395	1.91751	-8.62195
6520	SLC3A2	gene with protein product	Solute carrier family 3 (activators of dibasic and neutral amino acid transport), member 2	-7.92436	2.12224e-11	1.88395e-08	3.95204e-07	-8.32444	-2.58949	320.557	8.48499	0.160557	-8.32444
2597	GAPDH	gene with protein product	Glyceraldehyde-3-phosphate dehydrogenase	-7.86986	2.68212e-11	2.27273e-08	4.99437e-07	-4.61228	-2.57168	24.4588	11.3434	6.73113	-4.61228
10899	JTB	gene with protein product	Jumping translocation breakpoint	-7.68506	5.9292e-11	4.42128e-08	1.1039e-06	-6.74894	-2.51129	107.556	7.20084	0.45189	-6.74894
5349	FXYD3	gene with protein product	FXYD domain containing ion transport regulator 3	-7.28632	3.26696e-10	2.03009e-07	6.0808e-06	-6.41074	-2.38099	85.0797	7.03961	0.628867	-6.41074
8673	VAMP8	gene with protein product	Vesicle-associated membrane protein 8	-7.17304	5.29576e-10	2.67627e-07	9.85382e-06	-5.48982	-2.34397	44.9365	6.6236	1.13378	-5.48982
308	ANXA5	gene with protein product	Annexin A5	-7.13211	6.304e-10	3.01331e-07	1.1728e-05	-6.56116	-2.3306	94.4289	7.96477	1.40361	-6.56116
5034	P4HB	gene with protein product	Prolyl 4-hydroxylase, beta polypeptide	-7.03772	9.41753e-10	4.18004e-07	1.75175e-05	-5.88575	-2.29975	59.1273	9.75754	3.87178	-5.88575
375	ARF1	gene with protein product	ADP-ribosylation factor 1	-6.86868	1.92865e-09	7.81608e-07	3.58672e-05	-3.99973	-2.24452	15.997	10.2272	6.22746	-3.99973
5478	PPIA	gene with protein product	Peptidylprolyl isomerase A (cyclophilin A)	-6.67696	4.33259e-09	1.55323e-06	8.05473e-05	-3.63982	-2.18187	12.4651	9.68996	6.05014	-3.63982
1915	EEF1A1	gene with protein product	Eukaryotic translation elongation factor 1 alpha 1	-6.54044	7.68849e-09	2.38882e-06	0.000142875	-3.63074	-2.13726	12.3868	12.6119	8.98115	-3.63074
2923	PDIA3	gene with protein product	Protein disulfide isomerase family A, member 3	-6.52618	8.16205e-09	2.49438e-06	0.000151667	-4.92848	-2.1326	30.4523	9.20811	4.27963	-4.92848
1366	CLDN7	gene with protein product	Claudin 7	-6.48247	9.80162e-09	2.90035e-06	0.000182114	-7.12955	-2.11831	140.026	7.75343	0.623889	-7.12955
805	CALM2	gene with protein product	Calmodulin 2 (phosphorylase kinase, delta)	-6.44798	1.13222e-08	3.19801e-06	0.000210333	-3.69813	-2.10704	12.9792	10.0231	6.32496	-3.69813
8992	ATP6V0E1	gene with protein product	ATPase, H+ transporting, lysosomal 9kDa, V0 subunit e1	-6.41891	1.27843e-08	3.52066e-06	0.000237482	-5.28094	-2.09754	38.8794	7.90079	2.61986	-5.28094
8763	CD164	gene with protein product	CD164 molecule, sialomucin	-6.41005	1.32662e-08	3.58417e-06	0.000246406	-6.28952	-2.09464	78.2227	7.93512	1.6456	-6.28952
5530	PPP3CA	gene with protein product	Protein phosphatase 3, catalytic subunit, alpha isozyme	-6.3715	1.55796e-08	4.09063e-06	0.000289344	-5.173	-2.08205	36.0768	6.98378	1.81078	-5.173
10134	BCAP31	gene with protein product	B-cell receptor-associated protein 31	-6.34688	1.72625e-08	4.46954e-06	0.000320582	-5.87687	-2.074	58.7646	7.74017	1.8633	-5.87687
7295	TXN	gene with protein product	Thioredoxin	-6.33427	1.81929e-08	4.54896e-06	0.000337823	-4.75818	-2.06988	27.0616	7.203	2.44482	-4.75818
51614	ERGIC3	gene with protein product	ERGIC and golgi 3	-6.22541	2.85934e-08	6.50046e-06	0.000530721	-6.33328	-2.03431	80.6317	6.84614	0.51287	-6.33328
1937	EEF1G	gene with protein product	Eukaryotic translation elongation factor 1 gamma	-6.18802	3.33806e-08	7.32096e-06	0.000619478	-4.00525	-2.02209	16.0583	9.60791	5.60266	-4.00525
4070	TACSTD2	gene with protein product	Tumor-associated calcium signal transducer 2	-6.17622	3.50512e-08	7.59797e-06	0.000650446	-7.29019	-2.01824	156.519	7.83149	0.541296	-7.29019
140606	SELM		Selenoprotein M	-6.05121	5.86976e-08	1.1766e-05	0.00108884	-5.05459	-1.97739	33.234	7.75024	2.69565	-5.05459
10456	HAX1	gene with protein product	HCLS1 associated protein X-1	-6.01229	6.88776e-08	1.35505e-05	0.00127761	-6.28706	-1.96467	78.0895	6.71583	0.42877	-6.28706
7555	CNBP	gene with protein product	CCHC-type zinc finger, nucleic acid binding protein	-5.9783	7.91831e-08	1.47613e-05	0.00146829	-4.94206	-1.95356	30.7403	9.41962	4.47757	-4.94206
567	B2M	gene with protein product	Beta-2-microglobulin	-5.97268	8.10304e-08	1.48337e-05	0.00150246	-2.4853	-1.95172	5.5995	13.4871	11.0018	-2.4853
7534	YWHAZ	gene with protein product	Tyrosine 3-monooxygenase/tryptophan 5-monooxygenase activation protein, zeta polypeptide	-5.9652	8.35498e-08	1.48337e-05	0.00154885	-2.93865	-1.94928	7.66693	11.6678	8.72912	-2.93865
93621	MRFAP1	gene with protein product	Morf4 family associated protein 1	-5.96171	8.47536e-08	1.49054e-05	0.00157108	-5.86526	-1.94814	58.2934	7.31256	1.44729	-5.86526
7358	UGDH	gene with protein product	UDP-glucose 6-dehydrogenase	-5.80335	1.61701e-07	2.62188e-05	0.00299615	-6.72051	-1.89639	105.457	7.0519	0.331395	-6.72051
506	ATP5B	gene with protein product	ATP synthase, H+ transporting, mitochondrial F1 complex, beta polypeptide	-5.79926	1.6441e-07	2.64218e-05	0.00304602	-5.41837	-1.89505	42.7655	8.46411	3.04574	-5.41837
100133941	CD24	gene with protein product	CD24 molecule	-5.79049	1.70369e-07	2.71455e-05	0.00315626	-6.27977	-1.89219	77.696	7.87136	1.5916	-6.27977
378	ARF4	gene with protein product	ADP-ribosylation factor 4	-5.78065	1.77309e-07	2.75274e-05	0.00328448	-5.7241	-1.88897	52.8597	7.98456	2.26046	-5.7241
354	KLK3	gene with protein product	Kallikrein-related peptidase 3	-5.7391	2.09832e-07	3.14545e-05	0.00388588	-8.07601	-1.8754	269.848	9.07288	0.996881	-8.07601
1364	CLDN4	gene with protein product	Claudin 4	-5.73783	2.10911e-07	3.14545e-05	0.00390566	-7.20048	-1.87498	147.082	10.8269	3.62639	-7.20048
7531	YWHAE	gene with protein product	Tyrosine 3-monooxygenase/tryptophan 5-monooxygenase activation protein, epsilon polypeptide	-5.72395	2.23099e-07	3.28566e-05	0.00413112	-2.79961	-1.87044	6.96252	8.51896	5.71935	-2.79961
8668	EIF3I	gene with protein product	Eukaryotic translation initiation factor 3, subunit I	-5.67428	2.72656e-07	3.85065e-05	0.00504714	-5.76182	-1.85422	54.2601	6.51979	0.757972	-5.76182
10952	SEC61B	gene with protein product	Sec61 beta subunit	-5.63631	3.17723e-07	4.33705e-05	0.0058801	-4.67922	-1.84181	25.6204	6.08043	1.40121	-4.67922
821	CANX	gene with protein product	Calnexin	-5.63299	3.21997e-07	4.34976e-05	0.00595856	-5.56172	-1.84072	47.2328	8.80664	3.24492	-5.56172
396	ARHGDIA	gene with protein product	Rho GDP dissociation inhibitor (GDI) alpha	-5.62994	3.25976e-07	4.37183e-05	0.00603186	-4.33317	-1.83973	20.1565	5.62594	1.29277	-4.33317
664	BNIP3	gene with protein product	BCL2/adenovirus E1B 19kDa interacting protein 3	-5.59059	3.8182e-07	5.04814e-05	0.00706443	-5.36963	-1.82687	41.3448	6.16653	0.796902	-5.36963
5037	PEBP1	gene with protein product	Phosphatidylethanolamine binding protein 1	-5.54083	4.66068e-07	6.07583e-05	0.00862226	-5.60585	-1.81061	48.6999	7.34826	1.74241	-5.60585
6993	DYNLT1	gene with protein product	Dynein, light chain, Tctex-type 1	-5.53354	4.79857e-07	6.1693e-05	0.00887639	-5.42254	-1.80823	42.889	6.23376	0.811227	-5.42254
998	CDC42	gene with protein product	Cell division cycle 42	-5.52717	4.92246e-07	6.2606e-05	0.00910508	-3.41372	-1.80614	10.6569	7.99249	4.57877	-3.41372
27089	UQCRQ	gene with protein product	Ubiquinol-cytochrome c reductase, complex III subunit VII, 9.5kDa	-5.52644	4.93675e-07	6.2606e-05	0.00913101	-4.23633	-1.80591	18.8478	5.84239	1.60606	-4.23633
23558	WBP2	gene with protein product	WW domain binding protein 2	-5.5137	5.19469e-07	6.38137e-05	0.00960655	-4.70175	-1.80174	26.0236	7.2044	2.50265	-4.70175
51504	TRMT112	gene with protein product	TRNA methyltransferase 11-2 homolog (S. cerevisiae)	-5.51191	5.23182e-07	6.38137e-05	0.00967416	-4.92296	-1.80116	30.336	5.81398	0.89102	-4.92296
5954	RCN1	gene with protein product	Reticulocalbin 1, EF-hand calcium binding domain	-5.46629	6.2759e-07	7.40477e-05	0.011601	-6.10676	-1.78625	68.9159	6.71177	0.605004	-6.10676
103910	MYL12B	gene with protein product	Myosin, light chain 12B, regulatory	-5.43033	7.24074e-07	8.48942e-05	0.0133838	-4.31099	-1.7745	19.8489	9.11617	4.80518	-4.31099
468	ATF4	gene with protein product	Activating transcription factor 4 (tax-responsive enhancer element B67)	-5.40853	7.89533e-07	9.19904e-05	0.0145929	-3.80421	-1.76737	13.9696	9.22474	5.42053	-3.80421
389	RHOC	gene with protein product	Ras homolog family member C	-5.3857	8.64312e-07	9.70633e-05	0.0159699	-4.61723	-1.75991	24.5429	7.17777	2.56053	-4.61723
4072	EPCAM	gene with protein product	Epithelial cell adhesion molecule	-5.35519	9.752e-07	0.00010763	0.0180168	-5.61195	-1.74994	48.9064	6.7623	1.15035	-5.61195
6892	TAPBP	gene with protein product	TAP binding protein (tapasin)	-5.35206	9.87346e-07	0.000108271	0.0182392	-4.93444	-1.74892	30.5784	9.08643	4.15199	-4.93444
11057	ABHD2	gene with protein product	Abhydrolase domain containing 2	-5.34495	1.01547e-06	0.000109417	0.0187558	-5.40085	-1.7466	42.249	7.38857	1.98772	-5.40085
8754	ADAM9	gene with protein product	ADAM metallopeptidase domain 9	-5.34035	1.03406e-06	0.000110154	0.019097	-5.65842	-1.7451	50.5074	7.48337	1.82495	-5.65842
5710	PSMD4	gene with protein product	Proteasome (prosome, macropain) 26S subunit, non-ATPase, 4	-5.32805	1.08553e-06	0.000113688	0.0200443	-5.72647	-1.74107	52.9468	7.74514	2.01867	-5.72647
10728	PTGES3	gene with protein product	Prostaglandin E synthase 3 (cytosolic)	-5.32008	1.12016e-06	0.000116659	0.0206826	-5.3202	-1.73847	39.9523	6.92671	1.60651	-5.3202
226	ALDOA	gene with protein product	Aldolase A, fructose-bisphosphate	-5.30776	1.17588e-06	0.000121782	0.0217103	-3.87893	-1.73445	14.7121	10.2662	6.38723	-3.87893
7009	TMBIM6	gene with protein product	Transmembrane BAX inhibitor motif containing 6	-5.29644	1.22951e-06	0.000126633	0.0226992	-4.60864	-1.73075	24.3972	9.59653	4.98789	-4.60864
1982	EIF4G2	gene with protein product	Eukaryotic translation initiation factor 4 gamma, 2	-5.29081	1.25703e-06	0.000128756	0.0232061	-3.92632	-1.72891	15.2033	9.42121	5.49489	-3.92632
6628	SNRPB	gene with protein product	Small nuclear ribonucleoprotein polypeptides B and B1	-5.27682	1.32814e-06	0.000133833	0.0245148	-4.90704	-1.72433	30.0031	6.77028	1.86324	-4.90704
2495	FTH1	gene with protein product	Ferritin, heavy polypeptide 1	-5.26313	1.40154e-06	0.000137912	0.025864	-2.48476	-1.71986	5.59742	12.0049	9.52019	-2.48476
9144	SYNGR2	gene with protein product	Synaptogyrin 2	-5.26236	1.40574e-06	0.000137912	0.0259402	-5.0126	-1.71961	32.2808	7.81722	2.80462	-5.0126
3094	HINT1	gene with protein product	Histidine triad nucleotide binding protein 1	-5.24765	1.48932e-06	0.000143113	0.0274765	-4.42969	-1.7148	21.5511	7.03793	2.60825	-4.42969
5052	PRDX1	gene with protein product	Peroxiredoxin 1	-5.24258	1.51924e-06	0.000144498	0.0280254	-5.58589	-1.71314	48.0309	6.20713	0.621233	-5.58589
1603	DAD1	gene with protein product	Defender against cell death 1	-5.19791	1.8095e-06	0.000166171	0.0333671	-4.47991	-1.69855	22.3145	6.75874	2.27883	-4.47991
55974	SLC50A1	gene with protein product	Solute carrier family 50 (sugar transporter), member 1	-5.19566	1.82546e-06	0.000166815	0.0336597	-4.9301	-1.69781	30.4865	7.93609	3.00598	-4.9301
25874	MPC2	gene with protein product	Mitochondrial pyruvate carrier 2	-5.15382	2.14904e-06	0.000189743	0.0396111	-5.16399	-1.68414	35.8523	6.88771	1.72371	-5.16399
7430	EZR	gene with protein product	Ezrin	-5.15278	2.15779e-06	0.000189743	0.0397701	-5.12549	-1.6838	34.9082	9.56281	4.43732	-5.12549
10653	SPINT2	gene with protein product	Serine peptidase inhibitor, Kunitz type, 2	-5.14765	2.20128e-06	0.000190867	0.0405653	-4.90832	-1.68213	30.0297	9.07828	4.16996	-4.90832
4071	TM4SF1	gene with protein product	Transmembrane 4 L six family member 1	-5.14492	2.22481e-06	0.000191622	0.0409965	-6.96526	-1.68123	124.955	7.40897	0.443713	-6.96526
5660	PSAP	gene with protein product	Prosaposin	-5.14426	2.23055e-06	0.000191622	0.0411001	-4.34686	-1.68102	20.3487	9.85215	5.50529	-4.34686
2023	ENO1	gene with protein product	Enolase 1, (alpha)	-5.13313	2.32927e-06	0.000198275	0.0429145	-3.46328	-1.67738	11.0294	10.066	6.60272	-3.46328
6647	SOD1	gene with protein product	Superoxide dismutase 1, soluble	-5.12012	2.45e-06	0.000206665	0.0451339	-4.52676	-1.67313	23.051	8.2313	3.70454	-4.52676
4869	NPM1	gene with protein product	Nucleophosmin (nucleolar phosphoprotein B23, numatrin)	-5.10831	2.56502e-06	0.000214426	0.0472476	-4.64159	-1.66927	24.9608	8.49538	3.85379	-4.64159
388	RHOB	gene with protein product	Ras homolog family member B	-5.0887	2.76763e-06	0.000227287	0.0509686	-4.94161	-1.66286	30.7307	5.83523	0.893626	-4.94161
25912	C1orf43	gene with protein product	Chromosome 1 open reading frame 43	-5.08078	2.8538e-06	0.000233336	0.0525528	-5.45757	-1.66027	43.9432	7.90688	2.44932	-5.45757
5692	PSMB4	gene with protein product	Proteasome (prosome, macropain) subunit, beta type, 4	-5.07768	2.88834e-06	0.000235129	0.053186	-4.10694	-1.65926	17.2311	9.41629	5.30935	-4.10694
8767	RIPK2	gene with protein product	Receptor-interacting serine-threonine kinase 2	-5.06694	3.01086e-06	0.000241933	0.0554329	-6.02402	-1.65575	65.0747	7.00455	0.980521	-6.02402
120224	TMEM45B	gene with protein product	Transmembrane protein 45B	-5.05892	3.10568e-06	0.000248481	0.0571755	-5.97645	-1.65313	62.964	5.97645	0	-5.97645
832	CAPZB	gene with protein product	Capping protein (actin filament) muscle Z-line, beta	-5.04701	3.2519e-06	0.000257114	0.0598643	-4.39029	-1.64924	20.9705	6.93009	2.5398	-4.39029
27230	SERP1	gene with protein product	Stress-associated endoplasmic reticulum protein 1	-5.04569	3.26861e-06	0.000257114	0.0601653	-4.98933	-1.64881	31.7643	7.76163	2.7723	-4.98933
694	BTG1	gene with protein product	B-cell translocation gene 1, anti-proliferative	-5.04568	3.26875e-06	0.000257114	0.0601653	-4.90386	-1.6488	29.9369	7.01231	2.10845	-4.90386
8815	BANF1	gene with protein product	Barrier to autointegration factor 1	-5.04241	3.31021e-06	0.000259281	0.0609245	-4.32656	-1.64773	20.0643	4.6315	0.304936	-4.32656
754	PTTG1IP	gene with protein product	Pituitary tumor-transforming 1 interacting protein	-5.03263	3.43758e-06	0.000267014	0.0632618	-4.83736	-1.64454	28.5884	7.72753	2.89017	-4.83736
3312	HSPA8	gene with protein product	Heat shock 70kDa protein 8	-5.02827	3.49586e-06	0.000270414	0.0643308	-5.19434	-1.64311	36.6144	9.70519	4.51085	-5.19434
3107	HLA-C	gene with protein product	Major histocompatibility complex, class I, C	-5.00447	3.83143e-06	0.000293932	0.0704983	-2.88827	-1.63534	7.40384	10.2379	7.34966	-2.88827
10923	SUB1	gene with protein product	SUB1 homolog (S. cerevisiae)	-5.0029	3.85463e-06	0.0002945	0.0709213	-4.56543	-1.63482	23.6773	6.83792	2.27249	-4.56543
302	ANXA2	gene with protein product	Annexin A2	-4.98612	4.11154e-06	0.000310313	0.0756359	-6.06376	-1.62934	66.8919	9.08206	3.0183	-6.06376
71	ACTG1	gene with protein product	Actin, gamma 1	-4.90039	5.70862e-06	0.000406082	0.10493	-3.51913	-1.60133	11.4647	12.4944	8.97524	-3.51913
200185	KRTCAP2	gene with protein product	Keratinocyte associated protein 2	-4.89945	5.72898e-06	0.000406082	0.105299	-4.40069	-1.60102	21.1223	7.00995	2.60926	-4.40069
7879	RAB7A	gene with protein product	RAB7A, member RAS oncogene family	-4.89339	5.86295e-06	0.000414004	0.107755	-4.56078	-1.59904	23.6011	7.32961	2.76883	-4.56078
4832	NME3	gene with protein product	NME/NM23 nucleoside diphosphate kinase 3	-4.8918	5.89869e-06	0.000414691	0.108406	-5.08763	-1.59852	34.004	5.90423	0.816591	-5.08763
50848	F11R	gene with protein product	F11 receptor	-4.87498	6.28874e-06	0.000432999	0.115543	-5.37244	-1.59302	41.4254	7.72021	2.34776	-5.37244
159195	USP54	gene with protein product	Ubiquitin specific peptidase 54	-4.86432	6.54908e-06	0.000447209	0.120307	-6.1124	-1.58954	69.1853	6.31266	0.200265	-6.1124
9516	LITAF	gene with protein product	Lipopolysaccharide-induced TNF factor	-4.8568	6.73881e-06	0.000453903	0.123772	-5.48662	-1.58708	44.837	6.01089	0.524269	-5.48662
6185	RPN2	gene with protein product	Ribophorin II	-4.85563	6.76886e-06	0.000453903	0.12431	-5.36068	-1.5867	41.0891	8.14839	2.78771	-5.36068
7323	UBE2D3	gene with protein product	Ubiquitin-conjugating enzyme E2D 3	-4.84565	7.03037e-06	0.000469749	0.129106	-4.70268	-1.58344	26.0403	6.48551	1.78283	-4.70268
51529	ANAPC11	gene with protein product	Anaphase promoting complex subunit 11	-4.84123	7.14929e-06	0.000475758	0.131282	-4.3254	-1.58199	20.0482	5.44642	1.12102	-4.3254
27242	TNFRSF21	gene with protein product	Tumor necrosis factor receptor superfamily, member 21	-4.82663	7.55616e-06	0.000495993	0.138724	-5.55922	-1.57722	47.1513	7.68854	2.12932	-5.55922
10262	SF3B4	gene with protein product	Splicing factor 3b, subunit 4, 49kDa	-4.79476	8.52439e-06	0.000549867	0.156457	-3.9665	-1.56681	15.6328	6.47211	2.50561	-3.9665
6747	SSR3	gene with protein product	Signal sequence receptor, gamma (translocon-associated protein gamma)	-4.78391	8.88086e-06	0.000568924	0.162982	-4.54304	-1.56326	23.3127	6.33514	1.7921	-4.54304
3183	HNRNPC	gene with protein product	Heterogeneous nuclear ribonucleoprotein C (C1/C2)	-4.77459	9.19836e-06	0.000583251	0.168781	-4.19404	-1.56022	18.3034	9.05839	4.86435	-4.19404
10417	SPON2	gene with protein product	Spondin 2, extracellular matrix protein	-4.76839	9.41586e-06	0.000595019	0.172762	-5.80463	-1.55819	55.8944	9.11736	3.31273	-5.80463
334	APLP2	gene with protein product	Amyloid beta (A4) precursor-like protein 2	-4.76381	9.5799e-06	0.000601308	0.175753	-4.96674	-1.5567	31.2708	7.28082	2.31408	-4.96674
966	CD59	gene with protein product	CD59 molecule, complement regulatory protein	-4.76241	9.63041e-06	0.00060245	0.17667	-5.11441	-1.55624	34.641	5.84016	0.725753	-5.11441
3336	HSPE1	gene with protein product	Heat shock 10kDa protein 1 (chaperonin 10)	-4.75287	9.98273e-06	0.000616219	0.183093	-2.96121	-1.55312	7.78775	3.18708	0.22587	-2.96121
2052	EPHX1	gene with protein product	Epoxide hydrolase 1, microsomal (xenobiotic)	-4.7436	1.03367e-05	0.000635962	0.189575	-3.46714	-1.55009	11.0589	3.46714	0	-3.46714
6208	RPS14	gene with protein product	Ribosomal protein S14	-4.73567	1.06496e-05	0.000647423	0.195282	-2.71536	-1.5475	6.56759	9.67648	6.96112	-2.71536
3927	LASP1	gene with protein product	LIM and SH3 protein 1	-4.73214	1.07919e-05	0.000653189	0.197869	-5.22932	-1.54635	37.5129	6.87292	1.6436	-5.22932
1891	ECH1	gene with protein product	Enoyl CoA hydratase 1, peroxisomal	-4.72871	1.09315e-05	0.0006595	0.200419	-4.85743	-1.54523	28.9889	7.85022	2.99279	-4.85743
9175	MAP3K13	gene with protein product	Mitogen-activated protein kinase kinase kinase 13	-4.71399	1.15521e-05	0.00068803	0.211749	-4.62832	-1.54042	24.7323	5.17241	0.544086	-4.62832
29956	CERS2	gene with protein product	Ceramide synthase 2	-4.7095	1.17482e-05	0.000695238	0.215333	-4.58451	-1.53895	23.9924	7.61114	3.02664	-4.58451
56005	MYDGF	gene with protein product	Chromosome 19 open reading frame 10	-4.69394	1.24533e-05	0.000727755	0.228194	-4.70649	-1.53386	26.1093	5.64182	0.935332	-4.70649
124220	ZG16B	gene with protein product	Zymogen granule protein 16B	-4.68434	1.29081e-05	0.000749638	0.236503	-5.18429	-1.53073	36.3602	6.02649	0.842196	-5.18429
1655	DDX5	gene with protein product	DEAD (Asp-Glu-Ala-Asp) box helicase 5	-4.67965	1.31367e-05	0.000760539	0.240677	-3.76445	-1.52919	13.5898	10.1703	6.40586	-3.76445
1072	CFL1	gene with protein product	Cofilin 1 (non-muscle)	-4.67688	1.32734e-05	0.000766075	0.243168	-2.64548	-1.52829	6.25705	9.8671	7.22162	-2.64548
11034	DSTN	gene with protein product	Destrin (actin depolymerizing factor)	-4.676	1.33171e-05	0.000766228	0.243956	-3.67564	-1.528	12.7784	9.34451	5.66887	-3.67564
5879	RAC1	gene with protein product	Ras-related C3 botulinum toxin substrate 1 (rho family, small GTP binding protein Rac1)	-4.674	1.34166e-05	0.000767218	0.245753	-3.72468	-1.52735	13.2203	7.39879	3.67411	-3.72468
5717	PSMD11	gene with protein product	Proteasome (prosome, macropain) 26S subunit, non-ATPase, 11	-4.6683	1.37051e-05	0.000775785	0.250995	-5.12547	-1.52549	34.9076	5.5586	0.433133	-5.12547
51635	DHRS7	gene with protein product	Dehydrogenase/reductase (SDR family) member 7	-4.64675	1.48516e-05	0.000819125	0.271859	-4.918	-1.51844	30.2318	7.85545	2.93745	-4.918
7803	PTP4A1	gene with protein product	Protein tyrosine phosphatase type IVA, member 1	-4.62984	1.58165e-05	0.000857128	0.289427	-5.39597	-1.51292	42.1064	6.05485	0.658881	-5.39597
10383	TUBB4B	gene with protein product	Tubulin, beta 4B class IVb	-4.62225	1.6269e-05	0.000879094	0.297691	-4.61238	-1.51044	24.4604	8.70137	4.08899	-4.61238
59286	UBL5	gene with protein product	Ubiquitin-like 5	-4.61996	1.64078e-05	0.000884029	0.300213	-3.36701	-1.50969	10.3174	6.41866	3.05165	-3.36701
11047	ADRM1	gene with protein product	Adhesion regulating molecule 1	-4.61451	1.67432e-05	0.0008995	0.306333	-4.66527	-1.50791	25.3739	5.36536	0.700093	-4.66527
2665	GDI2	gene with protein product	GDP dissociation inhibitor 2	-4.61228	1.68826e-05	0.000904383	0.308867	-5.17038	-1.50718	36.0115	6.20197	1.03159	-5.17038
5518	PPP2R1A	gene with protein product	Protein phosphatase 2, regulatory subunit A, alpha	-4.59878	1.77493e-05	0.000937702	0.32467	-5.14166	-1.50277	35.3015	5.60459	0.462934	-5.14166
1509	CTSD	gene with protein product	Cathepsin D	-4.59801	1.77997e-05	0.000937702	0.325557	-4.09326	-1.50252	17.0684	7.83381	3.74055	-4.09326
23326	USP22	gene with protein product	Ubiquitin specific peptidase 22	-4.59791	1.78064e-05	0.000937702	0.325661	-4.96927	-1.50248	31.3256	6.05033	1.08106	-4.96927
2987	GUK1	gene with protein product	Guanylate kinase 1	-4.5908	1.82814e-05	0.000960006	0.334331	-4.31538	-1.50016	19.9094	7.17412	2.85874	-4.31538
6748	SSR4	gene with protein product	Signal sequence receptor, delta	-4.58884	1.84149e-05	0.0009643	0.336753	-3.55852	-1.49952	11.7821	8.29323	4.73471	-3.55852
3664	IRF6	gene with protein product	Interferon regulatory factor 6	-4.58061	1.89847e-05	0.00099135	0.347153	-5.5446	-1.49683	46.6756	6.54139	0.9968	-5.5446
55	ACPP	gene with protein product	Acid phosphatase, prostate	-4.56177	2.03532e-05	0.00103385	0.371974	-6.52501	-1.49067	92.0927	6.6752	0.150183	-6.52501
1499	CTNNB1	gene with protein product	Catenin (cadherin-associated protein), beta 1, 88kDa	-4.55936	2.05349e-05	0.00104025	0.375276	-4.68036	-1.48989	25.6406	6.0844	1.40404	-4.68036
26986	PABPC1	gene with protein product	Poly(A) binding protein, cytoplasmic 1	-4.50956	2.46672e-05	0.00121331	0.450521	-3.00721	-1.47361	8.0401	8.57797	5.57076	-3.00721
5720	PSME1	gene with protein product	Proteasome (prosome, macropain) activator subunit 1 (PA28 alpha)	-4.50673	2.49247e-05	0.00121955	0.455176	-3.63307	-1.47269	12.4069	8.38912	4.75604	-3.63307
6726	SRP9	gene with protein product	Signal recognition particle 9kDa	-4.49188	2.63202e-05	0.00125811	0.480423	-4.79617	-1.46784	27.7838	6.75376	1.95759	-4.79617
6692	SPINT1	gene with protein product	Serine peptidase inhibitor, Kunitz type 1	-4.49078	2.6426e-05	0.00125993	0.482327	-5.21191	-1.46748	37.0631	5.90546	0.693544	-5.21191
689	BTF3	gene with protein product	Basic transcription factor 3	-4.48989	2.6513e-05	0.00126085	0.483888	-4.04241	-1.46718	16.4773	7.21482	3.17241	-4.04241
310	ANXA7	gene with protein product	Annexin A7	-4.48332	2.71581e-05	0.0012783	0.495554	-5.0072	-1.46504	32.1602	6.59744	1.59024	-5.0072
3106	HLA-B	gene with protein product	Major histocompatibility complex, class I, B	-4.47776	2.77164e-05	0.00129496	0.505659	-2.32015	-1.46322	4.99384	11.4536	9.13345	-2.32015
5515	PPP2CA	gene with protein product	Protein phosphatase 2, catalytic subunit, alpha isozyme	-4.46957	2.85597e-05	0.00132112	0.52093	-4.76908	-1.46055	27.267	6.7302	1.96112	-4.76908
9276	COPB2	gene with protein product	Coatomer protein complex, subunit beta 2 (beta prime)	-4.46297	2.9257e-05	0.00134007	0.533531	-5.39972	-1.45839	42.216	6.44244	1.04272	-5.39972
10376	TUBA1B	gene with protein product	Tubulin, alpha 1b	-4.42841	3.31866e-05	0.00147931	0.604827	-3.61387	-1.44709	12.2429	9.32618	5.71231	-3.61387
7262	PHLDA2	gene with protein product	Pleckstrin homology-like domain, family A, member 2	-4.42297	3.38501e-05	0.00149889	0.616817	-4.62288	-1.44532	24.6392	5.45763	0.834743	-4.62288
9592	IER2	gene with protein product	Immediate early response 2	-4.41586	3.4736e-05	0.00152724	0.632855	-4.60535	-1.443	24.3415	7.25773	2.65238	-4.60535
682	BSG	gene with protein product	Basigin (Ok blood group)	-4.3646	4.18277e-05	0.00180169	0.761724	-3.43595	-1.42624	10.8224	8.19255	4.7566	-3.43595
6192	RPS4Y1	gene with protein product	Ribosomal protein S4, Y-linked 1	-4.36182	4.22494e-05	0.00181012	0.769277	-4.62314	-1.42534	24.6435	5.49435	0.871209	-4.62314
400	ARL1	gene with protein product	ADP-ribosylation factor-like 1	-4.34808	4.43989e-05	0.00187259	0.808104	-4.95753	-1.42084	31.0717	5.40906	0.45153	-4.95753
9588	PRDX6	gene with protein product	Peroxiredoxin 6	-4.34265	4.52758e-05	0.00190526	0.824019	-4.78969	-1.41907	27.6592	7.77161	2.98192	-4.78969
10971	YWHAQ	gene with protein product	Tyrosine 3-monooxygenase/tryptophan 5-monooxygenase activation protein, theta polypeptide	-4.3149	5.00316e-05	0.00206795	0.910263	-3.88973	-1.41	14.8226	8.29059	4.40085	-3.88973
5652	PRSS8	gene with protein product	Protease, serine, 8	-4.31429	5.01401e-05	0.00206795	0.912098	-5.18952	-1.4098	36.4923	5.63416	0.444644	-5.18952
1316	KLF6	gene with protein product	Kruppel-like factor 6	-4.30537	5.17724e-05	0.0021027	0.941429	-4.21109	-1.40689	18.5209	9.72247	5.51139	-4.21109
3959	LGALS3BP	gene with protein product	Lectin, galactoside-binding, soluble, 3 binding protein	-4.29906	5.2958e-05	0.00213014	0.962776	-5.62263	-1.40483	49.2696	6.54349	0.920862	-5.62263
1460	CSNK2B	gene with protein product	Casein kinase 2, beta polypeptide	-4.29188	5.43392e-05	0.00216451	0.987615	-4.27512	-1.40248	19.3615	5.14513	0.870015	-4.27512
595	CCND1	gene with protein product	Cyclin D1	-4.28541	5.56131e-05	0.00221012	1	-5.31153	-1.40037	39.7127	7.56817	2.25664	-5.31153
3688	ITGB1	gene with protein product	Integrin, beta 1 (fibronectin receptor, beta polypeptide, antigen CD29 includes MDF2, MSK12)	-4.28486	5.57212e-05	0.00221012	1	-4.04977	-1.40019	16.5616	7.80755	3.75778	-4.04977
808	CALM3	gene with protein product	Calmodulin 3 (phosphorylase kinase, delta)	-4.28238	5.62193e-05	0.00221573	1	-3.99579	-1.39938	15.9533	7.36558	3.36979	-3.99579
5682	PSMA1	gene with protein product	Proteasome (prosome, macropain) subunit, alpha type, 1	-4.27664	5.73853e-05	0.00225216	1	-4.05294	-1.3975	16.5981	7.1762	3.12326	-4.05294
11098	PRSS23	gene with protein product	Protease, serine, 23	-4.27263	5.82137e-05	0.00227987	1	-5.36734	-1.39619	41.279	6.66869	1.30135	-5.36734
192286	HIGD2A	gene with protein product	HIG1 hypoxia inducible domain family, member 2A	-4.26389	6.00612e-05	0.00234239	1	-4.37662	-1.39333	20.7727	4.57012	0.193497	-4.37662
1192	CLIC1	gene with protein product	Chloride intracellular channel 1	-4.2632	6.02094e-05	0.00234327	1	-3.74424	-1.39311	13.4008	9.35975	5.6155	-3.74424
6926	TBX3	gene with protein product	T-box 3	-4.25423	6.21685e-05	0.0024012	1	-5.09669	-1.39018	34.2182	6.63864	1.54195	-5.09669
7170	TPM3	gene with protein product	Tropomyosin 3	-4.2446	6.43385e-05	0.0024712	1	-1.97606	-1.38703	3.93418	10.2255	8.24943	-1.97606
811	CALR	gene with protein product	Calreticulin	-4.24423	6.44246e-05	0.0024712	1	-3.15206	-1.38691	8.88927	7.67347	4.5214	-3.15206
80736	SLC44A4	gene with protein product	Solute carrier family 44, member 4	-4.24333	6.46305e-05	0.00247401	1	-5.09009	-1.38662	34.0621	10.206	5.11588	-5.09009
64083	GOLPH3	gene with protein product	Golgi phosphoprotein 3 (coat-protein)	-4.24162	6.50257e-05	0.00248404	1	-4.73706	-1.38606	26.6684	6.00898	1.27192	-4.73706
1200	TPP1	gene with protein product	Tripeptidyl peptidase I	-4.23468	6.6652e-05	0.00253577	1	-4.84539	-1.38379	28.7479	7.52187	2.67649	-4.84539
27249	MMADHC	gene with protein product	Methylmalonic aciduria (cobalamin deficiency) cblD type, with homocystinuria	-4.22386	6.92684e-05	0.00260683	1	-4.78947	-1.38025	27.655	4.90762	0.118148	-4.78947
83658	DYNLRB1	gene with protein product	Dynein, light chain, roadblock-type 1	-4.22349	6.93588e-05	0.00260683	1	-3.54476	-1.38013	11.6702	6.61193	3.06717	-3.54476
54704	PDP1	gene with protein product	Pyruvate dehyrogenase phosphatase catalytic subunit 1	-4.20958	7.28714e-05	0.00270073	1	-5.4397	-1.37559	43.4023	5.72046	0.280756	-5.4397
6500	SKP1	gene with protein product	S-phase kinase-associated protein 1	-4.2026	7.46974e-05	0.00274656	1	-4.29583	-1.3733	19.6415	7.38818	3.09234	-4.29583
84191	FAM96A	gene with protein product	Family with sequence similarity 96, member A	-4.19431	7.69217e-05	0.00281171	1	-4.35961	-1.3706	20.5292	5.24337	0.883769	-4.35961
11171	STRAP	gene with protein product	Serine/threonine kinase receptor associated protein	-4.19079	7.78861e-05	0.00283585	1	-4.53204	-1.36945	23.1356	5.90091	1.36887	-4.53204
81688	C6orf62	gene with protein product	Chromosome 6 open reading frame 62	-4.16609	8.49916e-05	0.00305282	1	-4.20991	-1.36138	18.5059	7.87452	3.66461	-4.20991
10897	YIF1A	gene with protein product	Yip1 interacting factor homolog A (S. cerevisiae)	-4.15594	8.809e-05	0.00313482	1	-4.33555	-1.35806	20.1898	5.36538	1.02983	-4.33555
1266	CNN3	gene with protein product	Calponin 3, acidic	-4.15232	8.92197e-05	0.00316204	1	-5.0153	-1.35688	32.3412	5.0153	0	-5.0153
51142	CHCHD2	gene with protein product	Coiled-coil-helix-coiled-coil-helix domain containing 2	-4.14013	9.31303e-05	0.00325119	1	-3.95812	-1.35289	15.5422	6.44382	2.4857	-3.95812
10481	HOXB13	gene with protein product	Homeobox B13	-4.13362	9.52881e-05	0.00329036	1	-5.13865	-1.35076	35.2279	6.14	1.00135	-5.13865
498	ATP5A1	gene with protein product	ATP synthase, H+ transporting, mitochondrial F1 complex, alpha subunit 1, cardiac muscle	-4.13355	9.53114e-05	0.00329036	1	-4.49368	-1.35074	22.5285	7.07379	2.58011	-4.49368
6191	RPS4X	gene with protein product	Ribosomal protein S4, X-linked	-4.13275	9.55794e-05	0.00329352	1	-3.53635	-1.35048	11.6024	8.5453	5.00894	-3.53635
5250	SLC25A3	gene with protein product	Solute carrier family 25 (mitochondrial carrier; phosphate carrier), member 3	-4.1234	9.87701e-05	0.00335557	1	-4.08035	-1.34743	16.9164	7.82444	3.74409	-4.08035
6613	SUMO2	gene with protein product	SMT3 suppressor of mif two 3 homolog 2 (S. cerevisiae)	-4.12326	9.88201e-05	0.00335557	1	-4.03183	-1.34738	16.357	6.39293	2.3611	-4.03183
100131187	TSTD1	gene with protein product	Thiosulfate sulfurtransferase (rhodanese)-like domain containing 1	-4.12196	9.92722e-05	0.00335868	1	-4.15329	-1.34695	17.7936	5.05617	0.902887	-4.15329
81502	HM13	gene with protein product	Histocompatibility (minor) 13	-4.12043	9.98042e-05	0.00336628	1	-4.41372	-1.34646	21.3139	6.50057	2.08684	-4.41372
10093	ARPC4	gene with protein product	Actin related protein 2/3 complex, subunit 4, 20kDa	-4.10551	0.000105162	0.00351331	1	-3.70876	-1.34158	13.0752	5.68215	1.97338	-3.70876
8682	PEA15	gene with protein product	Phosphoprotein enriched in astrocytes 15	-4.10325	0.000105998	0.00351405	1	-4.01297	-1.34084	16.1445	4.95963	0.946662	-4.01297
23327	NEDD4L	gene with protein product	Neural precursor cell expressed, developmentally down-regulated 4-like, E3 ubiquitin protein ligase	-4.10234	0.000106339	0.00351405	1	-4.56077	-1.34054	23.6009	8.90751	4.34674	-4.56077
116138	KLHDC3	gene with protein product	Kelch domain containing 3	-4.10233	0.000106341	0.00351405	1	-4.79129	-1.34054	27.6899	4.91098	0.119691	-4.79129
22919	MAPRE1	gene with protein product	Microtubule-associated protein, RP/EB family, member 1	-4.10223	0.000106378	0.00351405	1	-4.86475	-1.34051	29.1365	5.58915	0.724389	-4.86475
51454	GULP1	gene with protein product	GULP, engulfment adaptor PTB domain containing 1	-4.10139	0.000106692	0.00351405	1	-4.66183	-1.34023	25.3133	5.13192	0.470093	-4.66183
154091	SLC2A12	gene with protein product	Solute carrier family 2 (facilitated glucose transporter), member 12	-4.09942	0.000107429	0.00353208	1	-5.18412	-1.33959	36.3559	6.45538	1.27126	-5.18412
203068	TUBB	gene with protein product	Tubulin, beta class I	-4.09588	0.00010877	0.00356987	1	-4.67417	-1.33843	25.5309	7.86301	3.18884	-4.67417
93487	MAPK1IP1L	gene with protein product	Mitogen-activated protein kinase 1 interacting protein 1-like	-4.09233	0.000110126	0.00360185	1	-4.09021	-1.33727	17.0325	6.98874	2.89853	-4.09021
84790	TUBA1C	gene with protein product	Tubulin, alpha 1c	-4.09232	0.000110131	0.00360185	1	-3.05905	-1.33727	8.33424	9.23255	6.1735	-3.05905
55766	H2AFJ	gene with protein product	H2A histone family, member J	-4.08979	0.00011111	0.00362751	1	-3.81224	-1.33644	14.0474	6.84497	3.03274	-3.81224
9528	TMEM59	gene with protein product	Transmembrane protein 59	-4.08538	0.000112835	0.00367061	1	-4.49821	-1.335	22.5993	7.92547	3.42726	-4.49821
2739	GLO1	gene with protein product	Glyoxalase I	-4.08491	0.000113021	0.00367061	1	-4.75751	-1.33485	27.0492	7.61054	2.85303	-4.75751
79098	C1orf116	gene with protein product	Chromosome 1 open reading frame 116	-4.08345	0.000113597	0.0036829	1	-5.03955	-1.33437	32.8893	6.26274	1.2232	-5.03955
3421	IDH3G	gene with protein product	Isocitrate dehydrogenase 3 (NAD+) gamma	-4.07305	0.000117794	0.00380816	1	-4.47856	-1.33097	22.2937	5.54161	1.06304	-4.47856
9802	DAZAP2	gene with protein product	DAZ associated protein 2	-4.06694	0.000120329	0.00385426	1	-3.25286	-1.32898	9.53256	8.41249	5.15962	-3.25286
6612	SUMO3	gene with protein product	SMT3 suppressor of mif two 3 homolog 3 (S. cerevisiae)	-4.04661	0.000129151	0.00408294	1	-4.12061	-1.32233	17.3951	6.28378	2.16317	-4.12061
26099	SZRD1	gene with protein product	SUZ RNA binding domain containing 1	-4.04059	0.000131877	0.0041388	1	-3.98975	-1.32037	15.8867	4.54875	0.55901	-3.98975
427	ASAH1	gene with protein product	N-acylsphingosine amidohydrolase (acid ceramidase) 1	-4.03188	0.000135926	0.00423027	1	-4.66911	-1.31752	25.4414	6.06106	1.39196	-4.66911
10632	ATP5L	gene with protein product	ATP synthase, H+ transporting, mitochondrial Fo complex, subunit G	-4.03026	0.000136693	0.00424705	1	-3.33614	-1.31699	10.099	6.25228	2.91614	-3.33614
6464	SHC1	gene with protein product	SHC (Src homology 2 domain containing) transforming protein 1	-4.02882	0.000137375	0.00426114	1	-4.52876	-1.31652	23.0829	7.0428	2.51404	-4.52876
8878	SQSTM1	gene with protein product	Sequestosome 1	-4.02552	0.000138957	0.00428173	1	-2.76185	-1.31544	6.78266	11.8735	9.11167	-2.76185
7332	UBE2L3	gene with protein product	Ubiquitin-conjugating enzyme E2L 3	-4.01871	0.000142274	0.00433377	1	-3.88645	-1.31321	14.789	6.33862	2.45216	-3.88645
10956	OS9	gene with protein product	Osteosarcoma amplified 9, endoplasmic reticulum lectin	-4.01404	0.00014459	0.00438283	1	-4.36381	-1.31169	20.5891	5.98038	1.61657	-4.36381
3301	DNAJA1	gene with protein product	DnaJ (Hsp40) homolog, subfamily A, member 1	-4.00643	0.000148448	0.00447072	1	-4.77571	-1.3092	27.3926	6.12376	1.34805	-4.77571
3916	LAMP1	gene with protein product	Lysosomal-associated membrane protein 1	-3.99888	0.000152369	0.00453287	1	-2.90312	-1.30674	7.48043	3.41599	0.51287	-2.90312
1984	EIF5A	gene with protein product	Eukaryotic translation initiation factor 5A	-3.997	0.00015336	0.00454303	1	-2.58182	-1.30612	5.98695	5.78721	3.20539	-2.58182
7529	YWHAB	gene with protein product	Tyrosine 3-monooxygenase/tryptophan 5-monooxygenase activation protein, beta polypeptide	-3.9934	0.000155278	0.00456578	1	-3.75948	-1.30494	13.5431	7.10549	3.34601	-3.75948
3191	HNRNPL	gene with protein product	Heterogeneous nuclear ribonucleoprotein L	-3.9861	0.00015924	0.00462391	1	-2.55389	-1.30256	5.87214	4.50467	1.95079	-2.55389
4191	MDH2	gene with protein product	Malate dehydrogenase 2, NAD (mitochondrial)	-3.98408	0.000160348	0.00464884	1	-4.40972	-1.3019	21.2549	5.55941	1.14969	-4.40972
1465	CSRP1	gene with protein product	Cysteine and glycine-rich protein 1	-3.96955	0.000168576	0.00483777	1	-5.05585	-1.29715	33.263	6.00444	0.94859	-5.05585
6184	RPN1	gene with protein product	Ribophorin I	-3.96866	0.000169088	0.00483777	1	-3.13678	-1.29686	8.79561	8.8301	5.69332	-3.13678
6695	SPOCK1	gene with protein product	Sparc/osteonectin, cwcv and kazal-like domains proteoglycan (testican) 1	-3.96847	0.0001692	0.00483777	1	-4.73894	-1.2968	26.7032	5.85125	1.11231	-4.73894
5908	RAP1B	gene with protein product	RAP1B, member of RAS oncogene family	-3.9643	0.000171645	0.00489267	1	-3.81422	-1.29543	14.0668	9.32602	5.5118	-3.81422
11100	HNRNPUL1	gene with protein product	Heterogeneous nuclear ribonucleoprotein U-like 1	-3.96232	0.000172818	0.00491858	1	-3.6495	-1.29479	12.549	3.78403	0.134527	-3.6495
25844	YIPF3	gene with protein product	Yip1 domain family, member 3	-3.95912	0.000174724	0.00495017	1	-4.51118	-1.29374	22.8035	5.74994	1.23876	-4.51118
5499	PPP1CA	gene with protein product	Protein phosphatase 1, catalytic subunit, alpha isozyme	-3.95804	0.000175373	0.00495793	1	-4.35886	-1.29339	20.5185	5.21153	0.852677	-4.35886
10551	AGR2	gene with protein product	Anterior gradient 2 homolog (Xenopus laevis)	-3.94998	0.000180296	0.0050695	1	-5.26616	-1.29075	38.4832	8.47346	3.2073	-5.26616
10488	CREB3	gene with protein product	CAMP responsive element binding protein 3	-3.94861	0.000181143	0.00508564	1	-4.69243	-1.29031	25.8561	6.02143	1.329	-4.69243
10209	EIF1	gene with protein product	Eukaryotic translation initiation factor 1	-3.94765	0.000181737	0.00508856	1	-1.6191	-1.29	3.07183	10.1992	8.58008	-1.6191
824	CAPN2	gene with protein product	Calpain 2, (m/II) large subunit	-3.93844	0.000187568	0.0051879	1	-4.78663	-1.28698	27.6006	6.64377	1.85714	-4.78663
377	ARF3	gene with protein product	ADP-ribosylation factor 3	-3.93017	0.000192948	0.00532092	1	-3.95384	-1.28428	15.4961	5.41255	1.45871	-3.95384
7050	TGIF1	gene with protein product	TGFB-induced factor homeobox 1	-3.92902	0.000193712	0.00533398	1	-4.53759	-1.28391	23.2247	5.77399	1.2364	-4.53759
6206	RPS12	gene with protein product	Ribosomal protein S12	-3.92688	0.000195137	0.00535749	1	-3.28424	-1.28321	9.74213	7.22168	3.93744	-3.28424
6134	RPL10	gene with protein product	Ribosomal protein L10	-3.92269	0.000197948	0.00541629	1	-2.46066	-1.28184	5.50468	10.6665	8.20589	-2.46066
3615	IMPDH2	gene with protein product	IMP (inosine 5'-monophosphate) dehydrogenase 2	-3.92239	0.00019815	0.00541629	1	-4.64737	-1.28174	25.061	4.97935	0.331979	-4.64737
3329	HSPD1	gene with protein product	Heat shock 60kDa protein 1 (chaperonin)	-3.91522	0.000203064	0.00550221	1	-4.34289	-1.2794	20.2927	5.68824	1.34535	-4.34289
23710	GABARAPL1	gene with protein product	GABA(A) receptor-associated protein like 1	-3.91351	0.000204251	0.00551511	1	-4.54618	-1.27884	23.3634	5.69755	1.15137	-4.54618
1365	CLDN3	gene with protein product	Claudin 3	-3.91208	0.000205249	0.00551511	1	-4.34452	-1.27837	20.3156	8.99767	4.65316	-4.34452
51280	GOLM1	gene with protein product	Golgi membrane protein 1	-3.90541	0.000209974	0.00563214	1	-4.67241	-1.27619	25.4997	4.88373	0.211321	-4.67241
10313	RTN3	gene with protein product	Reticulon 3	-3.88988	0.000221377	0.0058621	1	-4.22572	-1.27112	18.7098	6.49792	2.2722	-4.22572
6166	RPL36AL	gene with protein product	Ribosomal protein L36a-like	-3.87982	0.000229072	0.00604013	1	-3.26168	-1.26783	9.59098	6.64712	3.38544	-3.26168
999	CDH1	gene with protein product	Cadherin 1, type 1, E-cadherin (epithelial)	-3.87849	0.000230111	0.00605516	1	-4.83719	-1.26739	28.585	6.60424	1.76706	-4.83719
100188893	TOMM6	gene with protein product	Translocase of outer mitochondrial membrane 6 homolog (yeast)	-3.87174	0.000235445	0.00616456	1	-3.7294	-1.26519	13.2636	5.21006	1.48066	-3.7294
56889	TM9SF3	gene with protein product	Transmembrane 9 superfamily member 3	-3.86797	0.000238476	0.00622894	1	-4.83041	-1.26396	28.4511	7.01947	2.18906	-4.83041
8766	RAB11A	gene with protein product	RAB11A, member RAS oncogene family	-3.86785	0.000238572	0.00622894	1	-3.089	-1.26392	8.50906	8.15234	5.06334	-3.089
10972	TMED10	gene with protein product	Transmembrane emp24-like trafficking protein 10 (yeast)	-3.865	0.000240883	0.0062717	1	-4.52572	-1.26299	23.0344	6.40854	1.88282	-4.52572
1983	EIF5	gene with protein product	Eukaryotic translation initiation factor 5	-3.86364	0.000242	0.00628324	1	-4.03926	-1.26254	16.4414	6.56621	2.52695	-4.03926
3459	IFNGR1	gene with protein product	Interferon gamma receptor 1	-3.86013	0.000244891	0.00634945	1	-4.68036	-1.2614	25.6407	5.34482	0.664462	-4.68036
6124	RPL4	gene with protein product	Ribosomal protein L4	-3.85529	0.00024894	0.00643652	1	-3.21353	-1.25981	9.27614	8.85728	5.64376	-3.21353
10221	TRIB1	gene with protein product	Tribbles homolog 1 (Drosophila)	-3.8527	0.000251131	0.00648418	1	-4.68801	-1.25897	25.7769	4.82157	0.133567	-4.68801
4201	MEA1	gene with protein product	Male-enhanced antigen 1	-3.84389	0.00025872	0.00664332	1	-4.0648	-1.25609	16.735	4.90566	0.84086	-4.0648
10099	TSPAN3	gene with protein product	Tetraspanin 3	-3.83231	0.000269035	0.00685433	1	-4.85034	-1.2523	28.8469	6.59991	1.74956	-4.85034
2766	GMPR	gene with protein product	Guanosine monophosphate reductase	-3.82354	0.00027711	0.00701886	1	-3.98958	-1.24944	15.8849	7.87307	3.88349	-3.98958
3856	KRT8	gene with protein product	Keratin 8	-3.82203	0.000278518	0.00704495	1	-4.7505	-1.24895	26.9181	10.4123	5.66178	-4.7505
387	RHOA	gene with protein product	Ras homolog family member A	-3.80578	0.000294167	0.00735103	1	-2.31434	-1.24364	4.97377	9.487	7.17266	-2.31434
6780	STAU1	gene with protein product	Staufen, RNA binding protein, homolog 1 (Drosophila)	-3.8043	0.000295637	0.00737787	1	-3.97444	-1.24315	15.719	4.75523	0.780794	-3.97444
372	ARCN1	gene with protein product	Archain 1	-3.80366	0.000296274	0.00738387	1	-4.60399	-1.24294	24.3186	5.41132	0.807332	-4.60399
1452	CSNK1A1	gene with protein product	Casein kinase 1, alpha 1	-3.79991	0.000300024	0.00745739	1	-4.03967	-1.24172	16.4461	7.47985	3.44018	-4.03967
29095	ORMDL2	gene with protein product	ORM1-like 2 (S. cerevisiae)	-3.79626	0.000303728	0.00751938	1	-3.81086	-1.24052	14.034	5.35402	1.54316	-3.81086
5709	PSMD3	gene with protein product	Proteasome (prosome, macropain) 26S subunit, non-ATPase, 3	-3.79414	0.000305887	0.00756246	1	-4.16256	-1.23983	17.9084	4.92661	0.764048	-4.16256
375056	MIA3	gene with protein product	Melanoma inhibitory activity family, member 3	-3.79181	0.000308293	0.00760211	1	-4.50142	-1.23907	22.6497	6.41969	1.91827	-4.50142
262	AMD1	gene with protein product	Adenosylmethionine decarboxylase 1	-3.78913	0.000311071	0.00765114	1	-3.90899	-1.23819	15.0218	7.931	4.02201	-3.90899
55521	TRIM36	gene with protein product	Tripartite motif containing 36	-3.7891	0.000311102	0.00765114	1	-4.26186	-1.23819	19.1844	4.26186	0	-4.26186
9618	TRAF4	gene with protein product	TNF receptor-associated factor 4	-3.78637	0.000313965	0.00771138	1	-4.04717	-1.23729	16.5318	4.71134	0.664164	-4.04717
84418	CYSTM1	gene with protein product	Cysteine-rich transmembrane module containing 1	-3.78287	0.00031767	0.00775715	1	-4.05204	-1.23615	16.5877	4.31713	0.265089	-4.05204
54460	MRPS21	gene with protein product	Mitochondrial ribosomal protein S21	-3.78264	0.000317909	0.00775715	1	-3.7609	-1.23607	13.5564	5.84704	2.08614	-3.7609
5970	RELA	gene with protein product	V-rel reticuloendotheliosis viral oncogene homolog A (avian)	-3.76828	0.000333551	0.00804407	1	-4.07294	-1.23138	16.8298	5.52855	1.4556	-4.07294
1351	COX8A	gene with protein product	Cytochrome c oxidase subunit VIIIA (ubiquitous)	-3.76711	0.000334859	0.00806518	1	-3.13705	-1.231	8.79724	6.22889	3.09184	-3.13705
2309	FOXO3	gene with protein product	Forkhead box O3	-3.7635	0.000338917	0.00812711	1	-4.08678	-1.22982	16.992	4.58265	0.495865	-4.08678
26156	RSL1D1	gene with protein product	Ribosomal L1 domain containing 1	-3.76224	0.000340348	0.00813991	1	-3.9474	-1.22941	15.4271	5.72547	1.77807	-3.9474
5269	SERPINB6	gene with protein product	Serpin peptidase inhibitor, clade B (ovalbumin), member 6	-3.75669	0.000346717	0.00826534	1	-4.14033	-1.22759	17.6345	5.35855	1.21821	-4.14033
2896	GRN	gene with protein product	Granulin	-3.7551	0.000348549	0.00829841	1	-4.53996	-1.22708	23.2629	5.84395	1.304	-4.53996
3692	EIF6	gene with protein product	Eukaryotic translation initiation factor 6	-3.75232	0.000351798	0.00835442	1	-4.26279	-1.22617	19.1967	5.32615	1.06336	-4.26279
29927	SEC61A1	gene with protein product	Sec61 alpha 1 subunit (S. cerevisiae)	-3.75054	0.000353895	0.00838286	1	-4.4998	-1.22558	22.6243	6.57128	2.07148	-4.4998
4245	MGAT1	gene with protein product	Mannosyl (alpha-1,3-)-glycoprotein beta-1,2-N-acetylglucosaminyltransferase	-3.74518	0.000360273	0.00851231	1	-4.52428	-1.22383	23.0114	4.8169	0.292617	-4.52428
261729	STEAP2	gene with protein product	STEAP family member 2, metalloreductase	-3.74118	0.000365098	0.00859363	1	-4.65519	-1.22253	25.1971	6.12339	1.4682	-4.65519
11079	RER1	gene with protein product	RER1 retention in endoplasmic reticulum 1 homolog (S. cerevisiae)	-3.73815	0.0003688	0.00866982	1	-4.03053	-1.22153	16.3422	5.07236	1.04183	-4.03053
2787	GNG5	gene with protein product	Guanine nucleotide binding protein (G protein), gamma 5	-3.7359	0.000371562	0.00871278	1	-3.4656	-1.2208	11.0472	5.33655	1.87095	-3.4656
90701	SEC11C	gene with protein product	SEC11 homolog C (S. cerevisiae)	-3.72532	0.000384855	0.00900183	1	-4.17609	-1.21734	18.0771	5.45712	1.28103	-4.17609
5694	PSMB6	gene with protein product	Proteasome (prosome, macropain) subunit, beta type, 6	-3.72304	0.000387786	0.00905904	1	-4.33219	-1.2166	20.1428	5.05061	0.718416	-4.33219
1337	COX6A1	gene with protein product	Cytochrome c oxidase subunit VIa polypeptide 1	-3.71078	0.000403873	0.00932961	1	-3.75586	-1.21259	13.5091	5.52377	1.76791	-3.75586
103	ADAR	gene with protein product	Adenosine deaminase, RNA-specific	-3.70995	0.000404975	0.0093435	1	-4.09522	-1.21232	17.0916	7.03789	2.94268	-4.09522
81876	RAB1B	gene with protein product	RAB1B, member RAS oncogene family	-3.7083	0.000407195	0.00938309	1	-3.09353	-1.21178	8.53579	7.10107	4.00754	-3.09353
2197	FAU	gene with protein product	Finkel-Biskis-Reilly murine sarcoma virus (FBR-MuSV) ubiquitously expressed	-3.7052	0.000411397	0.00945655	1	-2.64746	-1.21077	6.26563	7.35465	4.70719	-2.64746
6207	RPS13	gene with protein product	Ribosomal protein S13	-3.69767	0.000421775	0.00965937	1	-2.60412	-1.20831	6.08022	8.48271	5.87858	-2.60412
908	CCT6A	gene with protein product	Chaperonin containing TCP1, subunit 6A (zeta 1)	-3.69257	0.000428937	0.00979931	1	-4.12932	-1.20664	17.5004	4.6427	0.513384	-4.12932
11014	KDELR2	gene with protein product	KDEL (Lys-Asp-Glu-Leu) endoplasmic reticulum protein retention receptor 2	-3.68786	0.000435667	0.00987222	1	-3.88084	-1.2051	14.7315	7.08171	3.20087	-3.88084
64853	AIDA	gene with protein product	Axin interactor, dorsalization associated	-3.6856	0.000438925	0.00993014	1	-4.04292	-1.20436	16.4831	4.66981	0.626889	-4.04292
54795	TRPM4	gene with protein product	Transient receptor potential cation channel, subfamily M, member 4	-3.6812	0.000445345	0.00997852	1	-3.88715	-1.20292	14.7962	7.58405	3.6969	-3.88715
1327	COX4I1	gene with protein product	Cytochrome c oxidase subunit IV isoform 1	-3.6807	0.000446077	0.00998292	1	-3.47821	-1.20276	11.1441	6.64137	3.16317	-3.47821
6125	RPL5	gene with protein product	Ribosomal protein L5	-3.67246	0.000458345	0.0101158	1	-2.57564	-1.20007	5.96134	8.86268	6.28704	-2.57564
1843	DUSP1	gene with protein product	Dual specificity phosphatase 1	-3.66773	0.000465537	0.0102341	1	-3.88467	-1.19852	14.7707	10.5834	6.69871	-3.88467
56654	NPDC1	gene with protein product	Neural proliferation, differentiation and control, 1	-3.66262	0.000473423	0.0103218	1	-3.98748	-1.19686	15.8617	4.71699	0.729511	-3.98748
967	CD63	gene with protein product	CD63 molecule	-3.66052	0.000476706	0.0103218	1	-2.88456	-1.19617	7.38483	9.09738	6.21281	-2.88456
4666	NACA	gene with protein product	Nascent polypeptide-associated complex alpha subunit	-3.65904	0.00047904	0.0103218	1	-3.41871	-1.19568	10.6939	7.43143	4.01272	-3.41871
3151	HMGN2	gene with protein product	High mobility group nucleosomal binding domain 2	-3.65779	0.000481005	0.0103218	1	-3.92597	-1.19528	15.1997	7.45522	3.52925	-3.92597
5464	PPA1	gene with protein product	Pyrophosphatase (inorganic) 1	-3.65642	0.000483176	0.0103218	1	-4.34218	-1.19483	20.2828	6.2968	1.95462	-4.34218
8667	EIF3H	gene with protein product	Eukaryotic translation initiation factor 3, subunit H	-3.65577	0.000484211	0.0103218	1	-4.09677	-1.19461	17.1101	5.07566	0.978884	-4.09677
8612	PPAP2C	gene with protein product	Phosphatidic acid phosphatase type 2C	-3.65072	0.000492293	0.0103862	1	-4.55995	-1.19297	23.5875	5.26056	0.700613	-4.55995
928	CD9	gene with protein product	CD9 molecule	-3.63929	0.000511104	0.0105772	1	-3.61032	-1.18923	12.2128	8.67337	5.06305	-3.61032
10299	MARCH6	gene with protein product	Membrane-associated ring finger (C3HC4) 6, E3 ubiquitin protein ligase	-3.63835	0.000512674	0.0105839	1	-4.16665	-1.18892	17.9592	5.89916	1.73251	-4.16665
6811	STX5	gene with protein product	Syntaxin 5	-3.63383	0.000520322	0.0106592	1	-2.94228	-1.18744	7.68626	2.94228	0	-2.94228
6902	TBCA	gene with protein product	Tubulin folding cofactor A	-3.62881	0.000528931	0.0108118	1	-3.22875	-1.18581	9.37458	4.85667	1.62791	-3.22875
3081	HGD	gene with protein product	Homogentisate 1,2-dioxygenase	-3.62628	0.000533325	0.0108777	1	-4.50056	-1.18498	22.6361	6.84108	2.34053	-4.50056
6129	RPL7	gene with protein product	Ribosomal protein L7	-3.62468	0.000536111	0.0108813	1	-2.72432	-1.18446	6.60849	9.43275	6.70842	-2.72432
11316	COPE	gene with protein product	Coatomer protein complex, subunit epsilon	-3.62369	0.000537864	0.0108813	1	-3.24247	-1.18413	9.46415	7.48374	4.24127	-3.24247
5479	PPIB	gene with protein product	Peptidylprolyl isomerase B (cyclophilin B)	-3.62266	0.000539671	0.010888	1	-2.86464	-1.1838	7.28352	5.38691	2.52228	-2.86464
51596	CUTA	gene with protein product	CutA divalent cation tolerance homolog (E. coli)	-3.62152	0.000541689	0.0109052	1	-3.86113	-1.18342	14.5316	5.16914	1.30801	-3.86113
64769	MEAF6	gene with protein product	MYST/Esa1-associated factor 6	-3.61553	0.000552375	0.0110015	1	-4.00873	-1.18147	16.0971	5.61425	1.60551	-4.00873
1345	COX6C	gene with protein product	Cytochrome c oxidase subunit VIc	-3.61517	0.000553027	0.0110027	1	-3.43507	-1.18135	10.8158	5.95115	2.51608	-3.43507
9518	GDF15	gene with protein product	Growth differentiation factor 15	-3.61274	0.000557425	0.0110784	1	-5.38397	-1.18056	41.7578	9.29415	3.91017	-5.38397
7184	HSP90B1	gene with protein product	Heat shock protein 90kDa beta (Grp94), member 1	-3.60713	0.000567712	0.0112469	1	-3.24644	-1.17872	9.49019	9.70134	6.45491	-3.24644
533	ATP6V0B	gene with protein product	ATPase, H+ transporting, lysosomal 21kDa, V0 subunit b	-3.60317	0.000575093	0.0113588	1	-3.38389	-1.17743	10.4389	7.14775	3.76385	-3.38389
1534	CYB561	gene with protein product	Cytochrome b561	-3.60097	0.000579229	0.0114264	1	-4.41066	-1.17671	21.2686	4.86555	0.454897	-4.41066
6392	SDHD	gene with protein product	Succinate dehydrogenase complex, subunit D, integral membrane protein	-3.59676	0.000587214	0.0115111	1	-3.96628	-1.17533	15.6303	4.43737	0.471092	-3.96628
3122	HLA-DRA	gene with protein product	Major histocompatibility complex, class II, DR alpha	-3.59675	0.000587225	0.0115111	1	-5.16628	-1.17533	35.9092	7.8287	2.66242	-5.16628
64928	MRPL14	gene with protein product	Mitochondrial ribosomal protein L14	-3.59431	0.0005919	0.0115663	1	-3.99024	-1.17453	15.8921	5.48428	1.49404	-3.99024
5690	PSMB2	gene with protein product	Proteasome (prosome, macropain) subunit, beta type, 2	-3.59	0.00060027	0.0117031	1	-4.00546	-1.17312	16.0606	5.92893	1.92348	-4.00546
25800	SLC39A6	gene with protein product	Solute carrier family 39 (zinc transporter), member 6	-3.58514	0.000609821	0.0117889	1	-4.67754	-1.17153	25.5906	5.63991	0.962367	-4.67754
9898	UBAP2L	gene with protein product	Ubiquitin associated protein 2-like	-3.58429	0.000611507	0.0117889	1	-4.16045	-1.17126	17.8822	4.68639	0.525936	-4.16045
9445	ITM2B	gene with protein product	Integral membrane protein 2B	-3.58196	0.000616133	0.0118412	1	-3.32042	-1.1705	9.98956	8.49878	5.17835	-3.32042
6176	RPLP1	gene with protein product	Ribosomal protein, large, P1	-3.58031	0.000619443	0.0118925	1	-2.11612	-1.16996	4.33527	9.94699	7.83087	-2.11612
55168	MRPS18A	gene with protein product	Mitochondrial ribosomal protein S18A	-3.5788	0.000622483	0.0119263	1	-4.08677	-1.16946	16.9918	4.08677	0	-4.08677
55204	GOLPH3L	gene with protein product	Golgi phosphoprotein 3-like	-3.5767	0.000626736	0.0119551	1	-4.33078	-1.16878	20.1232	4.36077	0.0299855	-4.33078
3146	HMGB1	gene with protein product	High mobility group box 1	-3.57226	0.000635833	0.0119591	1	-2.89784	-1.16733	7.45311	8.07358	5.17574	-2.89784
60	ACTB	gene with protein product	Actin, beta	-3.57112	0.000638185	0.0119809	1	-1.83526	-1.16695	3.56837	14.3594	12.5241	-1.83526
7812	CSDE1	gene with protein product	Cold shock domain containing E1, RNA-binding	-3.56716	0.000646421	0.0120925	1	-4.04792	-1.16566	16.5404	6.8296	2.78168	-4.04792
1942	EFNA1	gene with protein product	Ephrin-A1	-3.56611	0.000648626	0.0120925	1	-4.45776	-1.16532	21.9745	7.93844	3.48068	-4.45776
4646	MYO6	gene with protein product	Myosin VI	-3.55901	0.000663684	0.012307	1	-4.16533	-1.163	17.9427	5.56703	1.4017	-4.16533
5695	PSMB7	gene with protein product	Proteasome (prosome, macropain) subunit, beta type, 7	-3.5588	0.000664139	0.012307	1	-3.3921	-1.16293	10.4984	3.98501	0.592912	-3.3921
8880	FUBP1	gene with protein product	Far upstream element (FUSE) binding protein 1	-3.5567	0.000668672	0.0123675	1	-3.65361	-1.16224	12.5848	4.00169	0.348078	-3.65361
9939	RBM8A	gene with protein product	RNA binding motif protein 8A	-3.55156	0.000679862	0.0124833	1	-3.27288	-1.16056	9.66573	7.05841	3.78553	-3.27288
8125	ANP32A	gene with protein product	Acidic (leucine-rich) nuclear phosphoprotein 32 family, member A	-3.54982	0.000683691	0.01252	1	-3.26024	-1.15999	9.58143	3.82707	0.566827	-3.26024
6141	RPL18	gene with protein product	Ribosomal protein L18	-3.54869	0.000686185	0.0125287	1	-2.66205	-1.15962	6.32933	8.22632	5.56427	-2.66205
54539	NDUFB11	gene with protein product	NADH dehydrogenase (ubiquinone) 1 beta subcomplex, 11, 17.3kDa	-3.54319	0.000698481	0.0126624	1	-3.37145	-1.15783	10.3492	4.37794	1.00649	-3.37145
51084	CRYL1	gene with protein product	Crystallin, lambda 1	-3.54208	0.000700978	0.0126624	1	-3.97544	-1.15746	15.7299	3.97544	0	-3.97544
51727	CMPK1	gene with protein product	Cytidine monophosphate (UMP-CMP) kinase 1, cytosolic	-3.53913	0.000707669	0.0127586	1	-3.55965	-1.1565	11.7912	6.80027	3.24062	-3.55965
355	FAS	gene with protein product	Fas (TNF receptor superfamily, member 6)	-3.53659	0.0007135	0.0128389	1	-4.63784	-1.15567	24.8959	4.88118	0.243345	-4.63784
7417	VDAC2	gene with protein product	Voltage-dependent anion channel 2	-3.52972	0.000729448	0.0130628	1	-3.59491	-1.15342	12.083	6.86108	3.26618	-3.59491
10094	ARPC3	gene with protein product	Actin related protein 2/3 complex, subunit 3, 21kDa	-3.51177	0.000772754	0.0136387	1	-3.38492	-1.14756	10.4463	7.05178	3.66686	-3.38492
6734	SRPR	gene with protein product	Signal recognition particle receptor (docking protein)	-3.51129	0.000773932	0.0136387	1	-4.1881	-1.1474	18.2282	5.80854	1.62043	-4.1881
6888	TALDO1	gene with protein product	Transaldolase 1	-3.51106	0.000774505	0.0136387	1	-3.62516	-1.14733	12.3391	8.01865	4.39349	-3.62516
55884	WSB2	gene with protein product	WD repeat and SOCS box containing 2	-3.50586	0.000787518	0.0137979	1	-3.59942	-1.14563	12.1208	3.6665	0.067084	-3.59942
9562	MINPP1	gene with protein product	Multiple inositol-polyphosphate phosphatase 1	-3.50326	0.000794117	0.0138874	1	-4.46874	-1.14478	22.1424	4.86028	0.391539	-4.46874
7514	XPO1	gene with protein product	Exportin 1 (CRM1 homolog, yeast)	-3.50001	0.000802432	0.0139673	1	-3.8996	-1.14372	14.9244	3.8996	0	-3.8996
10053	AP1M2	gene with protein product	Adaptor-related protein complex 1, mu 2 subunit	-3.49801	0.000807581	0.0140176	1	-4.04487	-1.14306	16.5055	4.04487	0	-4.04487
51699	VPS29	gene with protein product	Vacuolar protein sorting 29 homolog (S. cerevisiae)	-3.49763	0.000808564	0.0140178	1	-3.5446	-1.14294	11.6689	5.95602	2.41142	-3.5446
80762	NDFIP1	gene with protein product	Nedd4 family interacting protein 1	-3.49685	0.000810589	0.0140178	1	-3.4805	-1.14268	11.1618	5.66461	2.18411	-3.4805
5476	CTSA	gene with protein product	Cathepsin A	-3.49675	0.000810847	0.0140178	1	-3.93633	-1.14265	15.3092	8.5964	4.66008	-3.93633
1537	CYC1	gene with protein product	Cytochrome c-1	-3.49659	0.000811254	0.0140178	1	-4.1391	-1.1426	17.6195	5.27534	1.13624	-4.1391
7388	UQCRH	gene with protein product	Ubiquinol-cytochrome c reductase hinge protein	-3.49413	0.000817654	0.0140615	1	-2.99954	-1.1418	7.99744	6.96523	3.96569	-2.99954
27086	FOXP1	gene with protein product	Forkhead box P1	-3.49279	0.000821182	0.0141092	1	-3.48084	-1.14136	11.1645	7.21062	3.72978	-3.48084
11222	MRPL3	gene with protein product	Mitochondrial ribosomal protein L3	-3.48581	0.00083969	0.0143742	1	-3.87192	-1.13908	14.6408	4.16022	0.288306	-3.87192
6836	SURF4	gene with protein product	Surfeit 4	-3.48145	0.000851462	0.014549	1	-4.07747	-1.13765	16.8826	6.9731	2.89564	-4.07747
347	APOD	gene with protein product	Apolipoprotein D	-3.47875	0.000858846	0.0146617	1	-3.91452	-1.13677	15.0795	5.65151	1.73699	-3.91452
2288	FKBP4	gene with protein product	FK506 binding protein 4, 59kDa	-3.46636	0.000893413	0.0150873	1	-4.04099	-1.13272	16.4611	4.42906	0.38808	-4.04099
516	ATP5G1	gene with protein product	ATP synthase, H+ transporting, mitochondrial Fo complex, subunit C1 (subunit 9)	-3.46227	0.000905122	0.0152149	1	-3.41577	-1.13138	10.6721	4.66451	1.24874	-3.41577
55052	MRPL20	gene with protein product	Mitochondrial ribosomal protein L20	-3.45929	0.000913739	0.0153183	1	-2.99777	-1.13041	7.98764	3.46986	0.47209	-2.99777
84246	MED10	gene with protein product	Mediator complex subunit 10	-3.45816	0.000917031	0.0153597	1	-3.87642	-1.13004	14.6865	4.60399	0.727572	-3.87642
57142	RTN4	gene with protein product	Reticulon 4	-3.45751	0.000918916	0.0153774	1	-3.40632	-1.12983	10.6024	6.30172	2.8954	-3.40632
5725	PTBP1	gene with protein product	Polypyrimidine tract binding protein 1	-3.44552	0.000954594	0.0158747	1	-3.61421	-1.12591	12.2457	6.01344	2.39923	-3.61421
10963	STIP1	gene with protein product	Stress-induced-phosphoprotein 1	-3.44375	0.000959954	0.0159236	1	-4.05883	-1.12533	16.666	4.60015	0.541312	-4.05883
2280	FKBP1A	gene with protein product	FK506 binding protein 1A, 12kDa	-3.44022	0.000970753	0.0160226	1	-2.72991	-1.12418	6.63412	7.96279	5.23288	-2.72991
5936	RBM4	gene with protein product	RNA binding motif protein 4	-3.42864	0.00100699	0.0164525	1	-3.34149	-1.1204	10.1365	4.14537	0.803875	-3.34149
2010	EMD	gene with protein product	Emerin	-3.42762	0.00101027	0.0164773	1	-2.75977	-1.12006	6.77289	5.3807	2.62093	-2.75977
1964	EIF1AX	gene with protein product	Eukaryotic translation initiation factor 1A, X-linked	-3.42203	0.00102826	0.016756	1	-3.49134	-1.11824	11.246	4.33435	0.843005	-3.49134
4627	MYH9	gene with protein product	Myosin, heavy chain 9, non-muscle	-3.42062	0.00103286	0.0168162	1	-3.11173	-1.11777	8.64419	9.31503	6.2033	-3.11173
10284	SAP18	gene with protein product	Sin3A-associated protein, 18kDa	-3.41903	0.00103806	0.0168714	1	-3.67016	-1.11725	12.73	6.46426	2.7941	-3.67016
10627	MYL12A	gene with protein product	Myosin, light chain 12A, regulatory, non-sarcomeric	-3.41476	0.00105216	0.0170411	1	-2.59641	-1.11586	6.0478	9.18765	6.59124	-2.59641
5829	PXN	gene with protein product	Paxillin	-3.40919	0.00107077	0.0171298	1	-3.98745	-1.11404	15.8614	4.36208	0.374627	-3.98745
9967	THRAP3	gene with protein product	Thyroid hormone receptor associated protein 3	-3.409	0.00107142	0.0171298	1	-3.43561	-1.11398	10.8198	5.92121	2.4856	-3.43561
54940	OCIAD1	gene with protein product	OCIA domain containing 1	-3.40693	0.00107843	0.0172165	1	-3.67907	-1.1133	12.8089	4.69672	1.01765	-3.67907
5230	PGK1	gene with protein product	Phosphoglycerate kinase 1	-3.40686	0.00107869	0.0172165	1	-4.12451	-1.11328	17.4421	6.7853	2.6608	-4.12451
10574	CCT7	gene with protein product	Chaperonin containing TCP1, subunit 7 (eta)	-3.40455	0.00108657	0.0173275	1	-4.3576	-1.11252	20.5007	5.45808	1.10048	-4.3576
84798	C19orf48	gene with protein product	Chromosome 19 open reading frame 48	-3.40419	0.00108777	0.0173318	1	-4.34847	-1.11241	20.3714	4.43157	0.0830985	-4.34847
6217	RPS16	gene with protein product	Ribosomal protein S16	-3.40361	0.00108976	0.017334	1	-2.24589	-1.11222	4.7433	8.03834	5.79245	-2.24589
125144	LRRC75A-AS1	RNA, long non-coding	C17orf76 antisense RNA 1	-3.40073	0.00109969	0.0173984	1	-2.97544	-1.11128	7.86496	8.00244	5.027	-2.97544
537	ATP6AP1	gene with protein product	ATPase, H+ transporting, lysosomal accessory protein 1	-3.39976	0.00110306	0.0173984	1	-3.90891	-1.11096	15.021	7.15715	3.24824	-3.90891
23367	LARP1	gene with protein product	La ribonucleoprotein domain family, member 1	-3.39703	0.00111259	0.017481	1	-3.57134	-1.11006	11.8873	4.34265	0.771309	-3.57134
3133	HLA-E	gene with protein product	Major histocompatibility complex, class I, E	-3.39662	0.00111401	0.017481	1	-2.06458	-1.10993	4.18312	11.2671	9.20253	-2.06458
4082	MARCKS	gene with protein product	Myristoylated alanine-rich protein kinase C substrate	-3.39149	0.00113212	0.0176475	1	-3.48184	-1.10826	11.1722	4.38951	0.907669	-3.48184
27243	CHMP2A	gene with protein product	Charged multivesicular body protein 2A	-3.39147	0.0011322	0.0176475	1	-3.49655	-1.10825	11.2867	5.77378	2.27722	-3.49655
22827	PUF60	gene with protein product	Poly-U binding splicing factor 60KDa	-3.38624	0.00115093	0.0178946	1	-4.05283	-1.10654	16.5968	6.29932	2.24649	-4.05283
7334	UBE2N	gene with protein product	Ubiquitin-conjugating enzyme E2N	-3.38431	0.00115793	0.01797	1	-3.95859	-1.10591	15.5472	5.18511	1.22652	-3.95859
22998	LIMCH1	gene with protein product	LIM and calponin homology domains 1	-3.38286	0.00116322	0.0179956	1	-4.28911	-1.10543	19.5501	5.74774	1.45864	-4.28911
10131	TRAP1	gene with protein product	TNF receptor-associated protein 1	-3.37821	0.00118029	0.0182103	1	-4.22834	-1.10392	18.7437	4.31143	0.0830985	-4.22834
401152	C4orf3	gene with protein product	Chromosome 4 open reading frame 3	-3.37767	0.00118229	0.0182103	1	-3.56273	-1.10374	11.8165	5.02585	1.46312	-3.56273
527	ATP6V0C	gene with protein product	ATPase, H+ transporting, lysosomal 16kDa, V0 subunit c	-3.3776	0.00118256	0.0182103	1	-2.13136	-1.10372	4.38131	6.5899	4.45854	-2.13136
1495	CTNNA1	gene with protein product	Catenin (cadherin-associated protein), alpha 1, 102kDa	-3.37697	0.00118491	0.0182103	1	-3.95262	-1.10351	15.4831	6.50581	2.55319	-3.95262
26355	FAM162A	gene with protein product	Family with sequence similarity 162, member A	-3.37475	0.00119315	0.0183153	1	-3.94152	-1.10279	15.3644	5.52159	1.58008	-3.94152
972	CD74	gene with protein product	CD74 molecule, major histocompatibility complex, class II invariant chain	-3.3746	0.00119371	0.0183153	1	-3.97687	-1.10274	15.7456	11.2223	7.24539	-3.97687
9948	WDR1	gene with protein product	WD repeat domain 1	-3.37189	0.00120391	0.0183842	1	-3.30784	-1.10185	9.90283	8.72884	5.42099	-3.30784
10362	HMG20B	gene with protein product	High mobility group 20B	-3.37152	0.00120531	0.0183842	1	-3.61154	-1.10173	12.2231	5.04322	1.43169	-3.61154
51330	TNFRSF12A	gene with protein product	Tumor necrosis factor receptor superfamily, member 12A	-3.3644	0.00123244	0.0186185	1	-4.16818	-1.0994	17.9783	6.99694	2.82876	-4.16818
4924	NUCB1	gene with protein product	Nucleobindin 1	-3.36336	0.00123647	0.0186422	1	-3.43481	-1.09906	10.8139	5.86032	2.42551	-3.43481
1173	AP2M1	gene with protein product	Adaptor-related protein complex 2, mu 1 subunit	-3.35996	0.00124969	0.0187876	1	-3.74212	-1.09795	13.3811	6.82806	3.08594	-3.74212
5861	RAB1A	gene with protein product	RAB1A, member RAS oncogene family	-3.35742	0.00125963	0.0188787	1	-4.07169	-1.09712	16.8151	6.2407	2.16901	-4.07169
7329	UBE2I	gene with protein product	Ubiquitin-conjugating enzyme E2I	-3.35738	0.0012598	0.0188787	1	-3.26861	-1.09711	9.63717	5.22304	1.95443	-3.26861
598	BCL2L1	gene with protein product	BCL2-like 1	-3.35499	0.00126921	0.0189956	1	-3.23667	-1.09633	9.42613	5.70504	2.46837	-3.23667
55851	PSENEN	gene with protein product	Presenilin enhancer 2 homolog (C. elegans)	-3.34761	0.00129877	0.0193384	1	-3.25388	-1.09392	9.5393	3.96752	0.713631	-3.25388
3880	KRT19	gene with protein product	Keratin 19	-3.34524	0.00130842	0.0194666	1	-4.77066	-1.09314	27.2968	5.88	1.10933	-4.77066
80308	FLAD1	gene with protein product	Flavin adenine dinucleotide synthetase 1	-3.3412	0.00132499	0.0196503	1	-3.89375	-1.09182	14.8639	4.38793	0.49418	-3.89375
23521	RPL13A	gene with protein product	Ribosomal protein L13a	-3.33932	0.00133274	0.0197183	1	-3.0543	-1.09121	8.30681	5.54446	2.49016	-3.0543
677	ZFP36L1	gene with protein product	ZFP36 ring finger protein-like 1	-3.33643	0.00134478	0.0198334	1	-3.4973	-1.09026	11.2925	7.06557	3.56827	-3.4973
3608	ILF2	gene with protein product	Interleukin enhancer binding factor 2	-3.33176	0.00136448	0.0200131	1	-3.6535	-1.08874	12.5839	7.30204	3.64854	-3.6535
3875	KRT18	gene with protein product	Keratin 18	-3.33091	0.00136809	0.0200345	1	-3.73181	-1.08846	13.2858	9.5679	5.83608	-3.73181
10957	PNRC1	gene with protein product	Proline-rich nuclear receptor coactivator 1	-3.32461	0.00139513	0.0203188	1	-3.15239	-1.0864	8.89126	6.2175	3.06511	-3.15239
8848	TSC22D1	gene with protein product	TSC22 domain family, member 1	-3.323	0.00140209	0.0204042	1	-4.00519	-1.08588	16.0576	8.48371	4.47852	-4.00519
4758	NEU1	gene with protein product	Sialidase 1 (lysosomal sialidase)	-3.31883	0.00142034	0.0206375	1	-4.07368	-1.08451	16.8383	4.75527	0.681597	-4.07368
27069	GHITM	gene with protein product	Growth hormone inducible transmembrane protein	-3.31682	0.00142923	0.020676	1	-4.11684	-1.08386	17.3497	6.13759	2.02075	-4.11684
572	BAD	gene with protein product	BCL2-associated agonist of cell death	-3.31649	0.00143069	0.020676	1	-3.21018	-1.08375	9.25467	4.28305	1.07287	-3.21018
4729	NDUFV2	gene with protein product	NADH dehydrogenase (ubiquinone) flavoprotein 2, 24kDa	-3.31648	0.00143075	0.020676	1	-2.83445	-1.08374	7.13269	7.68091	4.84647	-2.83445
128240	APOA1BP	gene with protein product	Apolipoprotein A-I binding protein	-3.31449	0.00143961	0.0207719	1	-3.67101	-1.08309	12.7375	3.71372	0.0427051	-3.67101
55002	TMCO3	gene with protein product	Transmembrane and coiled-coil domains 3	-3.31345	0.00144426	0.0207936	1	-3.97703	-1.08275	15.7473	5.61013	1.6331	-3.97703
3703	STT3A	gene with protein product	STT3A, subunit of the oligosaccharyltransferase complex (catalytic)	-3.31295	0.00144648	0.0207936	1	-3.70933	-1.08259	13.0804	5.04232	1.33299	-3.70933
9519	TBPL1	gene with protein product	TBP-like 1	-3.31084	0.00145595	0.0208623	1	-4.01369	-1.0819	16.1526	4.57007	0.556375	-4.01369
9789	SPCS2	gene with protein product	Signal peptidase complex subunit 2 homolog (S. cerevisiae)	-3.31032	0.00145832	0.0208754	1	-3.63381	-1.08173	12.4133	6.37125	2.73744	-3.63381
58472	SQRDL	gene with protein product	Sulfide quinone reductase-like (yeast)	-3.30685	0.00147407	0.0210089	1	-3.96993	-1.0806	15.67	4.2499	0.279965	-3.96993
8611	PPAP2A	gene with protein product	Phosphatidic acid phosphatase type 2A	-3.30289	0.00149222	0.0212027	1	-4.02513	-1.0793	16.2812	6.09467	2.06954	-4.02513
7586	ZKSCAN1	gene with protein product	Zinc finger with KRAB and SCAN domains 1	-3.30033	0.00150407	0.0213223	1	-3.81039	-1.07847	14.0295	5.34739	1.537	-3.81039
7057	THBS1	gene with protein product	Thrombospondin 1	-3.29956	0.00150766	0.021357	1	-3.48767	-1.07821	11.2174	10.9505	7.46282	-3.48767
10980	COPS6	gene with protein product	COP9 signalosome subunit 6	-3.29596	0.00152453	0.0215796	1	-3.77212	-1.07704	13.6623	3.77212	0	-3.77212
5987	TRIM27	gene with protein product	Tripartite motif containing 27	-3.29225	0.00154211	0.0217326	1	-3.97807	-1.07582	15.7586	4.14529	0.167227	-3.97807
8031	NCOA4	gene with protein product	Nuclear receptor coactivator 4	-3.29033	0.00155127	0.0217326	1	-3.08041	-1.0752	8.45858	9.61296	6.53254	-3.08041
8030	CCDC6	gene with protein product	Coiled-coil domain containing 6	-3.28885	0.00155833	0.0217326	1	-3.51723	-1.07472	11.4496	3.59209	0.0748677	-3.51723
2992	GYG1	gene with protein product	Glycogenin 1	-3.28704	0.00156705	0.0217547	1	-3.87656	-1.07413	14.688	4.10243	0.225872	-3.87656
7316	UBC	gene with protein product	Ubiquitin C	-3.28476	0.00157812	0.0218406	1	-3.19436	-1.07338	9.15376	10.2873	7.09295	-3.19436
6038	RNASE4	gene with protein product	ribonuclease, RNase A family, 4	-3.28377	0.00158295	0.0218913	1	-3.97494	-1.07305	15.7245	3.97494	0	-3.97494
5315	PKM	gene with protein product	Pyruvate kinase, muscle	-3.26735	0.00166495	0.0226554	1	-3.04281	-1.06769	8.24094	8.61554	5.57273	-3.04281
51187	RSL24D1	gene with protein product	Ribosomal L24 domain containing 1	-3.26363	0.0016841	0.0228494	1	-3.34412	-1.06647	10.155	4.1274	0.783277	-3.34412
2512	FTL	gene with protein product	Ferritin, light polypeptide	-3.26208	0.0016921	0.0229412	1	-1.97756	-1.06597	3.93826	10.8368	8.85929	-1.97756
26872	STEAP1	gene with protein product	Six transmembrane epithelial antigen of the prostate 1	-3.25649	0.00172139	0.0231364	1	-4.55394	-1.06414	23.4894	5.68836	1.13442	-4.55394
4580	MTX1	gene with protein product	Metaxin 1	-3.2484	0.00176456	0.0235148	1	-3.59454	-1.0615	12.0799	3.99279	0.398252	-3.59454
8560	DEGS1	gene with protein product	Delta(4)-desaturase, sphingolipid 1	-3.24834	0.00176492	0.0235148	1	-3.96754	-1.06148	15.644	4.54308	0.575542	-3.96754
65264	UBE2Z	gene with protein product	Ubiquitin-conjugating enzyme E2Z	-3.24721	0.001771	0.0235653	1	-3.73958	-1.06111	13.3575	3.80719	0.0676121	-3.73958
873	CBR1	gene with protein product	Carbonyl reductase 1	-3.2468	0.00177326	0.0235786	1	-3.63469	-1.06097	12.4209	3.95428	0.319585	-3.63469
10542	LAMTOR5	gene with protein product	Late endosomal/lysosomal adaptor, MAPK and MTOR activator 5	-3.24424	0.00178719	0.0236962	1	-3.3389	-1.06014	10.1183	4.1311	0.792196	-3.3389
5862	RAB2A	gene with protein product	RAB2A, member RAS oncogene family	-3.24002	0.00181038	0.0239017	1	-3.76345	-1.05876	13.5803	5.72496	1.96151	-3.76345
51246	SHISA5	gene with protein product	Shisa homolog 5 (Xenopus laevis)	-3.23874	0.00181749	0.0239629	1	-3.57472	-1.05834	11.9151	4.75291	1.17819	-3.57472
3029	HAGH	gene with protein product	Hydroxyacylglutathione hydrolase	-3.23872	0.00181759	0.0239629	1	-3.61849	-1.05833	12.2822	3.68353	0.0650348	-3.61849
23479	ISCU	gene with protein product	Iron-sulfur cluster scaffold homolog (E. coli)	-3.23751	0.00182433	0.0240156	1	-3.73801	-1.05794	13.343	6.05096	2.31295	-3.73801
4728	NDUFS8	gene with protein product	NADH dehydrogenase (ubiquinone) Fe-S protein 8, 23kDa (NADH-coenzyme Q reductase)	-3.23731	0.00182546	0.0240156	1	-3.49562	-1.05787	11.2794	4.35471	0.859093	-3.49562
81671	VMP1	gene with protein product	Vacuole membrane protein 1	-3.23606	0.00183239	0.0240729	1	-3.59678	-1.05747	12.0987	7.05583	3.45905	-3.59678
3185	HNRNPF	gene with protein product	Heterogeneous nuclear ribonucleoprotein F	-3.23553	0.00183537	0.024095	1	-4.03788	-1.05729	16.4257	6.02095	1.98306	-4.03788
143244	EIF5AL1	gene with protein product	Eukaryotic translation initiation factor 5A-like 1	-3.23424	0.00184261	0.0241731	1	-1.02826	-1.05687	2.03957	1.72317	0.694911	-1.02826
4714	NDUFB8	gene with protein product	NADH dehydrogenase (ubiquinone) 1 beta subcomplex, 8, 19kDa	-3.23279	0.00185079	0.0242633	1	-3.11185	-1.0564	8.64489	5.78767	2.67582	-3.11185
6132	RPL8	gene with protein product	Ribosomal protein L8	-3.23052	0.00186367	0.0243807	1	-2.265	-1.05565	4.80656	9.6889	7.42389	-2.265
160	AP2A1	gene with protein product	Adaptor-related protein complex 2, alpha 1 subunit	-3.22524	0.00189393	0.0246555	1	-2.99119	-1.05393	7.95129	3.13396	0.142774	-2.99119
10146	G3BP1	gene with protein product	GTPase activating protein (SH3 domain) binding protein 1	-3.2235	0.00190401	0.0247521	1	-3.81509	-1.05336	14.0752	4.91858	1.10349	-3.81509
84310	C7orf50	gene with protein product	Chromosome 7 open reading frame 50	-3.22244	0.00191013	0.0247799	1	-3.41852	-1.05301	10.6925	4.04027	0.621749	-3.41852
4170	MCL1	gene with protein product	Myeloid cell leukemia sequence 1 (BCL2-related)	-3.22104	0.00191832	0.0248342	1	-3.32397	-1.05256	10.0142	7.77724	4.45326	-3.32397
51400	PPME1	gene with protein product	Protein phosphatase methylesterase 1	-3.21974	0.0019259	0.024915	1	-3.80224	-1.05213	13.9505	3.87194	0.0696936	-3.80224
100128731	OST4	gene with protein product	Oligosaccharyltransferase 4 homolog (S. cerevisiae)	-3.21662	0.00194428	0.0251235	1	-2.49034	-1.05111	5.61909	6.38029	3.88996	-2.49034
3939	LDHA	gene with protein product	Lactate dehydrogenase A	-3.2143	0.00195804	0.0252608	1	-4.0904	-1.05035	17.0347	6.92009	2.82969	-4.0904
10935	PRDX3	gene with protein product	Peroxiredoxin 3	-3.2105	0.0019808	0.0255115	1	-3.73949	-1.04911	13.3567	4.16734	0.427852	-3.73949
10776	ARPP19	gene with protein product	CAMP-regulated phosphoprotein, 19kDa	-3.21037	0.00198159	0.0255115	1	-3.56413	-1.04907	11.828	5.73472	2.17059	-3.56413
374882	TMEM205	gene with protein product	Transmembrane protein 205	-3.20797	0.00199607	0.0256272	1	-3.80697	-1.04829	13.9963	5.55875	1.75178	-3.80697
977	CD151	gene with protein product	CD151 molecule (Raph blood group)	-3.20747	0.00199913	0.0256313	1	-2.5765	-1.04812	5.9649	6.82527	4.24877	-2.5765
10575	CCT4	gene with protein product	Chaperonin containing TCP1, subunit 4 (delta)	-3.2013	0.00203694	0.025973	1	-3.6564	-1.0461	12.6092	4.06266	0.406262	-3.6564
1152	CKB	gene with protein product	Creatine kinase, brain	-3.19514	0.00207533	0.0264084	1	-4.00101	-1.04409	16.0112	7.25952	3.25851	-4.00101
8407	TAGLN2	gene with protein product	Transgelin 2	-3.19273	0.00209055	0.0265657	1	-2.85698	-1.0433	7.24498	10.1313	7.27428	-2.85698
10291	SF3A1	gene with protein product	Splicing factor 3a, subunit 1, 120kDa	-3.19236	0.00209285	0.0265769	1	-3.2472	-1.04319	9.49521	3.77452	0.527321	-3.2472
6431	SRSF6	gene with protein product	Serine/arginine-rich splicing factor 6	-3.18839	0.00211816	0.0268618	1	-3.43754	-1.04189	10.8344	5.93863	2.50109	-3.43754
57630	SH3RF1	gene with protein product	SH3 domain containing ring finger 1	-3.18271	0.00215487	0.027222	1	-3.82634	-1.04003	14.1855	4.12151	0.295172	-3.82634
22834	ZNF652	gene with protein product	Zinc finger protein 652	-3.1816	0.00216213	0.0272894	1	-3.28163	-1.03967	9.72455	3.60486	0.323227	-3.28163
51421	AMOTL2	gene with protein product	Angiomotin like 2	-3.17765	0.00218805	0.0275605	1	-4.15087	-1.03838	17.7639	4.26213	0.111251	-4.15087
114882	OSBPL8	gene with protein product	Oxysterol binding protein-like 8	-3.17435	0.00221	0.027762	1	-3.71248	-1.0373	13.109	5.15743	1.44495	-3.71248
4285	MIPEP	gene with protein product	Mitochondrial intermediate peptidase	-3.17307	0.0022185	0.0278016	1	-3.66017	-1.03688	12.6421	4.28048	0.620311	-3.66017
831	CAST	gene with protein product	Calpastatin	-3.17298	0.00221911	0.0278016	1	-3.48174	-1.03685	11.1714	5.3949	1.91316	-3.48174
84513	PPAPDC1B	gene with protein product	Phosphatidic acid phosphatase type 2 domain containing 1B	-3.1723	0.00222371	0.0278405	1	-3.54956	-1.03663	11.7091	5.17883	1.62927	-3.54956
4150	MAZ	gene with protein product	MYC-associated zinc finger protein (purine-binding transcription factor)	-3.17071	0.00223436	0.0279202	1	-2.90946	-1.03611	7.5134	3.81868	0.909212	-2.90946
539	ATP5O	gene with protein product	ATP synthase, H+ transporting, mitochondrial F1 complex, O subunit	-3.16711	0.00225875	0.0281469	1	-3.36397	-1.03493	10.2957	4.10146	0.737485	-3.36397
5606	MAP2K3	gene with protein product	Mitogen-activated protein kinase kinase 3	-3.16343	0.00228392	0.0284035	1	-3.70758	-1.03373	13.0645	6.27308	2.56549	-3.70758
6558	SLC12A2	gene with protein product	Solute carrier family 12 (sodium/potassium/chloride transporters), member 2	-3.16219	0.00229248	0.0284909	1	-3.54698	-1.03333	11.6882	4.74644	1.19947	-3.54698
55505	NOP10	gene with protein product	NOP10 ribonucleoprotein	-3.16114	0.00229975	0.0285246	1	-3.0826	-1.03298	8.47138	3.81539	0.73279	-3.0826
415116	PIM3	gene with protein product	Pim-3 oncogene	-3.15917	0.00231338	0.0286551	1	-3.82404	-1.03234	14.1629	4.77548	0.951437	-3.82404
4905	NSF	gene with protein product	N-ethylmaleimide-sensitive factor	-3.15861	0.0023173	0.0286847	1	-4.19535	-1.03216	18.32	4.3135	0.118148	-4.19535
6636	SNRPF	gene with protein product	Small nuclear ribonucleoprotein polypeptide F	-3.15796	0.00232183	0.0287026	1	-2.76874	-1.03194	6.81514	3.62182	0.853075	-2.76874
10000	AKT3	gene with protein product	V-akt murine thymoma viral oncogene homolog 3 (protein kinase B, gamma)	-3.15307	0.00235624	0.0290395	1	-3.47301	-1.03035	11.104	3.51272	0.0397082	-3.47301
1163	CKS1B	gene with protein product	CDC28 protein kinase regulatory subunit 1B	-3.15298	0.00235687	0.0290395	1	-3.19505	-1.03032	9.15813	3.2301	0.0350493	-3.19505
9377	COX5A	gene with protein product	Cytochrome c oxidase subunit Va	-3.14708	0.00239899	0.0294224	1	-3.2927	-1.02839	9.79942	5.90423	2.61153	-3.2927
7167	TPI1	gene with protein product	Triosephosphate isomerase 1	-3.14406	0.00242082	0.0296316	1	-3.15896	-1.0274	8.93185	8.23836	5.0794	-3.15896
57592	ZNF687	gene with protein product	Zinc finger protein 687	-3.14311	0.00242774	0.0296773	1	-3.54733	-1.02709	11.691	3.72812	0.180793	-3.54733
6774	STAT3	gene with protein product	Signal transducer and activator of transcription 3 (acute-phase response factor)	-3.14152	0.00243938	0.0297731	1	-3.51116	-1.02657	11.4016	6.20666	2.6955	-3.51116
27430	MAT2B	gene with protein product	Methionine adenosyltransferase II, beta	-3.14138	0.00244037	0.0297731	1	-3.74432	-1.02653	13.4015	4.55936	0.815042	-3.74432
7265	TTC1	gene with protein product	Tetratricopeptide repeat domain 1	-3.13664	0.00247535	0.0301801	1	-3.35021	-1.02497	10.198	3.53494	0.184725	-3.35021
56993	TOMM22	gene with protein product	Translocase of outer mitochondrial membrane 22 homolog (yeast)	-3.13371	0.00249711	0.030329	1	-3.31957	-1.02402	9.9837	3.64382	0.324248	-3.31957
55819	RNF130	gene with protein product	Ring finger protein 130	-3.13368	0.00249732	0.030329	1	-3.57011	-1.02401	11.8771	4.98527	1.41517	-3.57011
7905	REEP5	gene with protein product	Receptor accessory protein 5	-3.13144	0.00251418	0.0304685	1	-3.83807	-1.02328	14.3013	5.75774	1.91967	-3.83807
3303	HSPA1A	gene with protein product	Heat shock 70kDa protein 1A	-3.13103	0.00251725	0.0304685	1	-3.44671	-1.02314	10.9034	4.17476	0.728045	-3.44671
3661	IRF3	gene with protein product	Interferon regulatory factor 3	-3.13079	0.00251907	0.0304685	1	-3.40038	-1.02306	10.5588	3.46746	0.067084	-3.40038
23671	TMEFF2	gene with protein product	Transmembrane protein with EGF-like and two follistatin-like domains 2	-3.12696	0.00254807	0.0306848	1	-4.50914	-1.02181	22.7712	5.47469	0.965553	-4.50914
5935	RBM3	gene with protein product	RNA binding motif (RNP1, RRM) protein 3	-3.12142	0.0025906	0.0310772	1	-3.34052	-1.02	10.1297	6.52688	3.18636	-3.34052
1613	DAPK3	gene with protein product	Death-associated protein kinase 3	-3.11896	0.00260973	0.0312164	1	-3.49883	-1.0192	11.3045	4.35538	0.856554	-3.49883
3430	IFI35	gene with protein product	Interferon-induced protein 35	-3.11775	0.00261916	0.0312989	1	-3.66779	-1.0188	12.7091	4.63703	0.969242	-3.66779
1650	DDOST	gene with protein product	Dolichyl-diphosphooligosaccharide--protein glycosyltransferase subunit (non-catalytic)	-3.11707	0.00262448	0.0313425	1	-3.82811	-1.01858	14.2028	5.84997	2.02186	-3.82811
144348	ZNF664	gene with protein product	Zinc finger protein 664	-3.11656	0.00262846	0.0313698	1	-2.79081	-1.01841	6.9202	2.97759	0.186775	-2.79081
51253	MRPL37	gene with protein product	Mitochondrial ribosomal protein L37	-3.11295	0.00265692	0.0316242	1	-3.68213	-1.01723	12.8361	3.87014	0.188014	-3.68213
50808	AK3	gene with protein product	Adenylate kinase 3	-3.11257	0.00265995	0.0316242	1	-3.56891	-1.01711	11.8672	4.96016	1.39125	-3.56891
5687	PSMA6	gene with protein product	Proteasome (prosome, macropain) subunit, alpha type, 6	-3.11204	0.00266415	0.031654	1	-3.70177	-1.01694	13.012	6.07394	2.37217	-3.70177
292	SLC25A5	gene with protein product	Solute carrier family 25 (mitochondrial carrier; adenine nucleotide translocator), member 5	-3.10806	0.00269591	0.0318555	1	-3.74318	-1.01564	13.3909	4.3654	0.622224	-3.74318
3295	HSD17B4	gene with protein product	Hydroxysteroid (17-beta) dehydrogenase 4	-3.10398	0.00272888	0.0319346	1	-4.0084	-1.0143	16.0935	6.66807	2.65966	-4.0084
5831	PYCR1	gene with protein product	Pyrroline-5-carboxylate reductase 1	-3.10239	0.0027418	0.0320456	1	-3.67155	-1.01378	12.7423	3.93664	0.265089	-3.67155
10548	TM9SF1	gene with protein product	Transmembrane 9 superfamily member 1	-3.10239	0.0027418	0.0320456	1	-4.10254	-1.01378	17.1786	5.2131	1.11056	-4.10254
7311	UBA52	gene with protein product	Ubiquitin A-52 residue ribosomal protein fusion product 1	-3.10161	0.00274816	0.0320797	1	-1.72109	-1.01353	3.29685	7.26994	5.54885	-1.72109
90007	MIDN	gene with protein product	Midnolin	-3.09911	0.00276864	0.0322178	1	-1.95788	-1.01271	3.88491	1.95788	0	-1.95788
10130	PDIA6	gene with protein product	Protein disulfide isomerase family A, member 6	-3.09796	0.00277818	0.0322596	1	-3.70737	-1.01234	13.0626	5.02825	1.32089	-3.70737
7536	SF1	gene with protein product	Splicing factor 1	-3.09691	0.00278682	0.0322799	1	-2.7947	-1.01199	6.93888	5.03888	2.24418	-2.7947
10959	TMED2	gene with protein product	Transmembrane emp24 domain trafficking protein 2	-3.09616	0.00279309	0.0323208	1	-3.30551	-1.01175	9.88686	6.3915	3.08599	-3.30551
10591	DNPH1	gene with protein product	2'-deoxynucleoside 5'-phosphate N-hydrolase 1	-3.09533	0.00279996	0.0323802	1	-3.05817	-1.01148	8.32918	3.19541	0.137231	-3.05817
83892	KCTD10	gene with protein product	Potassium channel tetramerisation domain containing 10	-3.0938	0.00281275	0.0324877	1	-3.68387	-1.01098	12.8515	3.99573	0.311862	-3.68387
27295	PDLIM3	gene with protein product	PDZ and LIM domain 3	-3.09314	0.00281821	0.0325307	1	-3.97023	-1.01076	15.6732	5.33525	1.36503	-3.97023
9648	GCC2	gene with protein product	GRIP and coiled-coil domain containing 2	-3.09054	0.00284012	0.0327633	1	-3.49324	-1.00991	11.2609	6.20692	2.71367	-3.49324
1938	EEF2	gene with protein product	Eukaryotic translation elongation factor 2	-3.08877	0.00285503	0.032915	1	-2.69568	-1.00933	6.4786	8.80058	6.10489	-2.69568
23428	SLC7A8	gene with protein product	Solute carrier family 7 (amino acid transporter light chain, L system), member 8	-3.08566	0.00288149	0.0331994	1	-3.6084	-1.00832	12.1965	3.6084	0	-3.6084
10095	ARPC1B	gene with protein product	Actin related protein 2/3 complex, subunit 1B, 41kDa	-3.0816	0.00291639	0.0335394	1	-3.11214	-1.00699	8.64667	8.71908	5.60694	-3.11214
7979	SHFM1	gene with protein product	Split hand/foot malformation (ectrodactyly) type 1	-3.08082	0.00292316	0.0335965	1	-2.53085	-1.00673	5.77912	5.97534	3.44448	-2.53085
10163	WASF2	gene with protein product	WAS protein family, member 2	-3.08007	0.00292963	0.0336295	1	-3.32068	-1.00649	9.99134	5.20862	1.88795	-3.32068
283349	RASSF3	gene with protein product	Ras association (RalGDS/AF-6) domain family member 3	-3.07704	0.00295602	0.0338025	1	-2.53236	-1.0055	5.78517	2.57207	0.0397082	-2.53236
90861	HN1L	gene with protein product	Hematological and neurological expressed 1-like	-3.07643	0.00296133	0.033806	1	-3.89353	-1.0053	14.8617	4.70436	0.810833	-3.89353
3178	HNRNPA1	gene with protein product	Heterogeneous nuclear ribonucleoprotein A1	-3.07519	0.00297221	0.0339094	1	-2.77297	-1.0049	6.83514	3.572	0.799029	-2.77297
51706	CYB5R1	gene with protein product	Cytochrome b5 reductase 1	-3.07242	0.00299673	0.0341473	1	-3.75921	-1.00399	13.5405	4.76042	1.00121	-3.75921
51573	GDE1	gene with protein product	Glycerophosphodiester phosphodiesterase 1	-3.07076	0.00301148	0.0342317	1	-3.68354	-1.00345	12.8486	4.47194	0.788404	-3.68354
382	ARF6	gene with protein product	ADP-ribosylation factor 6	-3.06946	0.00302305	0.0342806	1	-2.89287	-1.00302	7.42745	5.13426	2.24139	-2.89287
8260	NAA10	gene with protein product	N(alpha)-acetyltransferase 10, NatA catalytic subunit	-3.06821	0.00303419	0.0343642	1	-3.44891	-1.00262	10.9201	4.02803	0.579112	-3.44891
10096	ACTR3	gene with protein product	ARP3 actin-related protein 3 homolog (yeast)	-3.05551	0.00315009	0.0355042	1	-3.62297	-0.998466	12.3204	5.50319	1.88021	-3.62297
8751	ADAM15	gene with protein product	ADAM metallopeptidase domain 15	-3.05411	0.00316311	0.0355833	1	-3.71614	-0.998008	13.1423	5.59504	1.87889	-3.71614
9266	CYTH2	gene with protein product	Cytohesin 2	-3.053	0.00317347	0.035617	1	-3.47219	-0.997646	11.0977	4.69924	1.22705	-3.47219
84299	MIEN1	gene with protein product	Migration and invasion enhancer 1	-3.05012	0.00320051	0.0357895	1	-3.21799	-0.996704	9.30489	4.59484	1.37685	-3.21799
9622	KLK4	gene with protein product	Kallikrein-related peptidase 4	-3.04997	0.00320194	0.0357895	1	-3.1236	-0.996654	8.7156	5.48492	2.36132	-3.1236
6745	SSR1	gene with protein product	Signal sequence receptor, alpha	-3.04973	0.0032042	0.0357895	1	-3.60522	-0.996576	12.1697	4.88772	1.2825	-3.60522
4704	NDUFA9	gene with protein product	NADH dehydrogenase (ubiquinone) 1 alpha subcomplex, 9, 39kDa	-3.04948	0.0032065	0.0357937	1	-3.64821	-0.996497	12.5377	4.04936	0.401159	-3.64821
9709	HERPUD1	gene with protein product	Homocysteine-inducible, endoplasmic reticulum stress-inducible, ubiquitin-like domain member 1	-3.04894	0.00321163	0.0358188	1	-4.16699	-0.996319	17.9634	5.56232	1.39534	-4.16699
57222	ERGIC1	gene with protein product	Endoplasmic reticulum-golgi intermediate compartment (ERGIC) 1	-3.04868	0.00321413	0.0358188	1	-3.41285	-0.996233	10.6505	3.58611	0.173266	-3.41285
64343	AZI2	gene with protein product	5-azacytidine induced 2	-3.04864	0.0032145	0.0358188	1	-3.42925	-0.99622	10.7723	3.61124	0.181991	-3.42925
7384	UQCRC1	gene with protein product	Ubiquinol-cytochrome c reductase core protein I	-3.04717	0.00322844	0.0359311	1	-4.09236	-0.995739	17.0578	5.53042	1.43806	-4.09236
6746	SSR2	gene with protein product	Signal sequence receptor, beta (translocon-associated protein beta)	-3.04529	0.0032463	0.0360653	1	-3.28325	-0.995126	9.73544	6.0294	2.74615	-3.28325
10269	ZMPSTE24	gene with protein product	Zinc metallopeptidase STE24	-3.04367	0.00326179	0.0361942	1	-3.83786	-0.994598	14.2992	4.51915	0.681283	-3.83786
476	ATP1A1	gene with protein product	ATPase, Na+/K+ transporting, alpha 1 polypeptide	-3.03835	0.00331321	0.0365905	1	-3.26668	-0.992858	9.62432	3.62579	0.359107	-3.26668
51599	LSR	gene with protein product	Lipolysis stimulated lipoprotein receptor	-3.03598	0.00333631	0.0367803	1	-2.86514	-0.992085	7.28608	6.5113	3.64616	-2.86514
10140	TOB1	gene with protein product	Transducer of ERBB2, 1	-3.03547	0.00334138	0.0368144	1	-3.47242	-0.991916	11.0995	4.8965	1.42408	-3.47242
10397	NDRG1	gene with protein product	N-myc downstream regulated 1	-3.02978	0.0033976	0.0373015	1	-3.51466	-0.990057	11.4292	6.09701	2.58235	-3.51466
2876	GPX1	gene with protein product	Glutathione peroxidase 1	-3.02922	0.0034032	0.0373411	1	-2.72751	-0.989873	6.62314	10.1012	7.37369	-2.72751
5708	PSMD2	gene with protein product	Proteasome (prosome, macropain) 26S subunit, non-ATPase, 2	-3.02805	0.00341489	0.0374473	1	-4.0002	-0.989491	16.0022	5.74173	1.74153	-4.0002
4209	MEF2D	gene with protein product	Myocyte enhancer factor 2D	-3.02705	0.0034249	0.0375129	1	-2.94512	-0.989165	7.70137	2.99818	0.0530685	-2.94512
23555	TSPAN15	gene with protein product	Tetraspanin 15	-3.02549	0.00344051	0.0376397	1	-3.93542	-0.988657	15.2995	5.96602	2.0306	-3.93542
51763	INPP5K	gene with protein product	Inositol polyphosphate-5-phosphatase K	-3.02476	0.00344788	0.0376761	1	-3.60592	-0.988418	12.1756	3.64097	0.0350493	-3.60592
56929	FEM1C	gene with protein product	Fem-1 homolog c (C. elegans)	-3.02303	0.00346546	0.0378238	1	-3.66352	-0.987851	12.6716	3.66352	0	-3.66352
374395	TMEM179B	gene with protein product	Transmembrane protein 179B	-3.02024	0.00349383	0.0380666	1	-3.4815	-0.98694	11.1696	4.78193	1.30044	-3.4815
10528	NOP56	gene with protein product	NOP56 ribonucleoprotein	-3.01986	0.00349776	0.0380736	1	-3.47077	-0.986815	11.0868	3.47077	0	-3.47077
3313	HSPA9	gene with protein product	Heat shock 70kDa protein 9 (mortalin)	-3.01616	0.00353575	0.0383888	1	-3.71282	-0.985608	13.112	6.19196	2.47914	-3.71282
55256	ADI1	gene with protein product	Acireductone dioxygenase 1	-3.01008	0.00359913	0.0388758	1	-3.29802	-0.98362	9.83562	6.19318	2.89516	-3.29802
8664	EIF3D	gene with protein product	Eukaryotic translation initiation factor 3, subunit D	-3.0093	0.00360737	0.0389396	1	-3.84157	-0.983364	14.336	6.27639	2.43482	-3.84157
6224	RPS20	gene with protein product	Ribosomal protein S20	-3.00588	0.00364353	0.0392844	1	-2.27797	-0.982247	4.84993	7.16358	4.88561	-2.27797
148362	BROX	gene with protein product	BRO1 domain and CAAX motif containing	-3.00465	0.00365664	0.0394029	1	-3.38912	-0.981845	10.4767	3.66511	0.275994	-3.38912
26996	GPR160	gene with protein product	G protein-coupled receptor 160	-3.00277	0.00367674	0.0395966	1	-3.43612	-0.981231	10.8237	3.43612	0	-3.43612
58515	SELK		Selenoprotein K	-3.00218	0.00368303	0.0396186	1	-2.92904	-0.981039	7.61605	6.59696	3.66791	-2.92904
5689	PSMB1	gene with protein product	Proteasome (prosome, macropain) subunit, beta type, 1	-3.00143	0.00369108	0.0396823	1	-2.61434	-0.980794	6.12344	8.26946	5.65512	-2.61434
80157	CWH43	gene with protein product	Cell wall biogenesis 43 C-terminal homolog (S. cerevisiae)	-2.99992	0.00370735	0.0397429	1	-3.72018	-0.980301	13.1791	4.11555	0.395372	-3.72018
124801	LSM12	gene with protein product	LSM12 homolog (S. cerevisiae)	-2.9988	0.00371949	0.0398498	1	-3.24718	-0.979934	9.49508	4.09364	0.846461	-3.24718
54708	MARCH5	gene with protein product	Membrane-associated ring finger (C3HC4) 5	-2.98891	0.00382809	0.0408257	1	-3.49642	-0.976702	11.2857	3.49642	0	-3.49642
26135	SERBP1	gene with protein product	SERPINE1 mRNA binding protein 1	-2.98705	0.00384879	0.0409002	1	-2.81477	-0.976096	7.03605	5.43808	2.62331	-2.81477
6427	SRSF2	gene with protein product	Serine/arginine-rich splicing factor 2	-2.98541	0.0038672	0.0410316	1	-3.18046	-0.975559	9.06595	5.94026	2.7598	-3.18046
23764	MAFF	gene with protein product	V-maf musculoaponeurotic fibrosarcoma oncogene homolog F (avian)	-2.98452	0.00387728	0.0410917	1	-3.50773	-0.975266	11.3745	4.17498	0.667258	-3.50773
23471	TRAM1	gene with protein product	Translocation associated membrane protein 1	-2.98427	0.00388008	0.041098	1	-3.33148	-0.975185	10.0664	6.50169	3.17021	-3.33148
6631	SNRPC	gene with protein product	Small nuclear ribonucleoprotein polypeptide C	-2.98248	0.00390025	0.0412414	1	-3.24077	-0.974601	9.45301	3.71712	0.476349	-3.24077
51271	UBAP1	gene with protein product	Ubiquitin associated protein 1	-2.98103	0.0039167	0.0413334	1	-3.42185	-0.974127	10.7171	3.97102	0.549168	-3.42185
3187	HNRNPH1	gene with protein product	Heterogeneous nuclear ribonucleoprotein H1 (H)	-2.97835	0.00394725	0.0414095	1	-2.83481	-0.973252	7.13449	7.57772	4.74291	-2.83481
23193	GANAB	gene with protein product	Glucosidase, alpha; neutral AB	-2.97689	0.00396397	0.0415615	1	-3.27753	-0.972776	9.69697	4.53353	1.256	-3.27753
10109	ARPC2	gene with protein product	Actin related protein 2/3 complex, subunit 2, 34kDa	-2.97646	0.00396897	0.0415672	1	-2.99144	-0.972634	7.95268	7.15537	4.16393	-2.99144
10410	IFITM3	gene with protein product	Interferon induced transmembrane protein 3	-2.97475	0.00398874	0.0417507	1	-3.01423	-0.972074	8.07927	5.91049	2.89627	-3.01423
8661	EIF3A	gene with protein product	Eukaryotic translation initiation factor 3, subunit A	-2.97293	0.00400981	0.0419242	1	-3.57248	-0.971479	11.8967	5.94177	2.36929	-3.57248
220	ALDH1A3	gene with protein product	Aldehyde dehydrogenase 1 family, member A3	-2.96861	0.00406031	0.0423809	1	-3.97208	-0.970067	15.6933	7.3567	3.38462	-3.97208
10961	ERP29	gene with protein product	Endoplasmic reticulum protein 29	-2.96541	0.00409803	0.0427507	1	-3.32269	-0.969022	10.0053	5.9725	2.64981	-3.32269
9980	DOPEY2	gene with protein product	Dopey family member 2	-2.95778	0.0041894	0.0434365	1	-3.22165	-0.966529	9.3285	3.33881	0.117166	-3.22165
7458	EIF4H	gene with protein product	Eukaryotic translation initiation factor 4H	-2.95736	0.00419441	0.0434643	1	-3.56742	-0.966394	11.855	5.6291	2.06167	-3.56742
114569	MAL2	gene with protein product	Mal, T-cell differentiation protein 2 (gene/pseudogene)	-2.95261	0.00425241	0.0438586	1	-3.53067	-0.964839	11.5568	4.24166	0.710988	-3.53067
5683	PSMA2	gene with protein product	Proteasome (prosome, macropain) subunit, alpha type, 2	-2.95258	0.00425275	0.0438586	1	-3.42478	-0.96483	10.7389	5.93692	2.51214	-3.42478
6950	TCP1	gene with protein product	T-complex 1	-2.94966	0.00428862	0.0441704	1	-3.55614	-0.963878	11.7627	4.89895	1.34281	-3.55614
26065	LSM14A	gene with protein product	LSM14A, SCD6 homolog A (S. cerevisiae)	-2.94825	0.00430609	0.0443258	1	-2.89221	-0.963417	7.42409	3.41115	0.518932	-2.89221
85415	RHPN2	gene with protein product	Rhophilin, Rho GTPase binding protein 2	-2.94694	0.0043224	0.0444692	1	-3.50122	-0.962988	11.3233	4.53019	1.02897	-3.50122
6143	RPL19	gene with protein product	Ribosomal protein L19	-2.94545	0.00434102	0.0446115	1	-2.12584	-0.9625	4.36458	9.1369	7.01106	-2.12584
100506144	ZMYM6NB	gene with protein product	ZMYM6 neighbor	-2.9445	0.00435286	0.0447086	1	-3.12049	-0.962191	8.69683	3.3759	0.255411	-3.12049
2091	FBL	gene with protein product	Fibrillarin	-2.94283	0.00437394	0.0449004	1	-2.90714	-0.961643	7.50132	3.29326	0.386119	-2.90714
51035	UBXN1	gene with protein product	UBX domain protein 1	-2.9423	0.00438057	0.0449184	1	-3.14713	-0.961471	8.8589	3.46292	0.31579	-3.14713
83443	SF3B5	gene with protein product	Splicing factor 3b, subunit 5, 10kDa	-2.94229	0.00438072	0.0449184	1	-3.08029	-0.961467	8.45782	4.37873	1.29844	-3.08029
143458	LDLRAD3	gene with protein product	Low density lipoprotein receptor class A domain containing 3	-2.94211	0.00438293	0.0449184	1	-3.60435	-0.96141	12.1624	3.67191	0.0675595	-3.60435
11187	PKP3	gene with protein product	Plakophilin 3	-2.94065	0.00440136	0.0449876	1	-3.51926	-0.960933	11.4658	4.13672	0.617455	-3.51926
9500	MAGED1	gene with protein product	Melanoma antigen family D, 1	-2.93917	0.0044202	0.045122	1	-3.54009	-0.960448	11.6325	4.09075	0.550657	-3.54009
340205	TREML1	gene with protein product	Triggering receptor expressed on myeloid cells-like 1	-2.93901	0.00442216	0.045122	1	-3.58754	-0.960398	12.0215	7.77107	4.18353	-3.58754
2810	SFN	gene with protein product	Stratifin	-2.93856	0.0044279	0.0451558	1	-2.57152	-0.96025	5.94437	3.23638	0.664859	-2.57152
51234	EMC4	gene with protein product	ER membrane protein complex subunit 4	-2.93808	0.00443405	0.0451939	1	-3.16982	-0.960092	8.99933	4.12534	0.955523	-3.16982
28958	COA3	gene with protein product	Cytochrome c oxidase assembly factor 3	-2.93663	0.00445263	0.0453337	1	-3.25104	-0.959617	9.5205	4.01192	0.760886	-3.25104
509	ATP5C1	gene with protein product	ATP synthase, H+ transporting, mitochondrial F1 complex, gamma polypeptide 1	-2.93428	0.00448271	0.0455901	1	-3.3035	-0.958851	9.87305	5.60974	2.30624	-3.3035
3169	FOXA1	gene with protein product	Forkhead box A1	-2.93342	0.00449391	0.0456542	1	-3.12229	-0.958568	8.70767	3.43168	0.30939	-3.12229
4701	NDUFA7	gene with protein product	NADH dehydrogenase (ubiquinone) 1 alpha subcomplex, 7, 14.5kDa	-2.93316	0.00449722	0.0456629	1	-2.94157	-0.958484	7.68245	4.54953	1.60796	-2.94157
27044	SND1	gene with protein product	Staphylococcal nuclease and tudor domain containing 1	-2.93194	0.00451296	0.045748	1	-3.68687	-0.958086	12.8783	4.91729	1.23042	-3.68687
10921	RNPS1	gene with protein product	RNA binding protein S1, serine-rich domain	-2.931	0.00452511	0.0458462	1	-3.3011	-0.95778	9.85668	6.01722	2.71612	-3.3011
56270	WDR45B	gene with protein product	WD repeat domain 45B	-2.93002	0.00453798	0.0459517	1	-3.24726	-0.957457	9.49562	5.37821	2.13095	-3.24726
3150	HMGN1	gene with protein product	High mobility group nucleosome binding domain 1	-2.92973	0.00454174	0.0459648	1	-2.64943	-0.957363	6.27421	7.2048	4.55536	-2.64943
4833	NME4	gene with protein product	NME/NM23 nucleoside diphosphate kinase 4	-2.92682	0.00457983	0.0462749	1	-3.1622	-0.956411	8.95193	4.08752	0.925321	-3.1622
22931	RAB18	gene with protein product	RAB18, member RAS oncogene family	-2.92236	0.00463877	0.0467944	1	-3.52889	-0.954954	11.5426	4.81549	1.2866	-3.52889
83442	SH3BGRL3	gene with protein product	SH3 domain binding glutamic acid-rich protein like 3	-2.9199	0.00467157	0.0470488	1	-1.79309	-0.95415	3.46555	10.2166	8.42356	-1.79309
3915	LAMC1	gene with protein product	Laminin, gamma 1 (formerly LAMB2)	-2.91914	0.00468175	0.0471004	1	-3.30772	-0.953902	9.90198	3.55165	0.243938	-3.30772
1975	EIF4B	gene with protein product	Eukaryotic translation initiation factor 4B	-2.91814	0.0046951	0.0471584	1	-3.4876	-0.953577	11.2169	5.25293	1.76533	-3.4876
896	CCND3	gene with protein product	Cyclin D3	-2.91474	0.00474101	0.0475171	1	-3.4593	-0.952466	10.999	7.64943	4.19013	-3.4593
6633	SNRPD2	gene with protein product	Small nuclear ribonucleoprotein D2 polypeptide 16.5kDa	-2.91329	0.00476075	0.0476637	1	-2.84836	-0.951991	7.20182	6.24383	3.39547	-2.84836
26092	TOR1AIP1	gene with protein product	Torsin A interacting protein 1	-2.91259	0.00477026	0.0477093	1	-3.44016	-0.951763	10.854	3.46324	0.0230831	-3.44016
29883	CNOT7	gene with protein product	CCR4-NOT transcription complex, subunit 7	-2.9119	0.00477969	0.0477328	1	-3.15595	-0.951537	8.91326	4.17743	1.02147	-3.15595
1471	CST3	gene with protein product	Cystatin C	-2.91064	0.00479695	0.0478036	1	-2.22327	-0.951125	4.66949	7.54097	5.3177	-2.22327
7314	UBB	gene with protein product	Ubiquitin B	-2.91039	0.00480036	0.0478036	1	-2.00156	-0.951044	4.00432	10.5557	8.55419	-2.00156
5684	PSMA3	gene with protein product	Proteasome (prosome, macropain) subunit, alpha type, 3	-2.9084	0.00482775	0.0479856	1	-3.42205	-0.950393	10.7186	5.60459	2.18254	-3.42205
64215	DNAJC1	gene with protein product	DnaJ (Hsp40) homolog, subfamily C, member 1	-2.90831	0.00482894	0.0479856	1	-2.76085	-0.950365	6.77794	2.88308	0.122231	-2.76085
6717	SRI	gene with protein product	Sorcin	-2.90712	0.00484545	0.0480252	1	-2.96107	-0.949975	7.78703	5.9631	3.00203	-2.96107
7385	UQCRC2	gene with protein product	Ubiquinol-cytochrome c reductase core protein II	-2.907	0.0048471	0.0480252	1	-3.49817	-0.949936	11.2994	3.87773	0.379566	-3.49817
51307	FAM53C	gene with protein product	Family with sequence similarity 53, member C	-2.90698	0.00484737	0.0480252	1	-3.43877	-0.949929	10.8436	3.60563	0.166856	-3.43877
27075	TSPAN13	gene with protein product	Tetraspanin 13	-2.90603	0.00486056	0.0481203	1	-3.33457	-0.949619	10.088	3.65633	0.321765	-3.33457
55041	PLEKHB2	gene with protein product	Pleckstrin homology domain containing, family B (evectins) member 2	-2.90251	0.00490963	0.0484769	1	-3.56365	-0.948468	11.824	4.42598	0.862329	-3.56365
23645	PPP1R15A	gene with protein product	Protein phosphatase 1, regulatory subunit 15A	-2.90233	0.00491218	0.0484769	1	-2.95584	-0.948409	7.75884	8.71929	5.76345	-2.95584
6643	SNX2	gene with protein product	Sorting nexin 2	-2.89606	0.00500081	0.0492241	1	-3.33576	-0.94636	10.0964	3.40546	0.0696936	-3.33576
23353	SUN1	gene with protein product	Sad1 and UNC84 domain containing 1	-2.89584	0.00500394	0.0492241	1	-3.29447	-0.946288	9.81147	3.42804	0.133567	-3.29447
11243	PMF1	gene with protein product	Polyamine-modulated factor 1	-2.8958	0.00500445	0.0492241	1	-2.09883	-0.946276	4.28363	2.23564	0.136812	-2.09883
3817	KLK2	gene with protein product	Kallikrein-related peptidase 2	-2.89557	0.00500774	0.0492241	1	-3.99785	-0.946201	15.9762	6.16544	2.16759	-3.99785
26270	FBXO6	gene with protein product	F-box protein 6	-2.89376	0.00503358	0.0492241	1	-3.23404	-0.94561	9.409	3.53668	0.302643	-3.23404
10487	CAP1	gene with protein product	CAP, adenylate cyclase-associated protein 1 (yeast)	-2.89138	0.0050679	0.0493089	1	-2.99625	-0.94483	7.97922	7.47044	4.47419	-2.99625
56910	STARD7	gene with protein product	StAR-related lipid transfer (START) domain containing 7	-2.88889	0.00510387	0.0494621	1	-3.47521	-0.944018	11.1209	3.67586	0.200651	-3.47521
23646	PLD3	gene with protein product	Phospholipase D family, member 3	-2.88875	0.00510594	0.0494621	1	-3.37969	-0.943971	10.4085	4.21632	0.836626	-3.37969
4694	NDUFA1	gene with protein product	NADH dehydrogenase (ubiquinone) 1 alpha subcomplex, 1, 7.5kDa	-2.88789	0.00511843	0.0494899	1	-2.684	-0.943691	6.42635	5.96481	3.28082	-2.684
143503	OR51E1	gene with protein product	Olfactory receptor, family 51, subfamily E, member 1	-2.88718	0.00512881	0.0495395	1	-4.00687	-0.943458	16.0764	4.00687	0	-4.00687
7171	TPM4	gene with protein product	Tropomyosin 4	-2.88524	0.00515713	0.0497615	1	-2.87361	-0.942825	7.32896	9.31015	6.43654	-2.87361
28996	HIPK2	gene with protein product	Homeodomain interacting protein kinase 2	-2.88479	0.00516377	0.0497847	1	-3.06206	-0.942677	8.35165	3.86785	0.805793	-3.06206
347735	SERINC2	gene with protein product	Serine incorporator 2	-2.88234	0.00519981	0.0500438	1	-3.29456	-0.941877	9.81211	4.00823	0.713665	-3.29456
6921	TCEB1	gene with protein product	Transcription elongation factor B (SIII), polypeptide 1 (15kDa, elongin C)	-2.88162	0.00521039	0.0501198	1	-2.59133	-0.941643	6.02656	4.72233	2.13099	-2.59133
10904	BLCAP	gene with protein product	Bladder cancer associated protein	-2.87986	0.00523655	0.0503454	1	-3.46513	-0.941067	11.0435	4.27127	0.806143	-3.46513
79033	ERI3	gene with protein product	ERI1 exoribonuclease family member 3	-2.87683	0.0052818	0.0506238	1	-2.93821	-0.940076	7.6646	3.08839	0.150183	-2.93821
7416	VDAC1	gene with protein product	Voltage-dependent anion channel 1	-2.87525	0.00530544	0.0508242	1	-3.43974	-0.939562	10.8509	5.28955	1.8498	-3.43974
25994	HIGD1A	gene with protein product	HIG1 hypoxia inducible domain family, member 1A	-2.87373	0.00532837	0.0509915	1	-3.19155	-0.939065	9.13593	5.47674	2.28519	-3.19155
22872	SEC31A	gene with protein product	SEC31 homolog A (S. cerevisiae)	-2.86963	0.00539077	0.0514039	1	-3.52184	-0.937723	11.4863	4.53805	1.01621	-3.52184
113402	SFT2D1	gene with protein product	SFT2 domain containing 1	-2.86576	0.00545004	0.0518071	1	-3.0082	-0.936461	8.04563	3.78953	0.781325	-3.0082
5870	RAB6A	gene with protein product	RAB6A, member RAS oncogene family	-2.86573	0.00545056	0.0518071	1	-3.35139	-0.936449	10.2063	6.19461	2.84322	-3.35139
85014	TMEM141	gene with protein product	Transmembrane protein 141	-2.86318	0.00548996	0.0520834	1	-2.89774	-0.935617	7.45256	4.42056	1.52282	-2.89774
311	ANXA11	gene with protein product	Annexin A11	-2.86138	0.00551806	0.0522948	1	-3.19375	-0.935028	9.14984	6.97213	3.77838	-3.19375
23097	CDK19	gene with protein product	Cyclin-dependent kinase 19	-2.8574	0.00558045	0.052785	1	-3.00971	-0.933728	8.054	3.26012	0.250414	-3.00971
22820	COPG1	gene with protein product	Coatomer protein complex, subunit gamma 1	-2.85684	0.00558928	0.0528107	1	-3.64666	-0.933545	12.5243	5.50738	1.86072	-3.64666
54732	TMED9	gene with protein product	Transmembrane emp24 protein transport domain containing 9	-2.8562	0.00559936	0.0528791	1	-3.34956	-0.933336	10.1934	5.82051	2.47095	-3.34956
5589	PRKCSH	gene with protein product	Protein kinase C substrate 80K-H	-2.8529	0.00565177	0.0532079	1	-2.52529	-0.932258	5.75687	3.53765	1.01237	-2.52529
5719	PSMD13	gene with protein product	Proteasome (prosome, macropain) 26S subunit, non-ATPase, 13	-2.85239	0.00565993	0.0532353	1	-3.48644	-0.932091	11.2078	4.94313	1.4567	-3.48644
219402	MTIF3	gene with protein product	Mitochondrial translational initiation factor 3	-2.85102	0.00568185	0.0533876	1	-2.64192	-0.931643	6.2416	2.64192	0	-2.64192
3646	EIF3E	gene with protein product	Eukaryotic translation initiation factor 3, subunit E	-2.85031	0.0056932	0.0534404	1	-3.54984	-0.931412	11.7114	4.70095	1.15111	-3.54984
5721	PSME2	gene with protein product	Proteasome (prosome, macropain) activator subunit 2 (PA28 beta)	-2.84757	0.00573743	0.0538014	1	-3.06355	-0.930515	8.36027	5.71063	2.64708	-3.06355
7386	UQCRFS1	gene with protein product	Ubiquinol-cytochrome c reductase, Rieske iron-sulfur polypeptide 1	-2.84642	0.00575606	0.0538406	1	-3.20391	-0.930139	9.21451	4.50855	1.30465	-3.20391
63905	MANBAL	gene with protein product	Mannosidase, beta A, lysosomal-like	-2.84578	0.00576634	0.0538827	1	-3.23362	-0.929932	9.40623	3.91215	0.678538	-3.23362
22949	PTGR1	gene with protein product	Prostaglandin reductase 1	-2.84542	0.00577228	0.0538928	1	-3.02278	-0.929813	8.12735	3.05277	0.0299855	-3.02278
10577	NPC2	gene with protein product	Niemann-Pick disease, type C2	-2.84233	0.00582266	0.0541877	1	-2.60726	-0.928805	6.09344	3.22426	0.617004	-2.60726
7112	TMPO	gene with protein product	Thymopoietin	-2.8423	0.00582325	0.0541877	1	-3.19463	-0.928793	9.15547	3.41907	0.224433	-3.19463
6136	RPL12	gene with protein product	Ribosomal protein L12	-2.842	0.00582809	0.0541877	1	-1.9232	-0.928696	3.79264	8.40956	6.48636	-1.9232
6418	SET	gene with protein product	SET nuclear oncogene	-2.83997	0.00586154	0.0544178	1	-2.39991	-0.928032	5.27771	6.80025	4.40034	-2.39991
55748	CNDP2	gene with protein product	CNDP dipeptidase 2 (metallopeptidase M20 family)	-2.83829	0.00588934	0.0545943	1	-3.69248	-0.927482	12.9285	5.47126	1.77878	-3.69248
5971	RELB	gene with protein product	V-rel reticuloendotheliosis viral oncogene homolog B	-2.83452	0.00595202	0.0549567	1	-3.02495	-0.926252	8.13955	3.92937	0.904416	-3.02495
7286	TUFT1	gene with protein product	Tuftelin 1	-2.83289	0.00597933	0.0551815	1	-3.97162	-0.92572	15.6884	6.14355	2.17192	-3.97162
677770	SCARNA22	RNA, small nucleolar	Small Cajal body-specific RNA 22	-2.83233	0.00598886	0.0552421	1	-1.5736	-0.925534	2.97646	2.07417	0.500573	-1.5736
1211	CLTA	gene with protein product	Clathrin, light chain A	-2.83169	0.00599965	0.0552869	1	-3.16617	-0.925325	8.97663	4.56703	1.40085	-3.16617
7376	NR1H2	gene with protein product	Nuclear receptor subfamily 1, group H, member 2	-2.83065	0.00601721	0.0554214	1	-3.25246	-0.924985	9.5299	5.15982	1.90736	-3.25246
93974	ATPIF1	gene with protein product	ATPase inhibitory factor 1	-2.82669	0.00608436	0.0559569	1	-3.05894	-0.923693	8.33362	4.51985	1.46091	-3.05894
10227	MFSD10	gene with protein product	Major facilitator superfamily domain containing 10	-2.82558	0.00610331	0.0560558	1	-3.21822	-0.923331	9.30641	3.85015	0.631924	-3.21822
57146	TMEM159	gene with protein product	Transmembrane protein 159	-2.82544	0.00610584	0.0560558	1	-2.97644	-0.923282	7.87043	3.93151	0.955068	-2.97644
900	CCNG1	gene with protein product	Cyclin G1	-2.82503	0.00611287	0.0560807	1	-3.5168	-0.923148	11.4462	6.33347	2.81668	-3.5168
5217	PFN2	gene with protein product	Profilin 2	-2.82256	0.00615523	0.0564416	1	-3.43128	-0.922343	10.7874	3.61327	0.181991	-3.43128
1611	DAP	gene with protein product	Death-associated protein	-2.81898	0.00621726	0.0568147	1	-3.00622	-0.921174	8.03456	7.45271	4.44649	-3.00622
10401	PIAS3	gene with protein product	Protein inhibitor of activated STAT, 3	-2.81881	0.0062203	0.0568147	1	-3.48665	-0.921117	11.2095	3.63683	0.150183	-3.48665
54502	RBM47	gene with protein product	RNA binding motif protein 47	-2.81597	0.00626985	0.0572393	1	-3.32152	-0.920191	9.99714	3.3446	0.0230831	-3.32152
10537	UBD	gene with protein product	Ubiquitin D	-2.8149	0.00628863	0.0573826	1	-4.42074	-0.919841	21.4178	5.41152	0.990783	-4.42074
51809	GALNT7	gene with protein product	UDP-N-acetyl-alpha-D-galactosamine:polypeptide N-acetylgalactosaminyltransferase 7 (GalNAc-T7)	-2.81456	0.00629478	0.0574106	1	-3.33776	-0.919727	10.1103	3.63712	0.29936	-3.33776
79689	STEAP4	gene with protein product	STEAP family member 4	-2.81319	0.00631886	0.0575739	1	-3.87982	-0.919281	14.7212	4.36386	0.484036	-3.87982
7936	NELFE	gene with protein product	Negative elongation factor complex member E	-2.81174	0.00634464	0.0577242	1	-3.29833	-0.918806	9.83778	4.29673	0.998394	-3.29833
54407	SLC38A2	gene with protein product	Solute carrier family 38, member 2	-2.80985	0.00637823	0.0579732	1	-3.52544	-0.918188	11.515	5.60143	2.07598	-3.52544
10567	RABAC1	gene with protein product	Rab acceptor 1 (prenylated)	-2.8082	0.00640763	0.0581849	1	-2.93703	-0.917651	7.65835	5.6424	2.70537	-2.93703
51128	SAR1B	gene with protein product	SAR1 homolog B (S. cerevisiae)	-2.80819	0.00640782	0.0581849	1	-3.31662	-0.917647	9.96329	4.60647	1.28985	-3.31662
7284	TUFM	gene with protein product	Tu translation elongation factor, mitochondrial	-2.80802	0.00641089	0.0581849	1	-3.34027	-0.917591	10.1279	5.03421	1.69394	-3.34027
64710	NUCKS1	gene with protein product	Nuclear casein kinase and cyclin-dependent kinase substrate 1	-2.80701	0.00642888	0.0582915	1	-2.59172	-0.917263	6.02817	5.2383	2.64658	-2.59172
60488	MRPS35	gene with protein product	Mitochondrial ribosomal protein S35	-2.80653	0.00643768	0.0583381	1	-3.18404	-0.917103	9.08846	3.21909	0.0350493	-3.18404
27166	PRELID1	gene with protein product	PRELI domain containing 1	-2.80622	0.00644312	0.0583381	1	-2.46934	-0.917004	5.53791	4.38285	1.91351	-2.46934
86	ACTL6A	gene with protein product	Actin-like 6A	-2.80592	0.00644865	0.0583572	1	-3.06167	-0.916904	8.34937	3.09165	0.0299855	-3.06167
7108	TM7SF2	gene with protein product	Transmembrane 7 superfamily member 2	-2.80423	0.00647898	0.0584831	1	-3.44359	-0.916355	10.8799	4.88646	1.44287	-3.44359
201895	SMIM14	gene with protein product	Small integral membrane protein 14	-2.79971	0.00656136	0.058873	1	-3.12626	-0.914875	8.73169	3.94195	0.81569	-3.12626
10092	ARPC5	gene with protein product	Actin related protein 2/3 complex, subunit 5, 16kDa	-2.79848	0.00658384	0.0589934	1	-2.78795	-0.914474	6.90646	7.47932	4.69137	-2.78795
10342	TFG	gene with protein product	TRK-fused gene	-2.79747	0.00660239	0.0591171	1	-3.5194	-0.914144	11.4669	5.40598	1.88658	-3.5194
83939	EIF2A	gene with protein product	Eukaryotic translation initiation factor 2A, 65kDa	-2.79667	0.00661717	0.0592209	1	-3.24742	-0.913882	9.49664	3.6088	0.36138	-3.24742
388677	NOTCH2NL	gene with protein product	Notch 2 N-terminal like	-2.79458	0.0066558	0.0594811	1	-3.10057	-0.913199	8.57757	7.64916	4.54859	-3.10057
10295	BCKDK	gene with protein product	Branched chain ketoacid dehydrogenase kinase	-2.79423	0.00666223	0.05951	1	-3.22077	-0.913086	9.32287	3.28786	0.067084	-3.22077
9403	SEP15		15 kDa selenoprotein	-2.79352	0.00667547	0.0595525	1	-3.30373	-0.912853	9.87462	5.76394	2.46022	-3.30373
1312	COMT	gene with protein product	Catechol-O-methyltransferase	-2.79293	0.00668631	0.0596108	1	-3.3805	-0.912662	10.4143	5.25065	1.87016	-3.3805
9689	BZW1	gene with protein product	Basic leucine zipper and W2 domains 1	-2.78957	0.00674922	0.0600568	1	-3.31989	-0.911563	9.98591	6.71031	3.39042	-3.31989
7411	VBP1	gene with protein product	Von Hippel-Lindau binding protein 1	-2.78861	0.00676725	0.0601598	1	-3.24811	-0.911249	9.50119	4.36614	1.11803	-3.24811
54499	TMCO1	gene with protein product	Transmembrane and coiled-coil domains 1	-2.78843	0.00677069	0.0601616	1	-3.22402	-0.91119	9.34385	4.3023	1.07828	-3.22402
381	ARF5	gene with protein product	ADP-ribosylation factor 5	-2.78814	0.00677616	0.0601816	1	-3.11856	-0.911095	8.6852	4.95307	1.83451	-3.11856
5912	RAP2B	gene with protein product	RAP2B, member of RAS oncogene family	-2.78775	0.00678345	0.0602089	1	-2.89102	-0.910968	7.41796	7.983	5.09198	-2.89102
51337	THEM6	gene with protein product	Thioesterase superfamily member 6	-2.78763	0.00678569	0.0602089	1	-3.12565	-0.91093	8.72801	3.32844	0.202789	-3.12565
399665	FAM102A	gene with protein product	Family with sequence similarity 102, member A	-2.78648	0.00680747	0.0603734	1	-3.14705	-0.910553	8.85845	3.72267	0.57562	-3.14705
387882	C12orf75	gene with protein product	Chromosome 12 open reading frame 75	-2.78313	0.0068711	0.0608631	1	-2.91102	-0.909459	7.52148	3.51693	0.605908	-2.91102
28972	SPCS1	gene with protein product	Signal peptidase complex subunit 1 homolog (S. cerevisiae)	-2.77816	0.00696663	0.0615457	1	-3.19028	-0.907834	9.12791	4.67986	1.48958	-3.19028
29896	TRA2A	gene with protein product	Transformer 2 alpha homolog (Drosophila)	-2.77802	0.00696936	0.0615457	1	-2.7533	-0.907787	6.74258	4.95339	2.20009	-2.7533
10467	ZNHIT1	gene with protein product	Zinc finger, HIT-type containing 1	-2.77694	0.00699016	0.0616709	1	-2.84165	-0.907436	7.1684	4.33935	1.4977	-2.84165
10762	NUP50	gene with protein product	Nucleoporin 50kDa	-2.7725	0.00707683	0.0622	1	-3.19756	-0.905984	9.17403	3.68391	0.486353	-3.19756
5704	PSMC4	gene with protein product	Proteasome (prosome, macropain) 26S subunit, ATPase, 4	-2.77181	0.00709036	0.0622896	1	-3.06521	-0.905759	8.36992	6.15961	3.0944	-3.06521
5860	QDPR	gene with protein product	Quinoid dihydropteridine reductase	-2.76859	0.00715387	0.0626703	1	-3.16729	-0.904707	8.98359	3.16729	0	-3.16729
4695	NDUFA2	gene with protein product	NADH dehydrogenase (ubiquinone) 1 alpha subcomplex, 2, 8kDa	-2.76527	0.00721991	0.063071	1	-2.80784	-0.903622	7.00237	4.02247	1.21463	-2.80784
4710	NDUFB4	gene with protein product	NADH dehydrogenase (ubiquinone) 1 beta subcomplex, 4, 15kDa	-2.76487	0.0072278	0.0631104	1	-2.55698	-0.903493	5.88476	6.20007	3.64309	-2.55698
5693	PSMB5	gene with protein product	Proteasome (prosome, macropain) subunit, beta type, 5	-2.76055	0.00731465	0.06366	1	-3.32791	-0.902081	10.0416	6.12125	2.79334	-3.32791
638	BIK	gene with protein product	BCL2-interacting killer (apoptosis-inducing)	-2.76034	0.0073189	0.0636672	1	-2.9726	-0.902012	7.84951	3.15459	0.181991	-2.9726
203547	VMA21	gene with protein product	VMA21 vacuolar H+-ATPase homolog (S. cerevisiae)	-2.76013	0.00732326	0.0636755	1	-2.79443	-0.901942	6.93755	3.39841	0.603985	-2.79443
1476	CSTB	gene with protein product	Cystatin B (stefin B)	-2.7594	0.00733807	0.0637745	1	-2.70794	-0.901703	6.53388	5.26433	2.5564	-2.70794
65993	MRPS34	gene with protein product	Mitochondrial ribosomal protein S34	-2.7587	0.00735227	0.0638086	1	-3.05204	-0.901474	8.29383	4.04324	0.991203	-3.05204
4259	MGST3	gene with protein product	Microsomal glutathione S-transferase 3	-2.75815	0.00736331	0.0638747	1	-2.51328	-0.901297	5.70918	2.68735	0.174066	-2.51328
10890	RAB10	gene with protein product	RAB10, member RAS oncogene family	-2.75609	0.00740535	0.0641201	1	-3.26692	-0.900623	9.62588	5.52594	2.25902	-3.26692
3693	ITGB5	gene with protein product	Integrin, beta 5	-2.75522	0.00742316	0.0642445	1	-3.27446	-0.900338	9.67635	5.33597	2.06151	-3.27446
7415	VCP	gene with protein product	Valosin containing protein	-2.75466	0.00743479	0.0643152	1	-3.43447	-0.900153	10.8113	7.07302	3.63855	-3.43447
6391	SDHC	gene with protein product	Succinate dehydrogenase complex, subunit C, integral membrane protein, 15kDa	-2.75356	0.00745729	0.0643958	1	-3.03802	-0.899795	8.21361	3.21584	0.177823	-3.03802
3021	H3F3B	gene with protein product	H3 histone, family 3B (H3.3B)	-2.75353	0.00745791	0.0643958	1	-2.34999	-0.899785	5.09821	10.2944	7.94438	-2.34999
51629	SLC25A39	gene with protein product	Solute carrier family 25, member 39	-2.75299	0.00746898	0.0644615	1	-3.40358	-0.89961	10.5823	5.26858	1.865	-3.40358
27258	LSM3	gene with protein product	LSM3 homolog, U6 small nuclear RNA associated (S. cerevisiae)	-2.75242	0.00748078	0.0645195	1	-2.6449	-0.899423	6.25454	3.3765	0.731596	-2.6449
2664	GDI1	gene with protein product	GDP dissociation inhibitor 1	-2.75233	0.00748263	0.0645195	1	-2.89765	-0.899393	7.45211	6.51289	3.61524	-2.89765
26097	CHTOP	gene with protein product	Chromatin target of PRMT1	-2.75118	0.00750636	0.0646109	1	-3.34995	-0.899018	10.1962	4.49672	1.14677	-3.34995
22948	CCT5	gene with protein product	Chaperonin containing TCP1, subunit 5 (epsilon)	-2.74971	0.00753693	0.064778	1	-3.37018	-0.898536	10.3401	6.26579	2.89561	-3.37018
9321	TRIP11	gene with protein product	Thyroid hormone receptor interactor 11	-2.74911	0.00754926	0.0648541	1	-2.89516	-0.898343	7.43927	3.24593	0.350766	-2.89516
54205	CYCS	gene with protein product	Cytochrome c, somatic	-2.74812	0.00756988	0.0649414	1	-3.05817	-0.898019	8.32916	5.4791	2.42093	-3.05817
9019	MPZL1	gene with protein product	Myelin protein zero-like 1	-2.74705	0.00759228	0.0651036	1	-3.62077	-0.897669	12.3016	4.72587	1.1051	-3.62077
25824	PRDX5	gene with protein product	Peroxiredoxin 5	-2.74681	0.00759731	0.0651168	1	-2.48068	-0.89759	5.5816	6.80966	4.32898	-2.48068
54187	NANS	gene with protein product	N-acetylneuraminic acid synthase	-2.74601	0.00761404	0.0652002	1	-3.15615	-0.897329	8.91449	5.69364	2.53749	-3.15615
57111	RAB25	gene with protein product	RAB25, member RAS oncogene family	-2.74528	0.00762932	0.0653011	1	-2.81597	-0.897091	7.04192	2.81597	0	-2.81597
85012	TCEAL3	gene with protein product	Transcription elongation factor A (SII)-like 3	-2.74086	0.00772286	0.0659126	1	-2.49442	-0.895644	5.63501	2.57752	0.0830985	-2.49442
65125	WNK1	gene with protein product	WNK lysine deficient protein kinase 1	-2.74062	0.00772783	0.0659126	1	-3.04407	-0.895568	8.24816	4.26459	1.22052	-3.04407
2821	GPI	gene with protein product	Glucose-6-phosphate isomerase	-2.74042	0.00773218	0.0659126	1	-3.26768	-0.895501	9.63096	5.46904	2.20136	-3.26768
10916	MAGED2	gene with protein product	Melanoma antigen family D, 2	-2.7404	0.00773259	0.0659126	1	-3.55758	-0.895495	11.7744	6.32709	2.76951	-3.55758
79022	TMEM106C	gene with protein product	Transmembrane protein 106C	-2.7394	0.00775394	0.0660644	1	-3.36641	-0.895167	10.3131	4.31595	0.949538	-3.36641
81	ACTN4	gene with protein product	Actinin, alpha 4	-2.73916	0.00775903	0.0660776	1	-2.9317	-0.895089	7.63007	3.67164	0.739947	-2.9317
84316	NAA38	gene with protein product	LSM domain containing 1	-2.73547	0.00783815	0.06666	1	-2.5259	-0.893883	5.75933	3.73058	1.20468	-2.5259
9130	FAM50A	gene with protein product	Family with sequence similarity 50, member A	-2.73424	0.00786469	0.0668248	1	-2.69031	-0.893481	6.45451	4.70248	2.01217	-2.69031
29080	CCDC59	gene with protein product	Coiled-coil domain containing 59	-2.73366	0.00787723	0.0669008	1	-2.68809	-0.893291	6.44458	3.34196	0.653874	-2.68809
10933	MORF4L1	gene with protein product	Mortality factor 4 like 1	-2.73172	0.00791911	0.0672259	1	-2.56493	-0.89266	5.91725	6.35821	3.79328	-2.56493
2017	CTTN	gene with protein product	Cortactin	-2.72989	0.00795898	0.0674874	1	-2.9516	-0.892062	7.73604	7.65855	4.70696	-2.9516
3485	IGFBP2	gene with protein product	Insulin-like growth factor binding protein 2, 36kDa	-2.72981	0.00796078	0.0674874	1	-2.34539	-0.892035	5.08198	2.37538	0.0299855	-2.34539
6813	STXBP2	gene with protein product	Syntaxin binding protein 2	-2.72593	0.00804596	0.0681488	1	-3.16919	-0.890767	8.9954	6.70867	3.53949	-3.16919
5691	PSMB3	gene with protein product	Proteasome (prosome, macropain) subunit, beta type, 3	-2.72592	0.00804611	0.0681488	1	-2.77589	-0.890764	6.84899	6.80866	4.03277	-2.77589
7322	UBE2D2	gene with protein product	Ubiquitin-conjugating enzyme E2D 2	-2.72391	0.00809072	0.0684955	1	-2.8339	-0.890105	7.12998	4.80889	1.97499	-2.8339
1981	EIF4G1	gene with protein product	Eukaryotic translation initiation factor 4 gamma, 1	-2.72328	0.0081046	0.0685705	1	-2.88594	-0.889901	7.39189	6.0283	3.14236	-2.88594
51604	PIGT	gene with protein product	Phosphatidylinositol glycan anchor biosynthesis, class T	-2.72076	0.00816071	0.0688692	1	-3.1577	-0.889077	8.92408	3.37447	0.216771	-3.1577
677800	SNORA12	RNA, small nucleolar	Small nucleolar RNA, H/ACA box 12	-2.71848	0.00821172	0.0692056	1	-1.13974	-0.888333	2.20342	1.41443	0.274683	-1.13974
29796	UQCR10	gene with protein product	Ubiquinol-cytochrome c reductase, complex III subunit X	-2.71772	0.00822884	0.0692872	1	-2.68277	-0.888085	6.42089	5.05502	2.37224	-2.68277
4707	NDUFB1	gene with protein product	NADH dehydrogenase (ubiquinone) 1 beta subcomplex, 1, 7kDa	-2.71648	0.0082569	0.0694608	1	-2.16116	-0.887678	4.47274	3.6119	1.45074	-2.16116
80255	SLC35F5	gene with protein product	Solute carrier family 35, member F5	-2.71316	0.00833207	0.0696108	1	-2.797	-0.886595	6.94996	2.83205	0.0350493	-2.797
2762	GMDS	gene with protein product	GDP-mannose 4,6-dehydratase	-2.71197	0.00835924	0.0697551	1	-3.17106	-0.886205	9.00707	3.66806	0.497003	-3.17106
85414	SLC45A3	gene with protein product	Solute carrier family 45, member 3	-2.71118	0.0083774	0.0698441	1	-2.46894	-0.885946	5.53638	2.83226	0.363314	-2.46894
51649	MRPS23	gene with protein product	Mitochondrial ribosomal protein S23	-2.71073	0.00838776	0.0698953	1	-2.92437	-0.885798	7.59142	3.14063	0.216261	-2.92437
55198	APPL2	gene with protein product	Adaptor protein, phosphotyrosine interaction, PH domain and leucine zipper containing 2	-2.71042	0.00839478	0.0698953	1	-3.46169	-0.885698	11.0172	5.02364	1.56195	-3.46169
6992	PPP1R11	gene with protein product	Protein phosphatase 1, regulatory (inhibitor) subunit 11	-2.70935	0.00841922	0.0700442	1	-3.08878	-0.88535	8.50774	3.71317	0.624391	-3.08878
1153	CIRBP	gene with protein product	Cold inducible RNA binding protein	-2.70794	0.00845181	0.070276	1	-2.21007	-0.884888	4.62697	7.52061	5.31055	-2.21007
10409	BASP1	gene with protein product	Brain abundant, membrane attached signal protein 1	-2.70657	0.00848344	0.0704133	1	-2.66194	-0.88444	6.32885	3.61164	0.949696	-2.66194
63916	ELMO2	gene with protein product	Engulfment and cell motility 2	-2.706	0.00849672	0.0704771	1	-3.50314	-0.884253	11.3384	3.62283	0.119691	-3.50314
51651	PTRH2	gene with protein product	Peptidyl-tRNA hydrolase 2	-2.70575	0.00850247	0.0704771	1	-2.85236	-0.884172	7.22183	3.53236	0.68	-2.85236
182	JAG1	gene with protein product	Jagged 1	-2.70059	0.00862297	0.0711197	1	-3.56988	-0.882485	11.8752	4.75248	1.1826	-3.56988
2752	GLUL	gene with protein product	Glutamate-ammonia ligase	-2.69956	0.0086472	0.0711197	1	-3.20674	-0.882149	9.23262	7.5126	4.30586	-3.20674
6128	RPL6	gene with protein product	Ribosomal protein L6	-2.69324	0.00879721	0.0711197	1	-2.14826	-0.880084	4.43293	9.17298	7.02472	-2.14826
5819	PVRL2	gene with protein product	Poliovirus receptor-related 2 (herpesvirus entry mediator B)	-2.69313	0.00879973	0.0711197	1	-3.23385	-0.880049	9.40774	5.56908	2.33523	-3.23385
6156	RPL30	gene with protein product	Ribosomal protein L30	-2.69187	0.00883008	0.0711197	1	-1.93288	-0.879636	3.81816	7.56485	5.63197	-1.93288
51282	SCAND1	gene with protein product	SCAN domain containing 1	-2.68856	0.00890978	0.0711197	1	-2.87806	-0.878555	7.3516	5.37486	2.4968	-2.87806
10197	PSME3	gene with protein product	Proteasome (prosome, macropain) activator subunit 3 (PA28 gamma; Ki)	-2.68794	0.00892482	0.0711197	1	-3.23729	-0.878352	9.43024	3.47513	0.237838	-3.23729
4155	MBP	gene with protein product	Myelin basic protein	-2.68779	0.00892835	0.0711197	1	-3.27087	-0.878305	9.6523	4.51534	1.24447	-3.27087
54890	ALKBH5	gene with protein product	AlkB, alkylation repair homolog 5 (E. coli)	-2.68729	0.00894059	0.0711197	1	-2.94048	-0.87814	7.67664	3.26292	0.322443	-2.94048
10489	LRRC41	gene with protein product	Leucine rich repeat containing 41	-2.68583	0.00897617	0.0711197	1	-3.28348	-0.877662	9.737	3.9962	0.712723	-3.28348
7538	ZFP36	gene with protein product	ZFP36 ring finger protein	-2.68365	0.00902935	0.0711197	1	-2.9271	-0.876951	7.60578	8.60306	5.67596	-2.9271
10573	MRPL28	gene with protein product	Mitochondrial ribosomal protein L28	-2.68255	0.00905628	0.0711197	1	-2.73221	-0.876592	6.64472	2.79929	0.067084	-2.73221
3337	DNAJB1	gene with protein product	DnaJ (Hsp40) homolog, subfamily B, member 1	-2.68158	0.00908026	0.0711197	1	-3.34239	-0.876274	10.1429	4.54729	1.2049	-3.34239
5245	PHB	gene with protein product	Prohibitin	-2.67982	0.00912362	0.0711197	1	-3.07512	-0.8757	8.42758	3.11017	0.0350493	-3.07512
10945	KDELR1	gene with protein product	KDEL (Lys-Asp-Glu-Leu) endoplasmic reticulum protein retention receptor 1	-2.67552	0.00923059	0.0711197	1	-2.86594	-0.874294	7.29009	4.86527	1.99934	-2.86594
84365	NIFK	gene with protein product	MKI67 (FHA domain) interacting nucleolar phosphoprotein	-2.67489	0.00924644	0.0711197	1	-2.45094	-0.874087	5.46771	2.45094	0	-2.45094
25847	ANAPC13	gene with protein product	Anaphase promoting complex subunit 13	-2.67401	0.00926845	0.0711197	1	-2.88282	-0.8738	7.37591	3.17831	0.295489	-2.88282
8774	NAPG	gene with protein product	N-ethylmaleimide-sensitive factor attachment protein, gamma	-2.67294	0.00929539	0.0711197	1	-2.646	-0.873449	6.25927	2.646	0	-2.646
7277	TUBA4A	gene with protein product	Tubulin, alpha 4a	-2.66929	0.00938755	0.0711197	1	-3.45169	-0.872258	10.9411	8.49344	5.04175	-3.45169
133619	PRRC1	gene with protein product	Proline-rich coiled-coil 1	-2.66755	0.00943177	0.0711197	1	-3.17662	-0.87169	9.04185	3.80802	0.631397	-3.17662
51125	GOLGA7	gene with protein product	Golgin A7	-2.66723	0.00944009	0.0711197	1	-3.08263	-0.871583	8.47155	3.91162	0.828991	-3.08263
1725	DHPS	gene with protein product	Deoxyhypusine synthase	-2.66647	0.00945943	0.0711197	1	-3.07829	-0.871336	8.44612	3.16378	0.0854903	-3.07829
6122	RPL3	gene with protein product	Ribosomal protein L3	-2.66609	0.00946912	0.0711197	1	-1.85898	-0.871212	3.6275	10.515	8.65603	-1.85898
7726	TRIM26	gene with protein product	Tripartite motif containing 26	-2.66605	0.00947013	0.0711197	1	-3.1401	-0.871199	8.81583	3.32036	0.180265	-3.1401
55660	PRPF40A	gene with protein product	PRP40 pre-mRNA processing factor 40 homolog A (S. cerevisiae)	-2.66546	0.00948534	0.0711197	1	-3.07215	-0.871005	8.41026	4.75573	1.68358	-3.07215
10490	VTI1B	gene with protein product	Vesicle transport through interaction with t-SNAREs 1B	-2.66453	0.00950909	0.0711197	1	-2.54916	-0.870703	5.85295	3.57606	1.0269	-2.54916
51075	TMX2	gene with protein product	Thioredoxin-related transmembrane protein 2	-2.66248	0.00956178	0.0711197	1	-3.11768	-0.870034	8.6799	3.83278	0.715106	-3.11768
6944	VPS72	gene with protein product	Vacuolar protein sorting 72 homolog (S. cerevisiae)	-2.66236	0.00956502	0.0711197	1	-3.13414	-0.869993	8.77948	4.30379	1.16966	-3.13414
1717	DHCR7	gene with protein product	7-dehydrocholesterol reductase	-2.66162	0.00958418	0.0711197	1	-3.58935	-0.869751	12.0366	4.52153	0.932178	-3.58935
91689	SMDT1	gene with protein product	Single-pass membrane protein with aspartate-rich tail 1	-2.66144	0.00958866	0.0711197	1	-2.44991	-0.869694	5.46381	3.36409	0.914178	-2.44991
112495	GTF3C6	gene with protein product	General transcription factor IIIC, polypeptide 6, alpha 35kDa	-2.65528	0.00974946	0.0711197	1	-2.88729	-0.867679	7.39881	4.74828	1.86099	-2.88729
3105	HLA-A	gene with protein product	Major histocompatibility complex, class I, A	-2.65452	0.00976932	0.0711197	1	-1.34983	-0.867432	2.54882	10.4547	9.10487	-1.34983
10611	PDLIM5	gene with protein product	PDZ and LIM domain 5	-2.65367	0.00979173	0.0711197	1	-3.5047	-0.867154	11.3506	5.49934	1.99464	-3.5047
55651	NHP2	gene with protein product	NHP2 ribonucleoprotein	-2.65356	0.0097947	0.0711197	1	-3.04085	-0.867118	8.22976	4.51715	1.4763	-3.04085
6415	SEPW1	gene with protein product	Selenoprotein W, 1	-2.65349	0.00979653	0.0711197	1	-2.66047	-0.867095	6.32238	6.04137	3.3809	-2.66047
5434	POLR2E	gene with protein product	Polymerase (RNA) II (DNA directed) polypeptide E, 25kDa	-2.65306	0.00980791	0.0711197	1	-2.92865	-0.866954	7.61397	5.1074	2.17876	-2.92865
9536	PTGES	gene with protein product	Prostaglandin E synthase	-2.65262	0.00981952	0.0711197	1	-3.35577	-0.866811	10.2373	3.61163	0.255858	-3.35577
79711	IPO4	gene with protein product	Importin 4	-2.65065	0.0098717	0.0711197	1	-3.37201	-0.866167	10.3532	3.402	0.0299855	-3.37201
360	AQP3	gene with protein product	Aquaporin 3 (Gill blood group)	-2.65026	0.00988212	0.0711197	1	-3.15286	-0.866039	8.89418	3.40944	0.256576	-3.15286
10540	DCTN2	gene with protein product	Dynactin 2 (p50)	-2.6497	0.0098969	0.0711197	1	-3.1532	-0.865858	8.89626	4.83217	1.67897	-3.1532
113201	CASC4	gene with protein product	Cancer susceptibility candidate 4	-2.64888	0.00991889	0.0711197	1	-2.93708	-0.865588	7.65859	4.096	1.15892	-2.93708
85236	HIST1H2BK	gene with protein product	Histone cluster 1, H2bk	-2.64795	0.00994376	0.0711197	1	-2.70959	-0.865284	6.54134	7.64686	4.93728	-2.70959
1978	EIF4EBP1	gene with protein product	Eukaryotic translation initiation factor 4E binding protein 1	-2.64663	0.00997902	0.0711197	1	-2.84978	-0.864854	7.20892	3.04032	0.190539	-2.84978
55827	DCAF6	gene with protein product	DDB1 and CUL4 associated factor 6	-2.64658	0.00998035	0.0711197	1	-2.90642	-0.864838	7.49757	3.43652	0.530101	-2.90642
2058	EPRS	gene with protein product	Glutamyl-prolyl-tRNA synthetase	-2.64472	0.0100306	0.0711197	1	-3.1504	-0.864228	8.87902	4.29411	1.14371	-3.1504
10103	TSPAN1	gene with protein product	Tetraspanin 1	-2.64338	0.0100668	0.0711197	1	-3.59498	-0.86379	12.0836	4.68281	1.08783	-3.59498
4706	NDUFAB1	gene with protein product	NADH dehydrogenase (ubiquinone) 1, alpha/beta subcomplex, 1, 8kDa	-2.64321	0.0100713	0.0711197	1	-2.92836	-0.863735	7.61243	3.88227	0.953917	-2.92836
64795	RMND5A	gene with protein product	Required for meiotic nuclear division 5 homolog A (S. cerevisiae)	-2.6428	0.0100823	0.0711197	1	-3.02969	-0.863603	8.16634	3.15549	0.125804	-3.02969
8036	SHOC2	gene with protein product	Soc-2 suppressor of clear homolog (C. elegans)	-2.64228	0.0100966	0.0711197	1	-2.83647	-0.86343	7.14269	3.08247	0.246006	-2.83647
65991	FUNDC2	gene with protein product	FUN14 domain containing 2	-2.64061	0.010142	0.0711197	1	-3.0274	-0.862885	8.15338	4.42321	1.39581	-3.0274
6050	RNH1	gene with protein product	Ribonuclease/angiogenin inhibitor 1	-2.64019	0.0101532	0.0711197	1	-3.3102	-0.86275	9.91903	5.58661	2.27641	-3.3102
36	ACADSB	gene with protein product	Acyl-CoA dehydrogenase, short/branched chain	-2.63987	0.0101621	0.0711197	1	-2.90429	-0.862644	7.48647	3.31827	0.413986	-2.90429
55629	PNRC2	gene with protein product	Proline-rich nuclear receptor coactivator 2	-2.63918	0.0101809	0.0711197	1	-3.10333	-0.862419	8.59398	4.04849	0.945161	-3.10333
51714	SELT		Selenoprotein T	-2.63835	0.0102035	0.0711197	1	-3.21887	-0.862148	9.31057	6.00294	2.78407	-3.21887
84919	PPP1R15B	gene with protein product	Protein phosphatase 1, regulatory subunit 15B	-2.63722	0.0102346	0.0711197	1	-2.95911	-0.861777	7.77644	3.48938	0.530273	-2.95911
4717	NDUFC1	gene with protein product	NADH dehydrogenase (ubiquinone) 1, subcomplex unknown, 1, 6kDa	-2.63696	0.0102418	0.0711197	1	-2.57077	-0.861692	5.94128	4.41283	1.84205	-2.57077
5439	POLR2J	gene with protein product	Polymerase (RNA) II (DNA directed) polypeptide J, 13.3kDa	-2.63532	0.0102869	0.0711197	1	-2.53612	-0.861157	5.80026	3.12855	0.592434	-2.53612
5504	PPP1R2	gene with protein product	Protein phosphatase 1, regulatory (inhibitor) subunit 2	-2.63378	0.0103295	0.0711197	1	-2.89151	-0.860654	7.42048	3.65869	0.76718	-2.89151
1528	CYB5A	gene with protein product	Cytochrome b5 type A (microsomal)	-2.63284	0.0103556	0.0711197	1	-3.13705	-0.860345	8.79721	4.01005	0.873006	-3.13705
1453	CSNK1D	gene with protein product	Casein kinase 1, delta	-2.63163	0.0103891	0.0711197	1	-2.94603	-0.859951	7.70628	4.02659	1.08055	-2.94603
3309	HSPA5	gene with protein product	Heat shock 70kDa protein 5 (glucose-regulated protein, 78kDa)	-2.63138	0.0103962	0.0711197	1	-3.44587	-0.859869	10.8971	6.47982	3.03394	-3.44587
5092	PCBD1	gene with protein product	Pterin-4 alpha-carbinolamine dehydratase/dimerization cofactor of hepatocyte nuclear factor 1 alpha	-2.63128	0.0103989	0.0711197	1	-2.4107	-0.859837	5.31733	2.46508	0.0543751	-2.4107
405	ARNT	gene with protein product	Aryl hydrocarbon receptor nuclear translocator	-2.63119	0.0104013	0.0711197	1	-2.76119	-0.859809	6.77957	2.96398	0.202789	-2.76119
9683	N4BP1	gene with protein product	NEDD4 binding protein 1	-2.63003	0.0104336	0.0711197	1	-2.49824	-0.85943	5.64995	2.58799	0.0897553	-2.49824
5702	PSMC3	gene with protein product	Proteasome (prosome, macropain) 26S subunit, ATPase, 3	-2.62847	0.0104775	0.0711197	1	-3.16878	-0.858918	8.99283	6.1266	2.95782	-3.16878
10011	SRA1	gene with protein product	Steroid receptor RNA activator 1	-2.62775	0.0104978	0.0711197	1	-2.79835	-0.858683	6.95645	3.37535	0.577004	-2.79835
6228	RPS23	gene with protein product	Ribosomal protein S23	-2.62743	0.0105067	0.0711197	1	-1.91873	-0.858578	3.78091	7.556	5.63726	-1.91873
252839	TMEM9	gene with protein product	Transmembrane protein 9	-2.62743	0.0105068	0.0711197	1	-2.82132	-0.858578	7.06808	2.85637	0.0350493	-2.82132
80218	NAA50	gene with protein product	N(alpha)-acetyltransferase 50, NatE catalytic subunit	-2.62608	0.0105448	0.0711197	1	-2.96408	-0.858137	7.80325	3.80342	0.839342	-2.96408
55845	BRK1	gene with protein product	BRICK1, SCAR/WAVE actin-nucleating complex subunit	-2.62462	0.010586	0.0711197	1	-2.75692	-0.85766	6.75952	6.61493	3.85801	-2.75692
1207	CLNS1A	gene with protein product	Chloride channel, nucleotide-sensitive, 1A	-2.6203	0.010709	0.0711197	1	-3.0805	-0.856248	8.45909	3.64902	0.568519	-3.0805
8087	FXR1	gene with protein product	Fragile X mental retardation, autosomal homolog 1	-2.61784	0.0107796	0.0711197	1	-2.52113	-0.855445	5.74032	2.68353	0.162396	-2.52113
1340	COX6B1	gene with protein product	Cytochrome c oxidase subunit VIb polypeptide 1 (ubiquitous)	-2.61438	0.0108794	0.0711197	1	-2.4794	-0.854316	5.57666	5.58852	3.10912	-2.4794
5437	POLR2H	gene with protein product	Polymerase (RNA) II (DNA directed) polypeptide H	-2.61409	0.010888	0.0711197	1	-2.78616	-0.854219	6.89791	2.98895	0.202789	-2.78616
4852	NPY	gene with protein product	Neuropeptide Y	-2.61394	0.0108922	0.0711197	1	-3.82704	-0.854172	14.1923	5.55545	1.72842	-3.82704
6430	SRSF5	gene with protein product	Serine/arginine-rich splicing factor 5	-2.61345	0.0109067	0.0711197	1	-1.72553	-0.85401	3.30702	7.45142	5.72589	-1.72553
3281	HSBP1	gene with protein product	Heat shock factor binding protein 1	-2.61103	0.0109772	0.0711197	1	-2.65866	-0.85322	6.31444	4.36977	1.71112	-2.65866
11145	PLA2G16	gene with protein product	Phospholipase A2, group XVI	-2.61063	0.0109889	0.0711197	1	-3.10986	-0.85309	8.63299	3.95006	0.840201	-3.10986
64651	CSRNP1	gene with protein product	Cysteine-serine-rich nuclear protein 1	-2.6087	0.0110457	0.0711197	1	-2.90382	-0.852457	7.48408	3.38467	0.48084	-2.90382
10419	PRMT5	gene with protein product	Protein arginine methyltransferase 5	-2.60742	0.0110834	0.0711197	1	-2.80003	-0.85204	6.96453	2.80003	0	-2.80003
29952	DPP7	gene with protein product	Dipeptidyl-peptidase 7	-2.60735	0.0110854	0.0711197	1	-2.97944	-0.852017	7.8868	4.61219	1.63275	-2.97944
4738	NEDD8	gene with protein product	Neural precursor cell expressed, developmentally down-regulated 8	-2.60726	0.011088	0.0711197	1	-2.34857	-0.851989	5.09321	4.23834	1.88977	-2.34857
387680	FAM21A	gene with protein product	Family with sequence similarity 21, member A	-2.60602	0.0111247	0.0711197	1	-3.24579	-0.851583	9.4859	5.51852	2.27273	-3.24579
79086	SMIM7	gene with protein product	Small integral membrane protein 7	-2.60534	0.0111448	0.0711197	1	-2.74432	-0.851361	6.70074	3.77256	1.02824	-2.74432
4077	NBR1	gene with protein product	Neighbor of BRCA1 gene 1	-2.60496	0.011156	0.0711197	1	-3.06425	-0.851238	8.36433	3.25102	0.186775	-3.06425
116173	CMTM5	gene with protein product	CKLF-like MARVEL transmembrane domain containing 5	-2.6042	0.0111787	0.0711197	1	-2.84107	-0.850989	7.16551	5.74962	2.90855	-2.84107
51334	PRR16	gene with protein product	Proline rich 16	-2.60408	0.0111824	0.0711197	1	-2.9653	-0.850948	7.8099	3.04017	0.0748677	-2.9653
50640	PNPLA8	gene with protein product	Patatin-like phospholipase domain containing 8	-2.60249	0.0112296	0.0711197	1	-3.00132	-0.85043	8.00734	3.27029	0.268972	-3.00132
2180	ACSL1	gene with protein product	Acyl-CoA synthetase long-chain family member 1	-2.60046	0.0112904	0.0711197	1	-3.02312	-0.849767	8.12923	3.14127	0.118148	-3.02312
9643	MORF4L2	gene with protein product	Mortality factor 4 like 2	-2.59847	0.0113503	0.0711197	1	-3.13481	-0.849117	8.78359	6.46547	3.33065	-3.13481
10670	RRAGA	gene with protein product	Ras-related GTP binding A	-2.59839	0.0113529	0.0711197	1	-3.03226	-0.849089	8.18092	3.85113	0.818869	-3.03226
51160	VPS28	gene with protein product	Vacuolar protein sorting 28 homolog (S. cerevisiae)	-2.59822	0.011358	0.0711197	1	-2.5865	-0.849034	6.0064	6.91408	4.32758	-2.5865
6146	RPL22	gene with protein product	Ribosomal protein L22	-2.59729	0.011386	0.0711197	1	-2.42391	-0.848731	5.36622	5.77468	3.35077	-2.42391
5714	PSMD8	gene with protein product	Proteasome (prosome, macropain) 26S subunit, non-ATPase, 8	-2.59698	0.0113955	0.0711197	1	-3.04142	-0.848628	8.233	6.08433	3.04291	-3.04142
79143	MBOAT7	gene with protein product	Membrane bound O-acyltransferase domain containing 7	-2.59685	0.0113993	0.0711197	1	-2.59907	-0.848587	6.05896	2.67394	0.0748677	-2.59907
27347	STK39	gene with protein product	Serine threonine kinase 39	-2.59552	0.0114398	0.0711197	1	-2.56235	-0.848151	5.90669	2.98494	0.422592	-2.56235
26090	ABHD12	gene with protein product	Abhydrolase domain containing 12	-2.59315	0.0115119	0.0711197	1	-2.98509	-0.847377	7.91777	3.96521	0.980118	-2.98509
3028	HSD17B10	gene with protein product	Hydroxysteroid (17-beta) dehydrogenase 10	-2.59156	0.0115606	0.0711197	1	-2.95454	-0.846857	7.75187	3.76753	0.812982	-2.95454
57129	MRPL47	gene with protein product	Mitochondrial ribosomal protein L47	-2.59135	0.0115669	0.0711197	1	-2.55614	-0.84679	5.88131	2.63924	0.0830985	-2.55614
4673	NAP1L1	gene with protein product	Nucleosome assembly protein 1-like 1	-2.59003	0.0116076	0.0711197	1	-1.92403	-0.846358	3.79482	8.74483	6.8208	-1.92403
56681	SAR1A	gene with protein product	SAR1 homolog A (S. cerevisiae)	-2.58984	0.0116135	0.0711197	1	-2.97837	-0.846296	7.88093	5.74979	2.77142	-2.97837
85437	ZCRB1	gene with protein product	Zinc finger CCHC-type and RNA binding motif 1	-2.58948	0.0116245	0.0711197	1	-2.69436	-0.846179	6.47267	3.79069	1.09633	-2.69436
1999	ELF3	gene with protein product	E74-like factor 3 (ets domain transcription factor, epithelial-specific )	-2.58469	0.0117729	0.0711197	1	-3.44069	-0.844614	10.858	8.02796	4.58728	-3.44069
10106	CTDSP2	gene with protein product	CTD (carboxy-terminal domain, RNA polymerase II, polypeptide A) small phosphatase 2	-2.58462	0.0117752	0.0711197	1	-3.09008	-0.84459	8.51544	4.10512	1.01504	-3.09008
55638	SYBU	gene with protein product	Syntabulin (syntaxin-interacting)	-2.58418	0.011789	0.0711197	1	-3.53926	-0.844445	11.6258	3.53926	0	-3.53926
51335	NGRN	gene with protein product	Neugrin, neurite outgrowth associated	-2.58341	0.011813	0.0711197	1	-3.14513	-0.844194	8.84666	3.88293	0.737801	-3.14513
1329	COX5B	gene with protein product	Cytochrome c oxidase subunit Vb	-2.58054	0.011903	0.0711197	1	-2.54075	-0.843258	5.8189	5.30454	2.76379	-2.54075
26286	ARFGAP3	gene with protein product	ADP-ribosylation factor GTPase activating protein 3	-2.57759	0.0119963	0.0711197	1	-3.15025	-0.842292	8.87809	4.83696	1.68671	-3.15025
1488	CTBP2	gene with protein product	C-terminal binding protein 2	-2.57666	0.0120259	0.0711197	1	-3.40747	-0.841989	10.6108	4.82611	1.41864	-3.40747
5425	POLD2	gene with protein product	Polymerase (DNA directed), delta 2, accessory subunit	-2.57456	0.0120928	0.0711197	1	-3.00489	-0.841302	8.02715	3.95205	0.947162	-3.00489
3480	IGF1R	gene with protein product	Insulin-like growth factor 1 receptor	-2.56951	0.0122551	0.0711197	1	-2.64829	-0.839652	6.26923	3.07696	0.428677	-2.64829
2806	GOT2	gene with protein product	Glutamic-oxaloacetic transaminase 2, mitochondrial (aspartate aminotransferase 2)	-2.56741	0.0123231	0.0711197	1	-3.17767	-0.838967	9.04844	4.07907	0.901405	-3.17767
51397	COMMD10	gene with protein product	COMM domain containing 10	-2.56727	0.0123277	0.0711197	1	-2.73928	-0.83892	6.67739	2.73928	0	-2.73928
138428	PTRH1	gene with protein product	Peptidyl-tRNA hydrolase 1 homolog (S. cerevisiae)	-2.5669	0.0123398	0.0711197	1	-2.45047	-0.838798	5.46594	2.45047	0	-2.45047
29097	CNIH4	gene with protein product	Cornichon homolog 4 (Drosophila)	-2.56661	0.0123491	0.0711197	1	-2.35973	-0.838705	5.13276	2.54637	0.186635	-2.35973
550643	LINC01420	RNA, long non-coding	Uncharacterized LOC550643	-2.56644	0.0123547	0.0711197	1	-2.73271	-0.83865	6.64704	3.37229	0.639581	-2.73271
10493	VAT1	gene with protein product	Vesicle amine transport protein 1 homolog (T. californica)	-2.56308	0.0124647	0.0711197	1	-2.78498	-0.83755	6.89226	2.88206	0.0970801	-2.78498
100862671	TMEM265	gene with protein product	Uncharacterized LOC100862671	-2.5622	0.0124934	0.0711197	1	-2.98649	-0.837265	7.92541	5.21957	2.23308	-2.98649
79228	THOC6	gene with protein product	THO complex 6 homolog (Drosophila)	-2.56196	0.0125015	0.0711197	1	-2.81795	-0.837184	7.05161	3.74173	0.923774	-2.81795
11167	FSTL1	gene with protein product	Follistatin-like 1	-2.56133	0.0125223	0.0711197	1	-3.27223	-0.836978	9.66138	7.1123	3.84007	-3.27223
60592	SCOC	gene with protein product	Short coiled-coil protein	-2.56015	0.0125611	0.0711197	1	-2.64269	-0.836594	6.24493	2.77625	0.133567	-2.64269
51143	DYNC1LI1	gene with protein product	Dynein, cytoplasmic 1, light intermediate chain 1	-2.55967	0.0125768	0.0711197	1	-2.67821	-0.836439	6.40063	2.67821	0	-2.67821
1738	DLD	gene with protein product	Dihydrolipoamide dehydrogenase	-2.55878	0.0126066	0.0711197	1	-2.91796	-0.836145	7.55777	3.0727	0.15474	-2.91796
5698	PSMB9	gene with protein product	Proteasome (prosome, macropain) subunit, beta type, 9 (large multifunctional peptidase 2)	-2.55603	0.0126979	0.0711197	1	-2.67234	-0.835249	6.37464	6.82133	4.14898	-2.67234
116540	MRPL53	gene with protein product	Mitochondrial ribosomal protein L53	-2.55405	0.0127641	0.0711197	1	-2.20496	-0.834602	4.61061	2.78508	0.580122	-2.20496
10321	CRISP3	gene with protein product	Cysteine-rich secretory protein 3	-2.55211	0.0128294	0.0711197	1	-3.41247	-0.833967	10.6477	4.13561	0.723138	-3.41247
8073	PTP4A2	gene with protein product	Protein tyrosine phosphatase type IVA, member 2	-2.5511	0.0128636	0.0711197	1	-2.88051	-0.833636	7.36412	6.10108	3.22057	-2.88051
4149	MAX	gene with protein product	MYC associated factor X	-2.55079	0.0128739	0.0711197	1	-2.72822	-0.833537	6.62638	6.63647	3.90825	-2.72822
1175	AP2S1	gene with protein product	Adaptor-related protein complex 2, sigma 1 subunit	-2.54846	0.0129531	0.0711197	1	-2.34079	-0.832773	5.06581	4.55197	2.21118	-2.34079
51569	UFM1	gene with protein product	Ubiquitin-fold modifier 1	-2.54795	0.0129702	0.0711197	1	-2.89228	-0.832609	7.42444	3.91297	1.02069	-2.89228
6194	RPS6	gene with protein product	Ribosomal protein S6	-2.54703	0.0130017	0.0711197	1	-1.99015	-0.832307	3.97278	8.65366	6.66351	-1.99015
2289	FKBP5	gene with protein product	FK506 binding protein 5	-2.54684	0.0130082	0.0711197	1	-3.41335	-0.832244	10.6542	4.72031	1.30696	-3.41335
10694	CCT8	gene with protein product	Chaperonin containing TCP1, subunit 8 (theta)	-2.54523	0.0130633	0.0711197	1	-3.05896	-0.831718	8.33374	4.77212	1.71315	-3.05896
55209	SETD5	gene with protein product	SET domain containing 5	-2.54507	0.0130687	0.0711197	1	-2.71762	-0.831666	6.57786	2.79249	0.0748677	-2.71762
5877	RABIF	gene with protein product	RAB interacting factor	-2.54194	0.0131764	0.0711197	1	-2.24235	-0.830643	4.73167	2.28505	0.0427051	-2.24235
4830	NME1	gene with protein product	NME/NM23 nucleoside diphosphate kinase 1	-2.54091	0.0132122	0.0711197	1	-1.95094	-0.830305	3.86627	2.07063	0.119691	-1.95094
1108	CHD4	gene with protein product	Chromodomain helicase DNA binding protein 4	-2.53954	0.0132596	0.0711197	1	-2.83132	-0.829858	7.11723	4.18641	1.3551	-2.83132
56951	C5orf15	gene with protein product	Chromosome 5 open reading frame 15	-2.53863	0.0132913	0.0711197	1	-3.03457	-0.82956	8.19401	3.90809	0.873516	-3.03457
59084	ENPP5	gene with protein product	Ectonucleotide pyrophosphatase/phosphodiesterase 5 (putative)	-2.53811	0.0133091	0.0711197	1	-2.89314	-0.829393	7.42887	2.89314	0	-2.89314
28973	MRPS18B	gene with protein product	Mitochondrial ribosomal protein S18B	-2.52956	0.0136102	0.0711197	1	-2.77335	-0.826597	6.83694	2.87953	0.106182	-2.77335
51495	HACD3	gene with protein product	Protein tyrosine phosphatase-like A domain containing 1	-2.52813	0.0136612	0.0711197	1	-3.0618	-0.826129	8.35014	3.38214	0.320341	-3.0618
2799	GNS	gene with protein product	Glucosamine (N-acetyl)-6-sulfatase	-2.52792	0.0136685	0.0711197	1	-2.80266	-0.826062	6.97723	3.16228	0.359628	-2.80266
55004	LAMTOR1	gene with protein product	Late endosomal/lysosomal adaptor, MAPK and MTOR activator 1	-2.52742	0.0136864	0.0711197	1	-2.33921	-0.825898	5.06024	6.84089	4.50169	-2.33921
3561	IL2RG	gene with protein product	Interleukin 2 receptor, gamma	-2.52593	0.0137396	0.0711197	1	-3.46665	-0.825412	11.0552	4.92754	1.46089	-3.46665
347734	SLC35B2	gene with protein product	Solute carrier family 35, member B2	-2.52577	0.0137454	0.0711197	1	-2.89155	-0.82536	7.42066	3.03945	0.147901	-2.89155
64981	MRPL34	gene with protein product	Mitochondrial ribosomal protein L34	-2.52532	0.0137617	0.0711197	1	-2.28819	-0.825211	4.88444	2.28819	0	-2.28819
5700	PSMC1	gene with protein product	Proteasome (prosome, macropain) 26S subunit, ATPase, 1	-2.52146	0.0139008	0.0711197	1	-3.02927	-0.823951	8.16398	5.15172	2.12245	-3.02927
23478	SEC11A	gene with protein product	SEC11 homolog A (S. cerevisiae)	-2.52094	0.0139196	0.0711197	1	-2.72111	-0.823781	6.5938	3.79196	1.07085	-2.72111
11161	C14orf1	gene with protein product	Chromosome 14 open reading frame 1	-2.51998	0.0139544	0.0711197	1	-2.92353	-0.823468	7.58702	3.66105	0.737514	-2.92353
26354	GNL3	gene with protein product	Guanine nucleotide binding protein-like 3 (nucleolar)	-2.51998	0.0139546	0.0711197	1	-3.14609	-0.823466	8.85253	4.40217	1.25608	-3.14609
28957	MRPS28	gene with protein product	Mitochondrial ribosomal protein S28	-2.51906	0.0139881	0.0711197	1	-2.62178	-0.823166	6.15507	3.39222	0.770441	-2.62178
4257	MGST1	gene with protein product	Microsomal glutathione S-transferase 1	-2.51894	0.0139924	0.0711197	1	-3.15077	-0.823127	8.88127	3.79649	0.645725	-3.15077
79036	KXD1	gene with protein product	KxDL motif containing 1	-2.51849	0.0140089	0.0711197	1	-2.76494	-0.822979	6.79721	4.17005	1.40511	-2.76494
64065	PERP	gene with protein product	PERP, TP53 apoptosis effector	-2.5178	0.0140341	0.0711197	1	-3.16313	-0.822754	8.95774	5.52623	2.36309	-3.16313
81853	TMEM14B	gene with protein product	Transmembrane protein 14B	-2.51516	0.0141309	0.0711197	1	-2.71478	-0.821891	6.56495	3.62916	0.914378	-2.71478
5756	TWF1	gene with protein product	Twinfilin, actin-binding protein, homolog 1 (Drosophila)	-2.51392	0.0141765	0.0711197	1	-2.86801	-0.821487	7.30055	3.09093	0.222923	-2.86801
1968	EIF2S3	gene with protein product	Eukaryotic translation initiation factor 2, subunit 3 gamma, 52kDa	-2.51124	0.0142755	0.0711197	1	-2.87491	-0.820612	7.33558	4.20839	1.33348	-2.87491
553115	PEF1	gene with protein product	Penta-EF-hand domain containing 1	-2.51083	0.0142908	0.0711197	1	-3.20068	-0.820477	9.19393	5.33586	2.13518	-3.20068
10190	TXNDC9	gene with protein product	Thioredoxin domain containing 9	-2.50969	0.0143333	0.0711197	1	-2.57914	-0.820104	5.97583	2.57914	0	-2.57914
22837	COBLL1	gene with protein product	Cordon-bleu WH2 repeat protein-like 1	-2.50543	0.0144924	0.0711197	1	-3.2224	-0.818714	9.33341	4.25514	1.03274	-3.2224
57530	CGN	gene with protein product	Cingulin	-2.50522	0.0145007	0.0711197	1	-3.1255	-0.818643	8.72708	3.48994	0.364443	-3.1255
116238	TLCD1	gene with protein product	TLC domain containing 1	-2.50399	0.0145468	0.0711197	1	-2.76017	-0.818243	6.77477	2.76017	0	-2.76017
50862	RNF141	gene with protein product	Ring finger protein 141	-2.50323	0.0145757	0.0711197	1	-2.78023	-0.817993	6.86963	3.74914	0.96891	-2.78023
6097	RORC	gene with protein product	RAR-related orphan receptor C	-2.50209	0.0146187	0.0711197	1	-3.01853	-0.817622	8.10341	3.01853	0	-3.01853
4059	BCAM	gene with protein product	Basal cell adhesion molecule (Lutheran blood group)	-2.49958	0.0147143	0.0711197	1	-2.08204	-0.8168	4.23405	2.84861	0.766571	-2.08204
9352	TXNL1	gene with protein product	Thioredoxin-like 1	-2.49628	0.0148404	0.0711197	1	-2.93627	-0.815724	7.65427	4.45134	1.51507	-2.93627
10658	CELF1	gene with protein product	CUGBP, Elav-like family member 1	-2.49619	0.0148438	0.0711197	1	-2.77178	-0.815695	6.82949	3.28537	0.51359	-2.77178
3123	HLA-DRB1	gene with protein product	Major histocompatibility complex, class II, DR beta 1	-2.49614	0.0148458	0.0711197	1	-3.24055	-0.815678	9.45153	5.50902	2.26847	-3.24055
22955	SCMH1	gene with protein product	Sex comb on midleg homolog 1 (Drosophila)	-2.4955	0.0148707	0.0711197	1	-2.5633	-0.815467	5.91056	2.67648	0.113181	-2.5633
23480	SEC61G	gene with protein product	Sec61 gamma subunit	-2.49545	0.0148727	0.0711197	1	-2.24335	-0.81545	4.73495	4.79852	2.55517	-2.24335
5225	PGC	gene with protein product	Progastricsin (pepsinogen C)	-2.49531	0.0148779	0.0711197	1	-3.292	-0.815405	9.79471	3.47399	0.181991	-3.292
51081	MRPS7	gene with protein product	Mitochondrial ribosomal protein S7	-2.49516	0.0148835	0.0711197	1	-2.84407	-0.815358	7.18043	3.38917	0.545095	-2.84407
51188	SS18L2	gene with protein product	Synovial sarcoma translocation gene on chromosome 18-like 2	-2.49516	0.0148837	0.0711197	1	-2.32427	-0.815356	5.00811	2.36697	0.0427051	-2.32427
6138	RPL15	gene with protein product	Ribosomal protein L15	-2.49395	0.0149304	0.0711197	1	-1.56707	-0.81496	2.96303	9.99963	8.43256	-1.56707
51109	RDH11	gene with protein product	Retinol dehydrogenase 11 (all-trans/9-cis/11-cis)	-2.49217	0.0149994	0.0711197	1	-2.97503	-0.814378	7.86275	7.41533	4.4403	-2.97503
204	AK2	gene with protein product	Adenylate kinase 2	-2.49195	0.0150076	0.0711197	1	-2.77114	-0.814309	6.82647	5.47152	2.70038	-2.77114
79603	CERS4	gene with protein product	Ceramide synthase 4	-2.4916	0.0150213	0.0711197	1	-2.70813	-0.814194	6.53476	2.73812	0.0299855	-2.70813
4809	NHP2L1	gene with protein product	NHP2 non-histone chromosome protein 2-like 1 (S. cerevisiae)	-2.49056	0.0150619	0.0711197	1	-2.70394	-0.813853	6.51578	5.69771	2.99377	-2.70394
49854	ZBTB21	gene with protein product	Zinc finger and BTB domain containing 21	-2.49043	0.0150668	0.0711197	1	-2.81935	-0.813812	7.05845	3.00747	0.188114	-2.81935
7163	TPD52	gene with protein product	Tumor protein D52	-2.48852	0.0151415	0.0711197	1	-3.16583	-0.813187	8.97449	5.48512	2.31929	-3.16583
5685	PSMA4	gene with protein product	Proteasome (prosome, macropain) subunit, alpha type, 4	-2.48691	0.0152044	0.0711197	1	-2.90826	-0.812662	7.50714	6.0777	3.16944	-2.90826
10975	UQCR11	gene with protein product	Ubiquinol-cytochrome c reductase, complex III subunit XI	-2.4867	0.0152127	0.0711197	1	-1.94931	-0.812593	3.8619	7.01624	5.06693	-1.94931
55707	NECAP2	gene with protein product	NECAP endocytosis associated 2	-2.48614	0.0152347	0.0711197	1	-2.81283	-0.81241	7.0266	3.79741	0.984588	-2.81283
4947	OAZ2	gene with protein product	Ornithine decarboxylase antizyme 2	-2.48561	0.0152558	0.0711197	1	-2.69685	-0.812235	6.48383	2.69685	0	-2.69685
7320	UBE2B	gene with protein product	Ubiquitin-conjugating enzyme E2B	-2.48559	0.0152563	0.0711197	1	-2.71984	-0.812231	6.588	5.22786	2.50802	-2.71984
51637	C14orf166	gene with protein product	Chromosome 14 open reading frame 166	-2.4845	0.0152994	0.0711197	1	-2.7942	-0.811874	6.93648	4.39704	1.60284	-2.7942
4218	RAB8A	gene with protein product	RAB8A, member RAS oncogene family	-2.48384	0.0153255	0.0711197	1	-2.88805	-0.811658	7.40269	5.93641	3.04836	-2.88805
100996712	SRGAP2D	pseudogene	SLIT-ROBO Rho GTPase activating protein 2D (pseudogene)	-2.48364	0.0153334	0.0711197	1	-1.52244	-0.811593	2.87277	1.52244	0	-1.52244
214	ALCAM	gene with protein product	Activated leukocyte cell adhesion molecule	-2.48317	0.0153522	0.0711197	1	-3.08645	-0.811438	8.49401	4.53096	1.44451	-3.08645
9188	DDX21	gene with protein product	DEAD (Asp-Glu-Ala-Asp) box helicase 21	-2.48164	0.0154129	0.0711197	1	-2.63157	-0.810938	6.19699	3.64597	1.0144	-2.63157
55291	PPP6R3	gene with protein product	Protein phosphatase 6, regulatory subunit 3	-2.4811	0.0154342	0.0711197	1	-2.82973	-0.810763	7.10942	3.32842	0.498686	-2.82973
116541	MRPL54	gene with protein product	Mitochondrial ribosomal protein L54	-2.47924	0.0155086	0.0711197	1	-2.42211	-0.810153	5.35955	3.07251	0.650395	-2.42211
199990	FAAP20	gene with protein product	Chromosome 1 open reading frame 86	-2.47814	0.0155524	0.0711197	1	-1.98486	-0.809796	3.95823	2.82537	0.840508	-1.98486
112950	MED8	gene with protein product	Mediator complex subunit 8	-2.47793	0.0155609	0.0711197	1	-2.73494	-0.809727	6.6573	2.91615	0.181212	-2.73494
51586	MED15	gene with protein product	Mediator complex subunit 15	-2.4773	0.0155863	0.0711197	1	-2.89073	-0.80952	7.41644	4.07352	1.1828	-2.89073
57459	GATAD2B	gene with protein product	GATA zinc finger domain containing 2B	-2.47552	0.0156577	0.0711583	1	-2.14802	-0.80894	4.43219	2.14802	0	-2.14802
8733	GPAA1	gene with protein product	Glycosylphosphatidylinositol anchor attachment 1	-2.47374	0.0157299	0.0714688	1	-3.14437	-0.808357	8.84199	4.86275	1.71838	-3.14437
132299	OCIAD2	gene with protein product	OCIA domain containing 2	-2.47219	0.0157927	0.0717194	1	-2.65079	-0.80785	6.28011	3.80325	1.15246	-2.65079
1718	DHCR24	gene with protein product	24-dehydrocholesterol reductase	-2.47189	0.0158047	0.0717451	1	-2.88614	-0.807754	7.39292	3.06242	0.176272	-2.88614
29889	GNL2	gene with protein product	Guanine nucleotide binding protein-like 2 (nucleolar)	-2.47184	0.0158071	0.0717451	1	-2.80474	-0.807735	6.98733	2.80474	0	-2.80474
4141	MARS	gene with protein product	Methionyl-tRNA synthetase	-2.47167	0.0158138	0.0717451	1	-3.31373	-0.807681	9.94333	5.05109	1.73736	-3.31373
57062	DDX24	gene with protein product	DEAD (Asp-Glu-Ala-Asp) box polypeptide 24	-2.47124	0.0158313	0.0718072	1	-2.94561	-0.80754	7.70402	4.55265	1.60704	-2.94561
91289	LMF2	gene with protein product	Lipase maturation factor 2	-2.47111	0.0158367	0.0718142	1	-2.60497	-0.807497	6.08377	3.35591	0.750944	-2.60497
1525	CXADR	gene with protein product	Coxsackie virus and adenovirus receptor	-2.4706	0.0158573	0.0718747	1	-2.97532	-0.807332	7.86429	4.16972	1.19441	-2.97532
4502	MT2A	gene with protein product	Metallothionein 2A	-2.47059	0.0158579	0.0718747	1	-2.76545	-0.807327	6.79962	4.05347	1.28802	-2.76545
84259	DCUN1D5	gene with protein product	DCN1, defective in cullin neddylation 1, domain containing 5 (S. cerevisiae)	-2.4705	0.0158616	0.0718747	1	-2.4962	-0.807297	5.64199	2.902	0.405798	-2.4962
10195	ALG3	gene with protein product	ALG3, alpha-1,3- mannosyltransferase	-2.46977	0.0158914	0.0719571	1	-2.92288	-0.807059	7.58359	3.21027	0.287394	-2.92288
9550	ATP6V1G1	gene with protein product	ATPase, H+ transporting, lysosomal 13kDa, V1 subunit G1	-2.46913	0.0159175	0.0720053	1	-2.18983	-0.806851	4.56253	6.74763	4.55779	-2.18983
65992	DDRGK1	gene with protein product	DDRGK domain containing 1	-2.46833	0.0159501	0.0721006	1	-2.52838	-0.80659	5.76925	2.63673	0.108345	-2.52838
10399	GNB2L1	gene with protein product	Guanine nucleotide binding protein (G protein), beta polypeptide 2-like 1	-2.46593	0.0160491	0.0724406	1	-2.17879	-0.805804	4.52774	9.07749	6.8987	-2.17879
26258	BLOC1S6	gene with protein product	Biogenesis of lysosomal organelles complex-1, subunit 6, pallidin	-2.46576	0.0160559	0.0724406	1	-2.58198	-0.80575	5.98762	4.10783	1.52585	-2.58198
5500	PPP1CB	gene with protein product	Protein phosphatase 1, catalytic subunit, beta isozyme	-2.46575	0.0160565	0.0724406	1	-2.52731	-0.805745	5.76496	5.27463	2.74732	-2.52731
5062	PAK2	gene with protein product	P21 protein (Cdc42/Rac)-activated kinase 2	-2.46551	0.0160662	0.0724668	1	-2.67383	-0.805669	6.38123	3.60154	0.927702	-2.67383
6760	SS18	gene with protein product	Synovial sarcoma translocation, chromosome 18	-2.46501	0.016087	0.0725434	1	-2.95217	-0.805503	7.73913	3.89775	0.945574	-2.95217
11315	PARK7	gene with protein product	Parkinson protein 7	-2.46419	0.0161208	0.0726765	1	-2.93739	-0.805236	7.66026	5.94035	3.00295	-2.93739
7296	TXNRD1	gene with protein product	Thioredoxin reductase 1	-2.46407	0.0161258	0.0726765	1	-3.33927	-0.805197	10.1209	7.14579	3.80652	-3.33927
5300	PIN1	gene with protein product	Peptidylprolyl cis/trans isomerase, NIMA-interacting 1	-2.46401	0.0161283	0.0726765	1	-2.37653	-0.805178	5.19286	3.03933	0.662799	-2.37653
2181	ACSL3	gene with protein product	Acyl-CoA synthetase long-chain family member 3	-2.46319	0.016162	0.0727409	1	-3.2786	-0.804911	9.70417	5.41157	2.13297	-3.2786
22803	XRN2	gene with protein product	5'-3' exoribonuclease 2	-2.46212	0.0162067	0.0728012	1	-2.67742	-0.80456	6.39712	3.76144	1.08402	-2.67742
2314	FLII	gene with protein product	Flightless I homolog (Drosophila)	-2.46124	0.0162435	0.0728964	1	-3.24754	-0.804271	9.49747	5.05479	1.80724	-3.24754
4739	NEDD9	gene with protein product	Neural precursor cell expressed, developmentally down-regulated 9	-2.45955	0.0163138	0.0731592	1	-3.25081	-0.803721	9.51898	5.34196	2.09115	-3.25081
131118	DNAJC19	gene with protein product	DnaJ (Hsp40) homolog, subfamily C, member 19	-2.45872	0.0163489	0.0732587	1	-2.74365	-0.803447	6.69763	3.83832	1.09467	-2.74365
23648	SSBP3	gene with protein product	Single stranded DNA binding protein 3	-2.45841	0.0163615	0.0732846	1	-2.39472	-0.803349	5.25874	3.19642	0.801703	-2.39472
6675	UAP1	gene with protein product	UDP-N-acteylglucosamine pyrophosphorylase 1	-2.45827	0.0163677	0.0732948	1	-2.737	-0.803301	6.66681	2.737	0	-2.737
22875	ENPP4	gene with protein product	Ectonucleotide pyrophosphatase/phosphodiesterase 4 (putative)	-2.45752	0.016399	0.0733821	1	-2.71724	-0.803057	6.57612	2.86001	0.142774	-2.71724
23406	COTL1	gene with protein product	Coactosin-like 1 (Dictyostelium)	-2.45666	0.0164353	0.0734917	1	-3.0111	-0.802775	8.06177	6.15958	3.14849	-3.0111
10272	FSTL3	gene with protein product	Follistatin-like 3 (secreted glycoprotein)	-2.45482	0.0165129	0.0737823	1	-2.9803	-0.802175	7.89149	3.02001	0.0397082	-2.9803
388796	SNHG17	RNA, long non-coding	Uncharacterized LOC388796	-2.45374	0.0165587	0.0738925	1	-2.53599	-0.801821	5.79972	2.6678	0.131811	-2.53599
11337	GABARAP	gene with protein product	GABA(A) receptor-associated protein	-2.45362	0.0165635	0.0738925	1	-2.33227	-0.801784	5.03597	7.24038	4.90811	-2.33227
27020	NPTN	gene with protein product	Neuroplastin	-2.45359	0.0165648	0.0738925	1	-2.77423	-0.801774	6.84112	4.25245	1.47822	-2.77423
10954	PDIA5	gene with protein product	Protein disulfide isomerase family A, member 5	-2.45351	0.0165685	0.0738925	1	-2.59145	-0.801745	6.02706	2.71114	0.119691	-2.59145
79048	SECISBP2	gene with protein product	SECIS binding protein 2	-2.45138	0.0166589	0.0742424	1	-2.23421	-0.801051	4.70506	2.66131	0.427094	-2.23421
950	SCARB2	gene with protein product	Scavenger receptor class B, member 2	-2.45083	0.0166825	0.0742939	1	-2.70309	-0.80087	6.51194	3.34777	0.644682	-2.70309
8717	TRADD	gene with protein product	TNFRSF1A-associated via death domain	-2.44895	0.0167628	0.0745984	1	-2.47934	-0.800256	5.57643	2.56244	0.0830985	-2.47934
118487	CHCHD1	gene with protein product	Coiled-coil-helix-coiled-coil-helix domain containing 1	-2.44742	0.0168283	0.0748007	1	-2.04685	-0.799758	4.13202	2.12995	0.0830985	-2.04685
10654	PMVK	gene with protein product	Phosphomevalonate kinase	-2.44677	0.0168564	0.0748896	1	-2.77728	-0.799545	6.85559	4.3619	1.58462	-2.77728
29968	PSAT1	gene with protein product	Phosphoserine aminotransferase 1	-2.44578	0.0168991	0.0750291	1	-2.87308	-0.799221	7.32628	3.0417	0.168616	-2.87308
55504	TNFRSF19	gene with protein product	Tumor necrosis factor receptor superfamily, member 19	-2.44558	0.0169079	0.0750291	1	-2.93609	-0.799155	7.65334	4.10571	1.16962	-2.93609
4925	NUCB2	gene with protein product	Nucleobindin 2	-2.4449	0.0169372	0.0751147	1	-2.84548	-0.798934	7.18743	3.64242	0.796942	-2.84548
128218	TMEM125	gene with protein product	Transmembrane protein 125	-2.44449	0.016955	0.0751307	1	-2.73298	-0.798799	6.64827	2.85267	0.119691	-2.73298
23344	ESYT1	gene with protein product	Extended synaptotagmin-like protein 1	-2.44437	0.0169601	0.0751353	1	-2.95101	-0.798761	7.73289	3.38096	0.42995	-2.95101
5238	PGM3	gene with protein product	Phosphoglucomutase 3	-2.4436	0.0169937	0.0752307	1	-3.31355	-0.798507	9.94209	4.26972	0.956171	-3.31355
25814	ATXN10	gene with protein product	Ataxin 10	-2.44266	0.0170345	0.0753757	1	-2.94273	-0.7982	7.68866	3.63844	0.695709	-2.94273
9537	TP53I11	gene with protein product	Tumor protein p53 inducible protein 11	-2.44093	0.01711	0.0756199	1	-2.89148	-0.797634	7.42032	3.22999	0.33851	-2.89148
114926	SMIM19	gene with protein product	Small integral membrane protein 19	-2.44063	0.017123	0.0756595	1	-2.30582	-0.797537	4.94448	2.42551	0.119691	-2.30582
6731	SRP72	gene with protein product	Signal recognition particle 72kDa	-2.43943	0.0171753	0.0758724	1	-2.65856	-0.797147	6.31405	2.93911	0.280543	-2.65856
79170	PRR15L	gene with protein product	Proline rich 15-like	-2.43907	0.0171911	0.0759243	1	-2.72729	-0.797029	6.62213	2.80223	0.0749324	-2.72729
158158	RASEF	gene with protein product	RAS and EF-hand domain containing	-2.43741	0.0172644	0.0761396	1	-2.42127	-0.796484	5.35641	2.60326	0.181991	-2.42127
253943	YTHDF3	gene with protein product	YTH domain family, member 3	-2.43704	0.0172803	0.0761917	1	-2.78127	-0.796366	6.87458	3.16743	0.386153	-2.78127
11345	GABARAPL2	gene with protein product	GABA(A) receptor-associated protein-like 2	-2.43579	0.0173358	0.0763544	1	-2.64366	-0.795955	6.24914	5.60234	2.95868	-2.64366
79641	ROGDI	gene with protein product	Rogdi homolog (Drosophila)	-2.43471	0.0173833	0.0765134	1	-2.41295	-0.795604	5.32563	2.41295	0	-2.41295
28977	MRPL42	gene with protein product	Mitochondrial ribosomal protein L42	-2.43463	0.0173868	0.0765134	1	-2.89514	-0.795577	7.43914	4.50723	1.61209	-2.89514
29766	TMOD3	gene with protein product	Tropomodulin 3 (ubiquitous)	-2.43407	0.0174116	0.0765895	1	-2.8055	-0.795395	6.99099	4.70187	1.89637	-2.8055
8099	CDK2AP1	gene with protein product	Cyclin-dependent kinase 2 associated protein 1	-2.43334	0.017444	0.076648	1	-2.63015	-0.795156	6.19092	2.91846	0.288306	-2.63015
1845	DUSP3	gene with protein product	Dual specificity phosphatase 3	-2.43311	0.0174544	0.076648	1	-2.9847	-0.79508	7.91561	5.53148	2.54678	-2.9847
3304	HSPA1B	gene with protein product	Heat shock 70kDa protein 1B	-2.43108	0.0175445	0.0769566	1	-2.68872	-0.794419	6.44739	3.69403	1.00532	-2.68872
11021	RAB35	gene with protein product	RAB35, member RAS oncogene family	-2.43077	0.0175587	0.0770003	1	-1.9499	-0.794315	3.86348	1.9499	0	-1.9499
80150	ASRGL1	gene with protein product	Asparaginase like 1	-2.42844	0.0176631	0.0773309	1	-2.70232	-0.793554	6.50849	3.37071	0.668386	-2.70232
8813	DPM1	gene with protein product	Dolichyl-phosphate mannosyltransferase polypeptide 1, catalytic subunit	-2.42606	0.0177702	0.0777452	1	-2.33352	-0.792777	5.04033	2.33352	0	-2.33352
1785	DNM2	gene with protein product	Dynamin 2	-2.42582	0.0177813	0.0777726	1	-2.30413	-0.792696	4.93871	2.79018	0.486043	-2.30413
7113	TMPRSS2	gene with protein product	Transmembrane protease, serine 2	-2.42574	0.0177848	0.0777726	1	-3.00798	-0.792671	8.04439	3.96853	0.960544	-3.00798
4953	ODC1	gene with protein product	Ornithine decarboxylase 1	-2.42497	0.0178196	0.07787	1	-2.95833	-0.79242	7.77224	7.00139	4.04306	-2.95833
6897	TARS	gene with protein product	Threonyl-tRNA synthetase	-2.42049	0.0180235	0.0784598	1	-2.95575	-0.790956	7.75835	6.35019	3.39444	-2.95575
84313	VPS25	gene with protein product	Vacuolar protein sorting 25 homolog (S. cerevisiae)	-2.42038	0.0180285	0.0784598	1	-2.69706	-0.79092	6.48478	3.01564	0.318586	-2.69706
54733	SLC35F2	gene with protein product	Solute carrier family 35, member F2	-2.41932	0.018077	0.078626	1	-2.73886	-0.790574	6.67544	3.35399	0.615129	-2.73886
55186	SLC25A36	gene with protein product	Solute carrier family 25 (pyrimidine nucleotide carrier ), member 36	-2.41896	0.0180936	0.0786618	1	-2.80209	-0.790456	6.97451	5.6768	2.87471	-2.80209
706	TSPO	gene with protein product	Translocator protein (18kDa)	-2.41751	0.01816	0.078932	1	-2.8098	-0.789984	7.01185	5.53065	2.72085	-2.8098
2029	ENSA	gene with protein product	Endosulfine alpha	-2.41589	0.018235	0.0792023	1	-2.35627	-0.789453	5.12045	6.79826	4.44199	-2.35627
7157	TP53	gene with protein product	Tumor protein p53	-2.41202	0.0184145	0.0798985	1	-2.44611	-0.788189	5.44945	3.01865	0.572539	-2.44611
3418	IDH2	gene with protein product	Isocitrate dehydrogenase 2 (NADP+), mitochondrial	-2.4108	0.0184717	0.0800639	1	-3.04165	-0.787789	8.23434	5.418	2.37634	-3.04165
3396	ICT1	gene with protein product	Immature colon carcinoma transcript 1	-2.41079	0.018472	0.0800639	1	-2.31251	-0.787787	4.96747	2.31251	0	-2.31251
54788	DNAJB12	gene with protein product	DnaJ (Hsp40) homolog, subfamily B, member 12	-2.40683	0.0186579	0.0807947	1	-2.66037	-0.786494	6.32196	2.90867	0.248296	-2.66037
6282	S100A11	gene with protein product	S100 calcium binding protein A11	-2.40589	0.0187024	0.0809122	1	-2.34775	-0.786186	5.09031	7.47068	5.12292	-2.34775
79176	FBXL15	gene with protein product	F-box and leucine-rich repeat protein 15	-2.40447	0.0187697	0.0811278	1	-2.22283	-0.785722	4.66807	2.24591	0.0230831	-2.22283
8721	EDF1	gene with protein product	Endothelial differentiation-related factor 1	-2.40376	0.0188035	0.0812551	1	-1.76464	-0.785489	3.39789	7.73212	5.96748	-1.76464
84300	UQCC2	gene with protein product	Mitochondrial nucleoid factor 1	-2.40357	0.0188123	0.0812642	1	-2.33992	-0.785428	5.06276	3.33701	0.997084	-2.33992
2730	GCLM	gene with protein product	Glutamate-cysteine ligase, modifier subunit	-2.40151	0.0189104	0.0815471	1	-2.54294	-0.784755	5.82776	3.3826	0.839658	-2.54294
51079	NDUFA13	gene with protein product	NADH dehydrogenase (ubiquinone) 1 alpha subcomplex, 13	-2.40005	0.0189805	0.0817926	1	-2.288	-0.784277	4.88377	6.27436	3.98637	-2.288
3491	CYR61	gene with protein product	Cysteine-rich, angiogenic inducer, 61	-2.39905	0.0190287	0.0819433	1	-3.0699	-0.783949	8.39714	3.79404	0.724141	-3.0699
65108	MARCKSL1	gene with protein product	MARCKS-like 1	-2.39815	0.0190715	0.0820898	1	-2.74391	-0.783657	6.69882	4.19456	1.45066	-2.74391
1892	ECHS1	gene with protein product	Enoyl CoA hydratase, short chain, 1, mitochondrial	-2.39689	0.0191322	0.0822941	1	-2.85362	-0.783246	7.22811	5.10801	2.2544	-2.85362
7764	ZNF217	gene with protein product	Zinc finger protein 217	-2.39672	0.0191407	0.0823114	1	-2.74817	-0.783188	6.71863	4.01081	1.26264	-2.74817
56674	TMEM9B	gene with protein product	TMEM9 domain family, member B	-2.39527	0.0192106	0.0825553	1	-2.73549	-0.782715	6.65983	3.07987	0.344386	-2.73549
8660	IRS2	gene with protein product	Insulin receptor substrate 2	-2.39446	0.0192501	0.0826476	1	-2.08883	-0.78245	4.25404	2.08883	0	-2.08883
10327	AKR1A1	gene with protein product	Aldo-keto reductase family 1, member A1 (aldehyde reductase)	-2.39147	0.0193955	0.0830955	1	-2.86943	-0.781474	7.30776	3.48244	0.613016	-2.86943
55108	BSDC1	gene with protein product	BSD domain containing 1	-2.39051	0.0194424	0.0832143	1	-2.89059	-0.78116	7.41575	5.48895	2.59836	-2.89059
9158	FIBP	gene with protein product	Fibroblast growth factor (acidic) intracellular binding protein	-2.39038	0.0194491	0.0832143	1	-2.58551	-0.781115	6.00227	3.13253	0.547026	-2.58551
989	SEPT7	gene with protein product	Septin 7	-2.38992	0.0194712	0.0832308	1	-2.64449	-0.780968	6.25274	5.46413	2.81964	-2.64449
79903	NAA60	gene with protein product	N(alpha)-acetyltransferase 60, NatF catalytic subunit	-2.38985	0.019475	0.0832308	1	-2.89318	-0.780942	7.42906	4.09821	1.20504	-2.89318
57535	KIAA1324	gene with protein product	KIAA1324	-2.38821	0.0195553	0.0835359	1	-2.99483	-0.780408	7.97138	3.841	0.846169	-2.99483
10771	ZMYND11	gene with protein product	Zinc finger, MYND-type containing 11	-2.38583	0.0196728	0.0839223	1	-2.57976	-0.77963	5.97841	2.64685	0.067084	-2.57976
8301	PICALM	gene with protein product	Phosphatidylinositol binding clathrin assembly protein	-2.38562	0.0196831	0.0839469	1	-2.62092	-0.779562	6.15141	3.57839	0.957476	-2.62092
56945	MRPS22	gene with protein product	Mitochondrial ribosomal protein S22	-2.38477	0.0197254	0.0840697	1	-2.38161	-0.779283	5.21118	2.68497	0.303364	-2.38161
58480	RHOU	gene with protein product	Ras homolog family member U	-2.38376	0.0197755	0.0842207	1	-2.92165	-0.778953	7.57713	4.41689	1.49524	-2.92165
5516	PPP2CB	gene with protein product	Protein phosphatase 2, catalytic subunit, beta isozyme	-2.3789	0.020018	0.0849864	1	-2.12654	-0.777367	4.36668	2.2971	0.170565	-2.12654
6181	RPLP2	gene with protein product	Ribosomal protein, large, P2	-2.37855	0.0200356	0.0850226	1	-1.82548	-0.777252	3.54425	7.53982	5.71434	-1.82548
6242	RTKN	gene with protein product	Rhotekin	-2.37787	0.0200697	0.0851479	1	-2.49806	-0.777031	5.64924	2.49806	0	-2.49806
2683	B4GALT1	gene with protein product	UDP-Gal:betaGlcNAc beta 1,4- galactosyltransferase, polypeptide 1	-2.37773	0.0200771	0.0851598	1	-2.72675	-0.776983	6.61963	4.76787	2.04112	-2.72675
23429	RYBP	gene with protein product	RING1 and YY1 binding protein	-2.37709	0.0201092	0.0852437	1	-2.42721	-0.776775	5.37852	3.64812	1.22091	-2.42721
56954	NIT2	gene with protein product	Nitrilase family, member 2	-2.37706	0.0201106	0.0852437	1	-2.42306	-0.776766	5.36309	2.54276	0.119691	-2.42306
7494	XBP1	gene with protein product	X-box binding protein 1	-2.376	0.0201643	0.0854325	1	-2.89122	-0.776418	7.41899	6.72482	3.8336	-2.89122
2108	ETFA	gene with protein product	Electron-transfer-flavoprotein, alpha polypeptide	-2.37571	0.0201792	0.0854762	1	-2.81823	-0.776322	7.05295	5.78423	2.966	-2.81823
55968	NSFL1C	gene with protein product	NSFL1 (p97) cofactor (p47)	-2.37453	0.0202388	0.0857004	1	-2.87966	-0.775937	7.35976	4.53887	1.65921	-2.87966
1486	CTBS	gene with protein product	Chitobiase, di-N-acetyl-	-2.37448	0.0202413	0.0857004	1	-2.50861	-0.775922	5.69073	2.70306	0.194448	-2.50861
205	AK4	gene with protein product	Adenylate kinase 4	-2.37205	0.0203648	0.0861252	1	-2.92711	-0.775129	7.60583	3.99619	1.06908	-2.92711
8565	YARS	gene with protein product	Tyrosyl-tRNA synthetase	-2.37056	0.0204409	0.0863886	1	-3.06319	-0.774641	8.3582	3.90721	0.844022	-3.06319
3726	JUNB	gene with protein product	Jun B proto-oncogene	-2.37046	0.020446	0.0863902	1	-2.63609	-0.774609	6.21642	7.0796	4.44352	-2.63609
26503	SLC17A5	gene with protein product	Solute carrier family 17 (anion/sugar transporter), member 5	-2.36777	0.0205843	0.0869319	1	-2.51756	-0.773729	5.72615	2.57063	0.0530685	-2.51756
51043	ZBTB7B	gene with protein product	Zinc finger and BTB domain containing 7B	-2.3677	0.0205882	0.0869319	1	-1.79267	-0.773705	3.46455	2.3488	0.556131	-1.79267
9391	CIAO1	gene with protein product	Cytosolic iron-sulfur protein assembly 1	-2.36497	0.0207289	0.0874601	1	-2.55874	-0.772814	5.89192	2.85349	0.294754	-2.55874
5706	PSMC6	gene with protein product	Proteasome (prosome, macropain) 26S subunit, ATPase, 6	-2.36404	0.0207772	0.0875914	1	-2.64599	-0.77251	6.25923	3.84683	1.20085	-2.64599
58487	CREBZF	gene with protein product	CREB/ATF bZIP transcription factor	-2.3626	0.0208519	0.0878663	1	-2.78861	-0.772041	6.90962	3.98138	1.19277	-2.78861
162989	DEDD2	gene with protein product	Death effector domain containing 2	-2.36226	0.0208699	0.0879224	1	-2.70487	-0.771928	6.52001	2.81007	0.105196	-2.70487
481	ATP1B1	gene with protein product	ATPase, Na+/K+ transporting, beta 1 polypeptide	-2.36216	0.020875	0.0879242	1	-3.01058	-0.771896	8.05888	4.96075	1.95017	-3.01058
253190	SERHL2	gene with protein product	Serine hydrolase-like 2	-2.36125	0.0209225	0.0880761	1	-1.95174	-0.771599	3.8684	2.01935	0.0676121	-1.95174
4814	NINJ1	gene with protein product	Ninjurin 1	-2.3612	0.0209253	0.0880761	1	-2.55428	-0.771581	5.87375	2.61707	0.0627912	-2.55428
79091	METTL22	gene with protein product	Methyltransferase like 22	-2.36078	0.0209473	0.0881288	1	-2.28195	-0.771444	4.86334	2.45251	0.170565	-2.28195
29966	STRN3	gene with protein product	Striatin, calmodulin binding protein 3	-2.36024	0.0209755	0.0882276	1	-2.09407	-0.771268	4.26952	2.09407	0	-2.09407
2629	GBA	gene with protein product	Glucosidase, beta, acid	-2.35502	0.0212505	0.0892636	1	-2.92467	-0.769562	7.59297	3.85973	0.935064	-2.92467
5869	RAB5B	gene with protein product	RAB5B, member RAS oncogene family	-2.35434	0.0212865	0.0893747	1	-2.53702	-0.76934	5.8039	3.80652	1.2695	-2.53702
64979	MRPL36	gene with protein product	Mitochondrial ribosomal protein L36	-2.354	0.0213043	0.0894284	1	-2.25101	-0.76923	4.76015	2.94596	0.694957	-2.25101
5585	PKN1	gene with protein product	Protein kinase N1	-2.35375	0.0213177	0.0894449	1	-2.13069	-0.769148	4.37927	2.32112	0.190429	-2.13069
10525	HYOU1	gene with protein product	Hypoxia up-regulated 1	-2.35146	0.0214399	0.0898318	1	-2.51455	-0.768398	5.71419	3.71268	1.19813	-2.51455
318	NUDT2	gene with protein product	Nudix (nucleoside diphosphate linked moiety X)-type motif 2	-2.34998	0.0215189	0.0900665	1	-2.26612	-0.767915	4.81028	2.26612	0	-2.26612
4641	MYO1C	gene with protein product	Myosin IC	-2.34924	0.0215584	0.0901913	1	-2.99547	-0.767675	7.97491	5.08678	2.09132	-2.99547
394	ARHGAP5	gene with protein product	Rho GTPase activating protein 5	-2.34836	0.0216058	0.0902818	1	-2.99609	-0.767387	7.97837	5.17097	2.17488	-2.99609
9066	SYT7	gene with protein product	Synaptotagmin VII	-2.3483	0.0216091	0.0902818	1	-2.20629	-0.767366	4.61488	2.78434	0.578045	-2.20629
6383	SDC2	gene with protein product	Syndecan 2	-2.34786	0.0216329	0.0903406	1	-2.51776	-0.767222	5.72691	2.82705	0.309293	-2.51776
25859	PART1	RNA, long non-coding	Prostate androgen-regulated transcript 1 (non-protein coding)	-2.34669	0.021696	0.090523	1	-2.4081	-0.766839	5.30776	3.56662	1.15852	-2.4081
37	ACADVL	gene with protein product	Acyl-CoA dehydrogenase, very long chain	-2.34626	0.0217187	0.0905977	1	-3.22261	-0.766702	9.33477	5.72041	2.49779	-3.22261
8662	EIF3B	gene with protein product	Eukaryotic translation initiation factor 3, subunit B	-2.3442	0.0218307	0.0910127	1	-2.42831	-0.766026	5.38263	2.42831	0	-2.42831
54921	CHTF8	gene with protein product	CTF8, chromosome transmission fidelity factor 8 homolog (S. cerevisiae)	-2.34372	0.0218568	0.0910786	1	-2.60786	-0.765869	6.09597	3.22787	0.620015	-2.60786
6880	TAF9	gene with protein product	TAF9 RNA polymerase II, TATA box binding protein (TBP)-associated factor, 32kDa	-2.34369	0.0218585	0.0910786	1	-2.70924	-0.765859	6.53975	3.76031	1.05108	-2.70924
29101	SSU72	gene with protein product	SSU72 RNA polymerase II CTD phosphatase homolog (S. cerevisiae)	-2.3421	0.021945	0.0913372	1	-2.4786	-0.765339	5.57357	3.74473	1.26613	-2.4786
27341	RRP7A	gene with protein product	Ribosomal RNA processing 7 homolog A (S. cerevisiae)	-2.34149	0.021978	0.0914336	1	-2.50885	-0.765142	5.69168	3.72818	1.21932	-2.50885
58477	SRPRB	gene with protein product	Signal recognition particle receptor, B subunit	-2.34135	0.0219857	0.0914453	1	-2.71806	-0.765095	6.57989	2.82045	0.102388	-2.71806
757	TMEM50B	gene with protein product	Transmembrane protein 50B	-2.34096	0.0220068	0.0915125	1	-2.49275	-0.764969	5.62848	2.66601	0.173266	-2.49275
211	ALAS1	gene with protein product	Aminolevulinate, delta-, synthase 1	-2.3403	0.0220432	0.0916404	1	-2.80121	-0.764752	6.97025	3.43708	0.635871	-2.80121
6634	SNRPD3	gene with protein product	Small nuclear ribonucleoprotein D3 polypeptide 18kDa	-2.3402	0.0220485	0.0916404	1	-2.51673	-0.76472	5.72284	4.31082	1.79409	-2.51673
535	ATP6V0A1	gene with protein product	ATPase, H+ transporting, lysosomal V0 subunit a1	-2.33962	0.0220806	0.091717	1	-2.69307	-0.764529	6.46689	3.30529	0.612215	-2.69307
55737	VPS35	gene with protein product	Vacuolar protein sorting 35 homolog (S. cerevisiae)	-2.3386	0.0221364	0.0918672	1	-2.73511	-0.764196	6.65812	3.67424	0.939122	-2.73511
5226	PGD	gene with protein product	Phosphogluconate dehydrogenase	-2.33818	0.0221596	0.0919167	1	-2.91322	-0.764059	7.53296	5.47089	2.55767	-2.91322
23658	LSM5	gene with protein product	LSM5 homolog, U6 small nuclear RNA associated (S. cerevisiae)	-2.3369	0.0222296	0.0921514	1	-2.02154	-0.763643	4.06017	2.37803	0.35649	-2.02154
813	CALU	gene with protein product	Calumenin	-2.33593	0.0222837	0.0922934	1	-3.01728	-0.763323	8.0964	4.73184	1.71456	-3.01728
84661	DPY30	gene with protein product	Dpy-30 homolog (C. elegans)	-2.3357	0.0222962	0.0923031	1	-2.23319	-0.763249	4.70173	2.31095	0.0777543	-2.23319
64121	RRAGC	gene with protein product	Ras-related GTP binding C	-2.33562	0.0223009	0.0923031	1	-2.39397	-0.763221	5.256	2.57596	0.181991	-2.39397
5701	PSMC2	gene with protein product	Proteasome (prosome, macropain) 26S subunit, ATPase, 2	-2.33448	0.0223639	0.0925433	1	-2.99752	-0.762849	7.98624	5.58673	2.58921	-2.99752
65005	MRPL9	gene with protein product	Mitochondrial ribosomal protein L9	-2.33358	0.0224135	0.0927075	1	-2.632	-0.762557	6.19883	4.25981	1.62781	-2.632
51258	MRPL51	gene with protein product	Mitochondrial ribosomal protein L51	-2.33326	0.0224312	0.0927603	1	-2.44903	-0.762453	5.46049	3.24991	0.80088	-2.44903
79002	C19orf43	gene with protein product	Chromosome 19 open reading frame 43	-2.33272	0.0224613	0.0928579	1	-2.08918	-0.762276	4.25507	3.0219	0.932718	-2.08918
5742	PTGS1	gene with protein product	Prostaglandin-endoperoxide synthase 1 (prostaglandin G/H synthase and cyclooxygenase)	-2.33266	0.0224648	0.0928579	1	-3.06233	-0.762256	8.3532	6.09904	3.03671	-3.06233
55379	LRRC59	gene with protein product	Leucine rich repeat containing 59	-2.33209	0.0224968	0.0929491	1	-2.608	-0.762068	6.09659	4.15489	1.54689	-2.608
7203	CCT3	gene with protein product	Chaperonin containing TCP1, subunit 3 (gamma)	-2.33082	0.0225673	0.0932194	1	-3.14452	-0.761656	8.84291	4.50982	1.3653	-3.14452
4134	MAP4	gene with protein product	Microtubule-associated protein 4	-2.33028	0.0225976	0.093324	1	-3.02805	-0.761478	8.15703	5.71956	2.69152	-3.02805
10311	DSCR3	gene with protein product	Down syndrome critical region gene 3	-2.32875	0.0226837	0.093638	1	-2.39992	-0.760976	5.27775	2.5131	0.113181	-2.39992
90843	TCEAL8	gene with protein product	Transcription elongation factor A (SII)-like 8	-2.32789	0.0227316	0.0937942	1	-2.60066	-0.760698	6.06564	3.21779	0.61713	-2.60066
5565	PRKAB2	gene with protein product	Protein kinase, AMP-activated, beta 2 non-catalytic subunit	-2.32578	0.0228505	0.0941264	1	-2.54748	-0.760008	5.84614	2.76918	0.221699	-2.54748
6193	RPS5	gene with protein product	Ribosomal protein S5	-2.3248	0.0229062	0.0943252	1	-2.1401	-0.759687	4.40792	7.60782	5.46772	-2.1401
55122	AKIRIN2	gene with protein product	Akirin 2	-2.32439	0.0229295	0.094381	1	-2.68594	-0.759553	6.43499	4.1522	1.46627	-2.68594
9411	ARHGAP29	gene with protein product	Rho GTPase activating protein 29	-2.32393	0.0229553	0.0944666	1	-2.4937	-0.759404	5.63222	2.84385	0.350149	-2.4937
6046	BRD2	gene with protein product	Bromodomain containing 2	-2.32236	0.0230445	0.0948125	1	-2.62294	-0.758891	6.16004	5.61258	2.98964	-2.62294
8655	DYNLL1	gene with protein product	Dynein, light chain, LC8-type 1	-2.32215	0.0230563	0.0948281	1	-2.20093	-0.758823	4.59776	7.05538	4.85445	-2.20093
8266	UBL4A	gene with protein product	Ubiquitin-like 4A	-2.32212	0.0230585	0.0948281	1	-2.90021	-0.758811	7.46537	3.87252	0.97231	-2.90021
2109	ETFB	gene with protein product	Electron-transfer-flavoprotein, beta polypeptide	-2.32177	0.0230782	0.0948884	1	-2.50696	-0.758698	5.6842	3.78604	1.27908	-2.50696
25793	FBXO7	gene with protein product	F-box protein 7	-2.32082	0.0231324	0.0950901	1	-2.91901	-0.758387	7.56325	5.36638	2.44738	-2.91901
7873	MANF	gene with protein product	Mesencephalic astrocyte-derived neurotrophic factor	-2.32073	0.0231377	0.0950912	1	-2.46498	-0.758357	5.52121	3.23616	0.77117	-2.46498
56172	ANKH	gene with protein product	Ankylosis, progressive homolog (mouse)	-2.32041	0.023156	0.0951244	1	-2.88855	-0.758252	7.40523	5.82133	2.93278	-2.88855
26471	NUPR1	gene with protein product	Nuclear protein, transcriptional regulator, 1	-2.31973	0.0231949	0.0952214	1	-2.71479	-0.75803	6.56496	7.2783	4.56352	-2.71479
8192	CLPP	gene with protein product	ClpP caseinolytic peptidase, ATP-dependent, proteolytic subunit homolog (E. coli)	-2.31925	0.0232223	0.0952838	1	-2.48784	-0.757874	5.60936	2.80302	0.315181	-2.48784
81892	SLIRP	gene with protein product	SRA stem-loop interacting RNA binding protein	-2.3192	0.0232255	0.0952838	1	-1.91395	-0.757856	3.7684	4.109	2.19505	-1.91395
151636	DTX3L	gene with protein product	Deltex 3-like (Drosophila)	-2.31858	0.023261	0.0954084	1	-2.7954	-0.757654	6.94224	4.83238	2.03698	-2.7954
7533	YWHAH	gene with protein product	Tyrosine 3-monooxygenase/tryptophan 5-monooxygenase activation protein, eta polypeptide	-2.31824	0.0232805	0.0954466	1	-2.71947	-0.757543	6.58631	5.92498	3.20551	-2.71947
10955	SERINC3	gene with protein product	Serine incorporator 3	-2.31747	0.0233244	0.0955845	1	-3.04549	-0.757293	8.25626	5.55111	2.50562	-3.04549
10857	PGRMC1	gene with protein product	Progesterone receptor membrane component 1	-2.31482	0.0234775	0.0961273	1	-3.05673	-0.756426	8.32085	6.42024	3.36351	-3.05673
7090	TLE3	gene with protein product	Transducin-like enhancer of split 3 (E(sp1) homolog, Drosophila)	-2.31452	0.0234947	0.0961765	1	-2.02609	-0.756329	4.07299	2.0658	0.0397082	-2.02609
79876	UBA5	gene with protein product	Ubiquitin-like modifier activating enzyme 5	-2.31419	0.0235139	0.0962343	1	-2.78059	-0.756221	6.87135	3.40392	0.623323	-2.78059
1654	DDX3X	gene with protein product	DEAD (Asp-Glu-Ala-Asp) box polypeptide 3, X-linked	-2.31209	0.0236361	0.0967073	1	-2.90761	-0.755534	7.50375	5.40663	2.49902	-2.90761
113178	SCAMP4	gene with protein product	Secretory carrier membrane protein 4	-2.31202	0.0236399	0.0967073	1	-1.92568	-0.755512	3.79915	2.17057	0.244895	-1.92568
4054	LTBP3	gene with protein product	Latent transforming growth factor beta binding protein 3	-2.31171	0.023658	0.0967602	1	-2.182	-0.75541	4.53781	2.182	0	-2.182
7818	DAP3	gene with protein product	Death associated protein 3	-2.31138	0.0236775	0.0968186	1	-2.76771	-0.755301	6.81025	4.19862	1.43091	-2.76771
92689	FAM114A1	gene with protein product	Family with sequence similarity 114, member A1	-2.31054	0.0237263	0.0969713	1	-2.65609	-0.755028	6.30321	3.94251	1.28643	-2.65609
222658	KCTD20	gene with protein product	Potassium channel tetramerisation domain containing 20	-2.31047	0.0237304	0.0969713	1	-2.87373	-0.755005	7.32956	4.82742	1.95369	-2.87373
6611	SMS	gene with protein product	Spermine synthase	-2.30933	0.0237971	0.0972008	1	-2.75661	-0.754633	6.75806	3.81866	1.06205	-2.75661
5878	RAB5C	gene with protein product	RAB5C, member RAS oncogene family	-2.30929	0.0237994	0.0972008	1	-2.26848	-0.75462	4.81815	2.9898	0.721323	-2.26848
8991	SELENBP1	gene with protein product	Selenium binding protein 1	-2.30924	0.0238023	0.0972008	1	-3.22562	-0.754604	9.35421	4.41307	1.18745	-3.22562
9452	ITM2A	gene with protein product	Integral membrane protein 2A	-2.30749	0.0239053	0.0975789	1	-2.95104	-0.75403	7.73309	3.70324	0.752194	-2.95104
11018	TMED1	gene with protein product	Transmembrane emp24 protein transport domain containing 1	-2.30689	0.0239407	0.097675	1	-2.71977	-0.753834	6.58768	3.447	0.727233	-2.71977
55031	USP47	gene with protein product	Ubiquitin specific peptidase 47	-2.30621	0.0239807	0.0978011	1	-2.75579	-0.753612	6.75425	3.97901	1.22321	-2.75579
4782	NFIC	gene with protein product	Nuclear factor I/C (CCAAT-binding transcription factor)	-2.30466	0.0240721	0.0981184	1	-2.57803	-0.753107	5.97124	5.21139	2.63336	-2.57803
1191	CLU	gene with protein product	Clusterin	-2.30462	0.0240743	0.0981184	1	-2.15157	-0.753094	4.44312	10.3803	8.22875	-2.15157
5768	QSOX1	gene with protein product	Quiescin Q6 sulfhydryl oxidase 1	-2.30321	0.0241583	0.0983531	1	-2.66733	-0.752631	6.35251	4.01921	1.35188	-2.66733
4733	DRG1	gene with protein product	Developmentally regulated GTP binding protein 1	-2.30239	0.0242067	0.0985073	1	-2.55512	-0.752365	5.87715	2.83566	0.280543	-2.55512
64949	MRPS26	gene with protein product	Mitochondrial ribosomal protein S26	-2.30069	0.0243083	0.0988989	1	-2.22163	-0.751808	4.6642	2.25668	0.0350493	-2.22163
81533	ITFG1	gene with protein product	Integrin alpha FG-GAP repeat containing 1	-2.30003	0.0243477	0.0990375	1	-2.52459	-0.751593	5.75409	3.30771	0.783119	-2.52459
5184	PEPD	gene with protein product	Peptidase D	-2.2995	0.024379	0.0991162	1	-2.571	-0.751421	5.9422	2.67779	0.106792	-2.571
58190	CTDSP1	gene with protein product	CTD (carboxy-terminal domain, RNA polymerase II, polypeptide A) small phosphatase 1	-2.29944	0.024383	0.0991162	1	-2.06689	-0.7514	4.18984	2.08998	0.0230831	-2.06689
57533	TBC1D14	gene with protein product	TBC1 domain family, member 14	-2.29893	0.0244137	0.0991979	1	-2.43877	-0.751232	5.42181	2.55195	0.113181	-2.43877
5865	RAB3B	gene with protein product	RAB3B, member RAS oncogene family	-2.29682	0.0245403	0.0996039	1	-2.6755	-0.750543	6.38861	3.95273	1.27723	-2.6755
92840	REEP6	gene with protein product	Receptor accessory protein 6	-2.29645	0.0245623	0.0996715	1	-2.17712	-0.750424	4.52249	2.17712	0	-2.17712
56521	DNAJC12	gene with protein product	DnaJ (Hsp40) homolog, subfamily C, member 12	-2.29601	0.0245888	0.0997572	1	-2.47002	-0.75028	5.54053	2.58971	0.119691	-2.47002
1487	CTBP1	gene with protein product	C-terminal binding protein 1	-2.29495	0.0246531	0.0999962	1	-1.9653	-0.749932	3.90493	4.59707	2.63177	-1.9653
51287	COA4	gene with protein product	Cytochrome c oxidase assembly factor 4 homolog (S. cerevisiae)	-2.29412	0.0247029	0.100155	1	-2.27184	-0.749663	4.82938	2.47463	0.202789	-2.27184
9989	PPP4R1	gene with protein product	Protein phosphatase 4, regulatory subunit 1	-2.294	0.0247107	0.100164	1	-2.59047	-0.749621	6.02293	2.81634	0.225872	-2.59047
10766	TOB2	gene with protein product	Transducer of ERBB2, 2	-2.2931	0.0247648	0.10034	1	-2.61464	-0.74933	6.12471	3.94332	1.32868	-2.61464
27246	RNF115	gene with protein product	Ring finger protein 115	-2.28994	0.0249576	0.100996	1	-2.81249	-0.748294	7.02496	4.40244	1.58995	-2.81249
1155	TBCB	gene with protein product	Tubulin folding cofactor B	-2.28991	0.0249591	0.100996	1	-2.6867	-0.748287	6.4384	5.55733	2.87063	-2.6867
100507246	SNHG16	RNA, long non-coding	Small nucleolar RNA host gene 16 (non-protein coding)	-2.28911	0.0250081	0.101041	1	-2.46234	-0.748025	5.51111	3.46865	1.00631	-2.46234
124402	UBALD1	gene with protein product	UBA-like domain containing 1	-2.28874	0.025031	0.101111	1	-1.29355	-0.747903	2.45131	1.41636	0.122807	-1.29355
10318	TNIP1	gene with protein product	TNFAIP3 interacting protein 1	-2.28802	0.0250751	0.101264	1	-2.27172	-0.747668	4.829	3.71138	1.43966	-2.27172
4281	MID1	gene with protein product	Midline 1 (Opitz/BBB syndrome)	-2.28779	0.0250892	0.101264	1	-2.87033	-0.747593	7.31231	3.93402	1.06369	-2.87033
5781	PTPN11	gene with protein product	Protein tyrosine phosphatase, non-receptor type 11	-2.28776	0.0250906	0.101264	1	-2.59213	-0.747585	6.02989	4.32645	1.73432	-2.59213
133686	NADK2	gene with protein product	NAD kinase domain containing 1	-2.2855	0.0252302	0.10174	1	-2.21027	-0.746843	4.6276	2.50544	0.295172	-2.21027
3074	HEXB	gene with protein product	Hexosaminidase B (beta polypeptide)	-2.2851	0.0252546	0.101794	1	-2.72105	-0.746714	6.59353	3.42732	0.706265	-2.72105
51646	YPEL5	gene with protein product	Yippee-like 5 (Drosophila)	-2.28497	0.0252628	0.101805	1	-2.91192	-0.746672	7.52618	5.91859	3.00667	-2.91192
10430	TMEM147	gene with protein product	Transmembrane protein 147	-2.28273	0.0254015	0.102253	1	-2.55185	-0.745939	5.86384	3.29071	0.738861	-2.55185
488	ATP2A2	gene with protein product	ATPase, Ca++ transporting, cardiac muscle, slow twitch 2	-2.2824	0.0254218	0.102291	1	-1.9982	-0.745832	3.99502	2.31779	0.319585	-1.9982
54469	ZFAND6	gene with protein product	Zinc finger, AN1-type domain 6	-2.28138	0.0254854	0.102458	1	-2.8535	-0.745498	7.2275	4.8957	2.0422	-2.8535
1039	CDR2	gene with protein product	Cerebellar degeneration-related protein 2, 62kDa	-2.2804	0.0255462	0.102681	1	-2.55464	-0.745179	5.87522	2.69888	0.144233	-2.55464
25915	NDUFAF3	gene with protein product	NADH dehydrogenase (ubiquinone) complex I, assembly factor 3	-2.28011	0.0255642	0.102713	1	-2.18311	-0.745085	4.54131	6.87131	4.6882	-2.18311
6281	S100A10	gene with protein product	S100 calcium binding protein A10	-2.27993	0.0255759	0.102713	1	-2.84326	-0.745024	7.17639	6.95474	4.11149	-2.84326
3799	KIF5B	gene with protein product	Kinesin family member 5B	-2.27918	0.0256223	0.102853	1	-2.72817	-0.744781	6.62613	5.41667	2.6885	-2.72817
55081	IFT57	gene with protein product	Intraflagellar transport 57 homolog (Chlamydomonas)	-2.2781	0.0256904	0.10306	1	-2.7541	-0.744426	6.74633	3.72767	0.973566	-2.7541
10607	TBL3	gene with protein product	Transducin (beta)-like 3	-2.27798	0.0256979	0.103066	1	-2.78854	-0.744386	6.90928	3.09827	0.309732	-2.78854
563	AZGP1	gene with protein product	Alpha-2-glycoprotein 1, zinc-binding	-2.2779	0.0257029	0.103066	1	-2.47608	-0.744361	5.56382	2.54111	0.0650348	-2.47608
6187	RPS2	gene with protein product	Ribosomal protein S2	-2.27726	0.0257427	0.103203	1	-1.45804	-0.744153	2.74735	9.60998	8.15194	-1.45804
9589	WTAP	gene with protein product	Wilms tumor 1 associated protein	-2.27718	0.0257481	0.103203	1	-2.62936	-0.744125	6.18751	4.11952	1.49016	-2.62936
51116	MRPS2	gene with protein product	Mitochondrial ribosomal protein S2	-2.27656	0.0257869	0.103318	1	-1.87805	-0.743923	3.67578	1.87805	0	-1.87805
6678	SPARC	gene with protein product	Secreted protein, acidic, cysteine-rich (osteonectin)	-2.27654	0.025788	0.103318	1	-3.04775	-0.743917	8.26919	7.92699	4.87925	-3.04775
9978	RBX1	gene with protein product	Ring-box 1, E3 ubiquitin protein ligase	-2.27431	0.0259288	0.103771	1	-2.2439	-0.743188	4.73675	4.95123	2.70733	-2.2439
283	ANG	gene with protein product	Angiogenin, ribonuclease, RNase A family, 5	-2.27346	0.0259827	0.103942	1	-1.87067	-0.742909	3.65702	1.87067	0	-1.87067
7965	AIMP2	gene with protein product	Aminoacyl tRNA synthetase complex-interacting multifunctional protein 2	-2.2728	0.0260244	0.104087	1	-1.90349	-0.742694	3.74118	1.90349	0	-1.90349
54764	ZRANB1	gene with protein product	Zinc finger, RAN-binding domain containing 1	-2.27232	0.0260545	0.104162	1	-2.24467	-0.742539	4.7393	2.31176	0.067084	-2.24467
80854	SETD7	gene with protein product	SET domain containing (lysine methyltransferase) 7	-2.27046	0.0261728	0.104545	1	-2.47765	-0.741931	5.56991	2.97923	0.501576	-2.47765
10726	NUDC	gene with protein product	Nuclear distribution C homolog (A. nidulans)	-2.27019	0.0261902	0.104572	1	-2.58581	-0.741842	6.00354	5.45316	2.86735	-2.58581
3015	H2AFZ	gene with protein product	H2A histone family, member Z	-2.26939	0.026241	0.104728	1	-2.66454	-0.741582	6.34026	4.78419	2.11964	-2.66454
7855	FZD5	gene with protein product	Frizzled family receptor 5	-2.2681	0.0263239	0.105036	1	-2.24836	-0.741158	4.75144	2.24836	0	-2.24836
80232	WDR26	gene with protein product	WD repeat domain 26	-2.26747	0.0263639	0.105084	1	-2.33483	-0.740954	5.04491	3.00905	0.674217	-2.33483
6629	SNRPB2	gene with protein product	Small nuclear ribonucleoprotein polypeptide B	-2.26534	0.0265007	0.105508	1	-2.31797	-0.740259	4.98631	3.83195	1.51398	-2.31797
26022	TMEM98	gene with protein product	Transmembrane protein 98	-2.26529	0.0265043	0.105508	1	-2.41411	-0.740241	5.32991	2.41411	0	-2.41411
4087	SMAD2	gene with protein product	SMAD family member 2	-2.26458	0.0265502	0.105668	1	-2.653	-0.740008	6.28973	3.65994	1.00694	-2.653
7707	ZNF148	gene with protein product	Zinc finger protein 148	-2.26434	0.0265658	0.105707	1	-2.45258	-0.739929	5.47393	3.16922	0.716643	-2.45258
124583	CANT1	gene with protein product	Calcium activated nucleotidase 1	-2.26378	0.0266014	0.105827	1	-2.19129	-0.739749	4.56713	2.60679	0.415506	-2.19129
5696	PSMB8	gene with protein product	Proteasome (prosome, macropain) subunit, beta type, 8 (large multifunctional peptidase 7)	-2.2625	0.0266847	0.106129	1	-2.90018	-0.739329	7.46518	5.91322	3.01304	-2.90018
51068	NMD3	gene with protein product	NMD3 homolog (S. cerevisiae)	-2.26179	0.0267304	0.106272	1	-2.57993	-0.739098	5.97909	2.61497	0.0350493	-2.57993
51119	SBDS	gene with protein product	Shwachman-Bodian-Diamond syndrome	-2.25983	0.0268578	0.106694	1	-2.7178	-0.738458	6.57869	5.12358	2.40578	-2.7178
374378	GALNT18	gene with protein product	UDP-N-acetyl-alpha-D-galactosamine:polypeptide N-acetylgalactosaminyltransferase 18	-2.25981	0.0268594	0.106694	1	-2.62841	-0.73845	6.18346	2.88382	0.255411	-2.62841
47	ACLY	gene with protein product	ATP citrate lyase	-2.25804	0.0269752	0.107108	1	-2.86138	-0.737871	7.26711	4.29504	1.43365	-2.86138
467	ATF3	gene with protein product	Activating transcription factor 3	-2.25764	0.027001	0.107175	1	-3.16528	-0.737742	8.97107	6.2831	3.11782	-3.16528
90864	SPSB3	gene with protein product	SplA/ryanodine receptor domain and SOCS box containing 3	-2.25707	0.0270387	0.107271	1	-2.64312	-0.737554	6.2468	4.00536	1.36224	-2.64312
6494	SIPA1	gene with protein product	Signal-induced proliferation-associated 1	-2.25593	0.0271132	0.107517	1	-2.21673	-0.737183	4.64839	2.3069	0.0901671	-2.21673
137964	AGPAT6	gene with protein product	1-acylglycerol-3-phosphate O-acyltransferase 6	-2.25576	0.0271245	0.107517	1	-2.53945	-0.737128	5.81369	2.89927	0.359814	-2.53945
410	ARSA	gene with protein product	Arylsulfatase A	-2.25526	0.0271578	0.107627	1	-2.41724	-0.736962	5.34149	3.11445	0.697206	-2.41724
606	NBEAP1	pseudogene	Neurobeachin pseudogene 1	-2.25421	0.0272269	0.107855	1	-2.44711	-0.736619	5.45322	3.09734	0.650236	-2.44711
7994	KAT6A	gene with protein product	K(lysine) acetyltransferase 6A	-2.25395	0.0272438	0.107899	1	-2.49803	-0.736536	5.64912	2.93165	0.433628	-2.49803
6155	RPL27	gene with protein product	Ribosomal protein L27	-2.25344	0.0272775	0.107986	1	-1.75472	-0.736369	3.37461	6.88058	5.12586	-1.75472
55049	C19orf60	gene with protein product	Chromosome 19 open reading frame 60	-2.2531	0.0273001	0.108053	1	-2.38724	-0.736257	5.23156	4.41378	2.02654	-2.38724
8570	KHSRP	gene with protein product	KH-type splicing regulatory protein	-2.25292	0.027312	0.108077	1	-1.17893	-0.736198	2.26409	1.37761	0.198681	-1.17893
8798	DYRK4	gene with protein product	Dual-specificity tyrosine-(Y)-phosphorylation regulated kinase 4	-2.25176	0.027389	0.108358	1	-2.01795	-0.735819	4.05007	2.01795	0	-2.01795
641638	SNHG6	RNA, long non-coding	Small nucleolar RNA host gene 6 (non-protein coding)	-2.25149	0.0274063	0.108404	1	-1.63904	-0.735733	3.11458	2.17137	0.532329	-1.63904
9061	PAPSS1	gene with protein product	3'-phosphoadenosine 5'-phosphosulfate synthase 1	-2.25067	0.0274614	0.108599	1	-2.651	-0.735462	6.28102	3.46916	0.818166	-2.651
285148	IAH1	gene with protein product	Isoamyl acetate-hydrolyzing esterase 1 homolog (S. cerevisiae)	-2.25047	0.0274742	0.108626	1	-2.13285	-0.735399	4.38583	2.13285	0	-2.13285
1665	DHX15	gene with protein product	DEAH (Asp-Glu-Ala-His) box polypeptide 15	-2.25035	0.0274827	0.108637	1	-2.63965	-0.735358	6.23181	3.43928	0.799629	-2.63965
4477	MSMB	gene with protein product	Microseminoprotein, beta-	-2.24939	0.0275467	0.108867	1	-3.44844	-0.735044	10.9165	5.25784	1.8094	-3.44844
29924	EPN1	gene with protein product	Epsin 1	-2.24744	0.0276765	0.109287	1	-1.34253	-0.734409	2.53596	1.34253	0	-1.34253
4824	NKX3-1	gene with protein product	NK3 homeobox 1	-2.24706	0.027702	0.109318	1	-3.08268	-0.734284	8.47186	5.44448	2.3618	-3.08268
4711	NDUFB5	gene with protein product	NADH dehydrogenase (ubiquinone) 1 beta subcomplex, 5, 16kDa	-2.24659	0.0277338	0.109421	1	-2.43224	-0.734129	5.3973	4.04579	1.61356	-2.43224
10960	LMAN2	gene with protein product	Lectin, mannose-binding 2	-2.24527	0.0278221	0.1097	1	-2.44808	-0.733699	5.45691	6.76668	4.31859	-2.44808
6202	RPS8	gene with protein product	Ribosomal protein S8	-2.24444	0.0278781	0.109897	1	-1.6148	-0.733427	3.0627	8.02788	6.41308	-1.6148
10974	ADIRF	gene with protein product	Adipogenesis regulatory factor	-2.24364	0.0279318	0.110086	1	-1.80767	-0.733167	3.50075	1.80767	0	-1.80767
10175	CNIH1	gene with protein product	Cornichon homolog (Drosophila)	-2.24166	0.0280661	0.11052	1	-2.5113	-0.732518	5.70135	3.14815	0.636849	-2.5113
5955	RCN2	gene with protein product	Reticulocalbin 2, EF-hand calcium binding domain	-2.24159	0.0280709	0.11052	1	-2.37437	-0.732495	5.18509	2.64985	0.27548	-2.37437
54928	IMPAD1	gene with protein product	Inositol monophosphatase domain containing 1	-2.23962	0.0282043	0.110995	1	-2.23548	-0.731853	4.70918	2.61941	0.383931	-2.23548
57003	CCDC47	gene with protein product	Coiled-coil domain containing 47	-2.23926	0.028229	0.111069	1	-2.78717	-0.731735	6.90273	4.17697	1.3898	-2.78717
6388	SDF2	gene with protein product	Stromal cell-derived factor 2	-2.23673	0.0284019	0.111702	1	-2.43671	-0.730907	5.41406	2.52688	0.0901671	-2.43671
54978	SLC35F6	gene with protein product	Solute carrier family 35, member F6	-2.2362	0.028438	0.11182	1	-2.5798	-0.730735	5.97856	3.77136	1.19156	-2.5798
200186	CRTC2	gene with protein product	CREB regulated transcription coactivator 2	-2.23537	0.028495	0.112021	1	-2.07527	-0.730464	4.21422	2.15836	0.0830985	-2.07527
1315	COPB1	gene with protein product	Coatomer protein complex, subunit beta 1	-2.23348	0.0286248	0.11246	1	-2.817	-0.729847	7.04695	4.37854	1.56154	-2.817
55161	TMEM33	gene with protein product	Transmembrane protein 33	-2.23312	0.0286496	0.112534	1	-2.37052	-0.72973	5.17126	3.12754	0.757024	-2.37052
4726	NDUFS6	gene with protein product	NADH dehydrogenase (ubiquinone) Fe-S protein 6, 13kDa (NADH-coenzyme Q reductase)	-2.23282	0.0286707	0.112593	1	-2.13781	-0.72963	4.40093	5.05882	2.92102	-2.13781
347746	PWARSN	RNA, long non-coding	Prader Willi/Angelman region RNA, SNRPN neighbor	-2.23162	0.0287533	0.11287	1	-2.03049	-0.72924	4.08543	2.06047	0.0299855	-2.03049
388962	BOLA3	gene with protein product	BolA homolog 3 (E. coli)	-2.23057	0.0288264	0.113109	1	-1.70487	-0.728895	3.26	1.82456	0.119691	-1.70487
7307	U2AF1	gene with protein product	U2 small nuclear RNA auxiliary factor 1	-2.22987	0.0288746	0.113267	1	-2.1119	-0.728668	4.32261	4.16799	2.05609	-2.1119
65003	MRPL11	gene with protein product	Mitochondrial ribosomal protein L11	-2.22981	0.0288789	0.113267	1	-2.07297	-0.728648	4.20751	2.09605	0.0230831	-2.07297
348262	FAM195B	gene with protein product	Family with sequence similarity 195, member B	-2.22841	0.0289765	0.113626	1	-2.09434	-0.72819	4.27032	3.35616	1.26182	-2.09434
118472	ZNF511	gene with protein product	Zinc finger protein 511	-2.22817	0.0289931	0.113644	1	-1.8163	-0.728112	3.52176	1.83938	0.0230831	-1.8163
100287932	TIMM23	gene with protein product	Translocase of inner mitochondrial membrane 23 homolog (yeast)	-2.22817	0.0289931	0.113644	1	-2.12837	-0.728111	4.37222	2.92681	0.798449	-2.12837
475	ATOX1	gene with protein product	ATX1 antioxidant protein 1 homolog (yeast)	-2.2272	0.0290609	0.113873	1	-2.33543	-0.727794	5.04701	4.44831	2.11288	-2.33543
5707	PSMD1	gene with protein product	Proteasome (prosome, macropain) 26S subunit, non-ATPase, 1	-2.22716	0.0290638	0.113873	1	-2.74343	-0.727781	6.6966	4.05933	1.31591	-2.74343
54681	P4HTM	gene with protein product	Prolyl 4-hydroxylase, transmembrane (endoplasmic reticulum)	-2.22689	0.0290825	0.113922	1	-2.37016	-0.727693	5.16997	2.52681	0.15665	-2.37016
440	ASNS	gene with protein product	Asparagine synthetase (glutamine-hydrolyzing)	-2.22603	0.029143	0.114135	1	-2.95073	-0.727411	7.7314	3.83008	0.879353	-2.95073
80349	WDR61	gene with protein product	WD repeat domain 61	-2.22555	0.0291766	0.114206	1	-2.33569	-0.727254	5.04791	2.41879	0.0830985	-2.33569
658	BMPR1B	gene with protein product	Bone morphogenetic protein receptor, type IB	-2.22551	0.0291793	0.114206	1	-2.22934	-0.727241	4.68919	2.57931	0.349973	-2.22934
1632	ECI1	gene with protein product	Enoyl-CoA delta isomerase 1	-2.22396	0.0292884	0.114521	1	-2.21734	-0.726734	4.65036	2.54755	0.330211	-2.21734
11331	PHB2	gene with protein product	Prohibitin 2	-2.22359	0.0293139	0.114588	1	-2.55984	-0.726615	5.89644	4.09698	1.53713	-2.55984
5699	PSMB10	gene with protein product	Proteasome (prosome, macropain) subunit, beta type, 10	-2.22194	0.0294305	0.114947	1	-2.5589	-0.726075	5.89256	5.51008	2.95119	-2.5589
217	ALDH2	gene with protein product	Aldehyde dehydrogenase 2 family (mitochondrial)	-2.2207	0.0295185	0.115242	1	-2.87805	-0.725669	7.35158	4.86707	1.98901	-2.87805
5480	PPIC	gene with protein product	Peptidylprolyl isomerase C (cyclophilin C)	-2.22025	0.0295501	0.115342	1	-2.15487	-0.725523	4.45329	2.15487	0	-2.15487
23126	POGZ	gene with protein product	Pogo transposable element with ZNF domain	-2.21958	0.029598	0.115505	1	-2.45489	-0.725303	5.4827	4.40577	1.95088	-2.45489
51082	POLR1D	gene with protein product	Polymerase (RNA) I polypeptide D, 16kDa	-2.21785	0.0297207	0.115911	1	-2.27605	-0.724739	4.84351	3.69989	1.42384	-2.27605
29950	SERTAD1	gene with protein product	SERTA domain containing 1	-2.21771	0.029731	0.115927	1	-2.28057	-0.724692	4.85869	2.28057	0	-2.28057
1877	E4F1	gene with protein product	E4F transcription factor 1	-2.21691	0.0297878	0.116124	1	-2.41235	-0.724431	5.32341	2.41235	0	-2.41235
65266	WNK4	gene with protein product	WNK lysine deficient protein kinase 4	-2.21601	0.0298523	0.116351	1	-2.32915	-0.724136	5.02511	2.44233	0.113181	-2.32915
54918	CMTM6	gene with protein product	CKLF-like MARVEL transmembrane domain containing 6	-2.21451	0.0299597	0.116672	1	-2.77395	-0.723647	6.8398	5.38131	2.60736	-2.77395
25934	NIPSNAP3A	gene with protein product	Nipsnap homolog 3A (C. elegans)	-2.21227	0.0301204	0.1172	1	-2.33735	-0.722917	5.05373	2.39042	0.0530685	-2.33735
23673	STX12	gene with protein product	Syntaxin 12	-2.21135	0.0301875	0.117412	1	-2.32137	-0.722613	4.99805	2.32137	0	-2.32137
11135	CDC42EP1	gene with protein product	CDC42 effector protein (Rho GTPase binding) 1	-2.21055	0.0302452	0.117612	1	-2.22906	-0.722352	4.68828	4.36249	2.13344	-2.22906
51527	GSKIP	gene with protein product	GSK3B interacting protein	-2.21034	0.0302599	0.117645	1	-2.4414	-0.722286	5.43169	2.59108	0.149676	-2.4414
9777	TM9SF4	gene with protein product	Transmembrane 9 superfamily protein member 4	-2.20996	0.030288	0.117729	1	-2.24044	-0.722159	4.7254	2.39011	0.149676	-2.24044
84926	SPRYD3	gene with protein product	SPRY domain containing 3	-2.20905	0.030354	0.117961	1	-2.41741	-0.721862	5.3421	2.49228	0.0748677	-2.41741
51655	RASD1	gene with protein product	RAS, dexamethasone-induced 1	-2.20875	0.0303756	0.117996	1	-2.69345	-0.721764	6.4686	3.91992	1.22646	-2.69345
326625	MMAB	gene with protein product	Methylmalonic aciduria (cobalamin deficiency) cblB type	-2.20713	0.0304935	0.118429	1	-2.2578	-0.721235	4.78261	2.43388	0.176078	-2.2578
84309	NUDT16L1	gene with protein product	Nudix (nucleoside diphosphate linked moiety X)-type motif 16-like 1	-2.20699	0.0305033	0.118443	1	-2.58789	-0.721191	6.0122	3.33107	0.743181	-2.58789
23788	MTCH2	gene with protein product	Mitochondrial carrier 2	-2.2061	0.0305686	0.118671	1	-2.47576	-0.720899	5.5626	2.8954	0.419644	-2.47576
8089	YEATS4	gene with protein product	YEATS domain containing 4	-2.20589	0.0305837	0.118705	1	-2.05951	-0.720831	4.16844	2.05951	0	-2.05951
55970	GNG12	gene with protein product	Guanine nucleotide binding protein (G protein), gamma 12	-2.20425	0.0307038	0.119097	1	-2.27696	-0.720295	4.84657	2.27696	0	-2.27696
8812	CCNK	gene with protein product	Cyclin K	-2.20341	0.0307654	0.119286	1	-1.89752	-0.720021	3.72572	2.52946	0.631944	-1.89752
147015	DHRS13	gene with protein product	Dehydrogenase/reductase (SDR family) member 13	-2.20306	0.0307913	0.119362	1	-2.69799	-0.719906	6.48897	3.44583	0.747843	-2.69799
10427	SEC24B	gene with protein product	SEC24 family, member B (S. cerevisiae)	-2.20246	0.0308353	0.119433	1	-2.29328	-0.71971	4.90169	2.40646	0.113181	-2.29328
6201	RPS7	gene with protein product	Ribosomal protein S7	-2.20196	0.0308719	0.11955	1	-2.09886	-0.719548	4.2837	6.9372	4.83834	-2.09886
6626	SNRPA	gene with protein product	Small nuclear ribonucleoprotein polypeptide A	-2.20141	0.0309126	0.119683	1	-1.98206	-0.719367	3.95056	2.15198	0.169921	-1.98206
517	ATP5G2	gene with protein product	ATP synthase, H+ transporting, mitochondrial Fo complex, subunit C2 (subunit 9)	-2.20115	0.030932	0.119733	1	-2.05298	-0.719281	4.14962	6.57143	4.51845	-2.05298
7280	TUBB2A	gene with protein product	Tubulin, beta 2A class IIa	-2.19973	0.0310369	0.120064	1	-2.36568	-0.718817	5.15397	2.36568	0	-2.36568
3920	LAMP2	gene with protein product	Lysosomal-associated membrane protein 2	-2.19932	0.0310672	0.120156	1	-2.77325	-0.718684	6.83649	5.68184	2.90859	-2.77325
57758	SCUBE2	gene with protein product	Signal peptide, CUB domain, EGF-like 2	-2.19858	0.0311219	0.120293	1	-2.74251	-0.718443	6.69234	2.74251	0	-2.74251
51552	RAB14	gene with protein product	RAB14, member RAS oncogene family	-2.19792	0.0311713	0.120459	1	-2.40917	-0.718225	5.3117	3.92677	1.5176	-2.40917
10286	BCAS2	gene with protein product	Breast carcinoma amplified sequence 2	-2.19749	0.0312028	0.120556	1	-1.89308	-0.718087	3.71426	2.01277	0.119691	-1.89308
285381	DPH3	gene with protein product	DPH3, KTI11 homolog (S. cerevisiae)	-2.19606	0.0313098	0.120894	1	-2.15994	-0.717618	4.46897	2.22703	0.067084	-2.15994
54968	TMEM70	gene with protein product	Transmembrane protein 70	-2.19587	0.031324	0.120924	1	-2.28794	-0.717555	4.88358	2.48419	0.196246	-2.28794
55971	BAIAP2L1	gene with protein product	BAI1-associated protein 2-like 1	-2.19521	0.0313732	0.121064	1	-2.79603	-0.71734	6.94524	5.4849	2.68887	-2.79603
100506422	LOC100506422		Putative deoxyuridine 5'-triphosphate nucleotidohydrolase-like protein FLJ16323	-2.19482	0.0314019	0.121149	1	-2.04937	-0.717215	4.13926	2.07246	0.0230831	-2.04937
84262	PSMG3	gene with protein product	Proteasome (prosome, macropain) assembly chaperone 3	-2.19425	0.0314446	0.121264	1	-2.04523	-0.717028	4.12738	2.04523	0	-2.04523
79586	CHPF	gene with protein product	Chondroitin polymerizing factor	-2.19285	0.0315501	0.121621	1	-2.1867	-0.716568	4.55263	2.1867	0	-2.1867
80315	CPEB4	gene with protein product	Cytoplasmic polyadenylation element binding protein 4	-2.19156	0.0316466	0.121965	1	-2.29183	-0.716149	4.89678	3.33687	1.04503	-2.29183
26133	TRPC4AP	gene with protein product	Transient receptor potential cation channel, subfamily C, member 4 associated protein	-2.19115	0.0316776	0.122036	1	-2.62688	-0.716015	6.1769	2.90902	0.282139	-2.62688
7846	TUBA1A	gene with protein product	Tubulin, alpha 1a	-2.19013	0.0317545	0.122307	1	-2.40489	-0.715682	5.29596	5.04063	2.63574	-2.40489
29937	NENF	gene with protein product	Neudesin neurotrophic factor	-2.18985	0.0317761	0.122365	1	-2.15775	-0.715588	4.4622	2.87633	0.718573	-2.15775
23080	AVL9	gene with protein product	AVL9 homolog (S. cerevisiase)	-2.18886	0.0318509	0.122603	1	-2.19159	-0.715265	4.56808	2.19159	0	-2.19159
9246	UBE2L6	gene with protein product	Ubiquitin-conjugating enzyme E2L 6	-2.18815	0.0319046	0.122765	1	-2.65901	-0.715033	6.31598	6.01769	3.35868	-2.65901
131583	FAM43A	gene with protein product	Family with sequence similarity 43, member A	-2.18813	0.0319063	0.122765	1	-2.32558	-0.715026	5.01266	3.12728	0.801706	-2.32558
90522	YIF1B	gene with protein product	Yip1 interacting factor homolog B (S. cerevisiae)	-2.18709	0.0319854	0.123019	1	-2.54958	-0.714685	5.85466	4.56038	2.0108	-2.54958
80195	TMEM254	gene with protein product	Transmembrane protein 254	-2.18687	0.0320021	0.123058	1	-2.59392	-0.714614	6.03739	2.89613	0.302201	-2.59392
9728	SECISBP2L	gene with protein product	SECIS binding protein 2-like	-2.18667	0.0320169	0.123089	1	-2.03525	-0.71455	4.09894	2.08963	0.0543751	-2.03525
79080	CCDC86	gene with protein product	Coiled-coil domain containing 86	-2.18631	0.0320445	0.12317	1	-2.39825	-0.714431	5.27164	2.51794	0.119691	-2.39825
4090	SMAD5	gene with protein product	SMAD family member 5	-2.18451	0.0321816	0.123569	1	-2.43846	-0.713844	5.42065	3.0121	0.573639	-2.43846
6648	SOD2	gene with protein product	Superoxide dismutase 2, mitochondrial	-2.18438	0.0321912	0.123581	1	-2.23623	-0.713803	4.71166	8.38432	6.14808	-2.23623
25825	BACE2	gene with protein product	Beta-site APP-cleaving enzyme 2	-2.18214	0.0323633	0.124165	1	-2.06345	-0.713069	4.17985	2.37827	0.314817	-2.06345
80314	EPC1	gene with protein product	Enhancer of polycomb homolog 1 (Drosophila)	-2.18185	0.0323852	0.124172	1	-2.0236	-0.712976	4.06596	2.29347	0.269873	-2.0236
8826	IQGAP1	gene with protein product	IQ motif containing GTPase activating protein 1	-2.18148	0.0324137	0.124256	1	-2.62372	-0.712854	6.16338	4.4093	1.78558	-2.62372
54498	SMOX	gene with protein product	Spermine oxidase	-2.18061	0.0324806	0.124461	1	-2.79513	-0.712571	6.94093	4.6067	1.81157	-2.79513
2982	GUCY1A3	gene with protein product	Guanylate cyclase 1, soluble, alpha 3	-2.1803	0.0325046	0.124502	1	-2.47946	-0.712469	5.5769	8.01202	5.53256	-2.47946
56897	WRNIP1	gene with protein product	Werner helicase interacting protein 1	-2.17983	0.0325411	0.124591	1	-2.0981	-0.712314	4.28145	2.1812	0.0830985	-2.0981
64689	GORASP1	gene with protein product	Golgi reassembly stacking protein 1, 65kDa	-2.17883	0.0326178	0.124833	1	-2.52608	-0.71199	5.76006	2.54917	0.0230831	-2.52608
4900	NRGN	gene with protein product	Neurogranin (protein kinase C substrate, RC3)	-2.17729	0.0327375	0.125214	1	-1.9121	-0.711485	3.76358	4.87417	2.96207	-1.9121
5094	PCBP2	gene with protein product	Poly(rC) binding protein 2	-2.17615	0.0328263	0.125476	1	-2.17122	-0.711111	4.50404	4.88481	2.71359	-2.17122
5096	PCCB	gene with protein product	Propionyl CoA carboxylase, beta polypeptide	-2.1759	0.0328455	0.125499	1	-2.42682	-0.71103	5.37706	2.54497	0.118148	-2.42682
5320	PLA2G2A	gene with protein product	Phospholipase A2, group IIA (platelets, synovial fluid)	-2.1749	0.0329232	0.125744	1	-2.79034	-0.710704	6.91792	4.0181	1.22776	-2.79034
3120	HLA-DQB2	gene with protein product	Major histocompatibility complex, class II, DQ beta 2	-2.17424	0.032975	0.125916	1	-1.22307	-0.710487	2.33442	1.27744	0.0543751	-1.22307
57414	RHBDD2	gene with protein product	Rhomboid domain containing 2	-2.17352	0.0330307	0.126025	1	-2.6028	-0.710254	6.07464	3.21652	0.613717	-2.6028
4849	CNOT3	gene with protein product	CCR4-NOT transcription complex, subunit 3	-2.1731	0.0330642	0.126127	1	-1.55968	-0.710114	2.94788	1.60238	0.0427051	-1.55968
7353	UFD1L	gene with protein product	Ubiquitin fusion degradation 1 like (yeast)	-2.17259	0.0331034	0.126251	1	-2.60001	-0.70995	6.06291	4.80342	2.20341	-2.60001
79882	ZC3H14	gene with protein product	Zinc finger CCCH-type containing 14	-2.17246	0.0331136	0.126264	1	-2.36201	-0.709908	5.14084	2.60393	0.241922	-2.36201
54936	ADPRHL2	gene with protein product	ADP-ribosylhydrolase like 2	-2.17199	0.0331511	0.126355	1	-2.6501	-0.709751	6.2771	3.08386	0.433762	-2.6501
5194	PEX13	gene with protein product	Peroxisomal biogenesis factor 13	-2.17172	0.0331719	0.126408	1	-2.34746	-0.709665	5.08927	2.91858	0.571121	-2.34746
10552	ARPC1A	gene with protein product	Actin related protein 2/3 complex, subunit 1A, 41kDa	-2.17058	0.0332613	0.126723	1	-2.67772	-0.709293	6.39844	3.95397	1.27625	-2.67772
389203	SMIM20	gene with protein product	Small integral membrane protein 20	-2.16708	0.033538	0.127703	1	-2.14403	-0.708148	4.41996	2.53889	0.394856	-2.14403
5436	POLR2G	gene with protein product	Polymerase (RNA) II (DNA directed) polypeptide G	-2.16707	0.0335384	0.127703	1	-2.50316	-0.708146	5.66925	4.33547	1.83231	-2.50316
286144	TRIQK	gene with protein product	Triple QxxK/R motif containing	-2.16655	0.0335795	0.127805	1	-2.2699	-0.707976	4.82289	2.2699	0	-2.2699
2673	GFPT1	gene with protein product	Glutamine--fructose-6-phosphate transaminase 1	-2.16536	0.0336741	0.128105	1	-2.49658	-0.707587	5.64347	3.52113	1.02454	-2.49658
3643	INSR	gene with protein product	Insulin receptor	-2.16487	0.0337133	0.12821	1	-2.19367	-0.707426	4.57467	2.72891	0.535238	-2.19367
51249	TMEM69	gene with protein product	Transmembrane protein 69	-2.16458	0.0337366	0.128256	1	-2.0875	-0.70733	4.25012	2.0875	0	-2.0875
6652	SORD	gene with protein product	Sorbitol dehydrogenase	-2.16454	0.0337393	0.128256	1	-2.62107	-0.707319	6.15207	3.32823	0.70716	-2.62107
3665	IRF7	gene with protein product	Interferon regulatory factor 7	-2.16401	0.0337819	0.128366	1	-2.44676	-0.707144	5.45188	3.61808	1.17132	-2.44676
10497	UNC13B	gene with protein product	Unc-13 homolog B (C. elegans)	-2.16207	0.0339371	0.128903	1	-2.83497	-0.70651	7.13526	4.98256	2.1476	-2.83497
51257	MARCH2	gene with protein product	Membrane-associated ring finger (C3HC4) 2, E3 ubiquitin protein ligase	-2.16107	0.0340165	0.129178	1	-2.28065	-0.706186	4.85897	5.39366	3.11301	-2.28065
135293	PM20D2	gene with protein product	Peptidase M20 domain containing 2	-2.16032	0.0340773	0.129383	1	-1.801	-0.705938	3.48461	1.92069	0.119691	-1.801
100130872	LOC100130872		Uncharacterized LOC100130872	-2.15808	0.034257	0.129977	1	-2.49469	-0.705209	5.63607	3.64314	1.14845	-2.49469
23595	ORC3	gene with protein product	Origin recognition complex, subunit 3	-2.15803	0.0342617	0.129977	1	-2.4945	-0.70519	5.63532	2.70153	0.207033	-2.4945
4731	NDUFV3	gene with protein product	NADH dehydrogenase (ubiquinone) flavoprotein 3, 10kDa	-2.15776	0.0342833	0.130032	1	-1.86275	-0.705103	3.637	2.38755	0.524806	-1.86275
8825	LIN7A	gene with protein product	Lin-7 homolog A (C. elegans)	-2.15755	0.0343001	0.130043	1	-2.27726	-0.705035	4.84755	2.27726	0	-2.27726
55183	RIF1	gene with protein product	RAP1 interacting factor homolog (yeast)	-2.15685	0.0343566	0.130218	1	-2.17322	-0.704806	4.51028	2.28882	0.115603	-2.17322
3249	HPN	gene with protein product	Hepsin	-2.15672	0.0343672	0.130218	1	-2.7576	-0.704763	6.76273	4.79693	2.03933	-2.7576
23199	GSE1	gene with protein product	Gse1 coiled-coil protein	-2.1553	0.0344825	0.130602	1	-2.00266	-0.704299	4.00738	2.42455	0.421891	-2.00266
8835	SOCS2	gene with protein product	Suppressor of cytokine signaling 2	-2.15506	0.0345018	0.130649	1	-2.59391	-0.704221	6.03733	3.28847	0.694562	-2.59391
6632	SNRPD1	gene with protein product	Small nuclear ribonucleoprotein D1 polypeptide 16kDa	-2.1545	0.0345472	0.130794	1	-2.2036	-0.704038	4.60627	3.23194	1.02834	-2.2036
25976	TIPARP	gene with protein product	TCDD-inducible poly(ADP-ribose) polymerase	-2.15351	0.0346276	0.131072	1	-2.31695	-0.703715	4.98276	2.31695	0	-2.31695
7052	TGM2	gene with protein product	Transglutaminase 2 (C polypeptide, protein-glutamine-gamma-glutamyltransferase)	-2.15333	0.0346429	0.131103	1	-2.62505	-0.703654	6.16907	2.64813	0.0230831	-2.62505
9380	GRHPR	gene with protein product	Glyoxylate reductase/hydroxypyruvate reductase	-2.15254	0.0347073	0.131293	1	-2.62535	-0.703396	6.17035	3.95108	1.32573	-2.62535
8394	PIP5K1A	gene with protein product	Phosphatidylinositol-4-phosphate 5-kinase, type I, alpha	-2.15002	0.034913	0.131915	1	-2.62842	-0.702574	6.1835	3.30048	0.672057	-2.62842
54472	TOLLIP	gene with protein product	Toll interacting protein	-2.14985	0.0349269	0.131937	1	-2.701	-0.702519	6.50255	4.42468	1.72367	-2.701
4940	OAS3	gene with protein product	2'-5'-oligoadenylate synthetase 3, 100kDa	-2.14948	0.0349578	0.132027	1	-2.88686	-0.702396	7.3966	4.04902	1.16216	-2.88686
6047	RNF4	gene with protein product	Ring finger protein 4	-2.14897	0.0349999	0.132159	1	-2.45499	-0.702229	5.48311	3.0715	0.616503	-2.45499
1656	DDX6	gene with protein product	DEAD (Asp-Glu-Ala-Asp) box helicase 6	-2.14882	0.0350121	0.132162	1	-2.24262	-0.70218	4.73256	3.22162	0.979	-2.24262
84885	ZDHHC12	gene with protein product	Zinc finger, DHHC-type containing 12	-2.14878	0.0350148	0.132162	1	-2.27719	-0.702169	4.84732	2.59528	0.318091	-2.27719
9375	TM9SF2	gene with protein product	Transmembrane 9 superfamily member 2	-2.14836	0.0350494	0.132265	1	-2.7732	-0.702032	6.83624	4.02668	1.25347	-2.7732
11212	PROSC	gene with protein product	Proline synthetase co-transcribed homolog (bacterial)	-2.14763	0.0351097	0.132439	1	-2.46624	-0.701793	5.526	3.19093	0.724696	-2.46624
9541	CIR1	gene with protein product	Corepressor interacting with RBPJ, 1	-2.14648	0.0352052	0.132719	1	-1.97318	-0.701415	3.92632	2.14456	0.171385	-1.97318
92359	CRB3	gene with protein product	Crumbs homolog 3 (Drosophila)	-2.14619	0.0352285	0.13278	1	-2.39099	-0.701323	5.24517	3.82424	1.43325	-2.39099
327	APEH	gene with protein product	N-acylaminoacyl-peptide hydrolase	-2.14445	0.0353731	0.133163	1	-2.46793	-0.700752	5.53247	2.67071	0.202789	-2.46793
55352	COPRS	gene with protein product	Coordinator of PRMT5, differentiation stimulator	-2.14402	0.0354084	0.133243	1	-1.91533	-0.700613	3.77201	1.91533	0	-1.91533
25921	ZDHHC5	gene with protein product	Zinc finger, DHHC-type containing 5	-2.14351	0.0354508	0.133375	1	-2.22773	-0.700447	4.68398	2.48314	0.255411	-2.22773
90196	SYS1	gene with protein product	SYS1 Golgi-localized integral membrane protein homolog (S. cerevisiae)	-2.14326	0.0354719	0.133428	1	-2.1263	-0.700364	4.36597	2.14938	0.0230831	-2.1263
529	ATP6V1E1	gene with protein product	ATPase, H+ transporting, lysosomal 31kDa, V1 subunit E1	-2.14312	0.0354833	0.133443	1	-2.55135	-0.700319	5.86182	4.92689	2.37554	-2.55135
587	BCAT2	gene with protein product	Branched chain amino-acid transaminase 2, mitochondrial	-2.14302	0.035492	0.133449	1	-2.05061	-0.700285	4.14282	2.3253	0.274683	-2.05061
6251	RSU1	gene with protein product	Ras suppressor protein 1	-2.14248	0.035537	0.133592	1	-2.44653	-0.700108	5.45105	7.43725	4.99071	-2.44653
337873	HIST2H2BC	pseudogene	Histone cluster 2, H2bc (pseudogene)	-2.14228	0.0355537	0.133628	1	-1.45048	-0.700043	2.73298	1.53357	0.0830985	-1.45048
8723	SNX4	gene with protein product	Sorting nexin 4	-2.14209	0.0355694	0.13366	1	-2.21209	-0.699981	4.63345	2.48346	0.271379	-2.21209
28956	LAMTOR2	gene with protein product	Late endosomal/lysosomal adaptor, MAPK and MTOR activator 2	-2.14152	0.0356166	0.133807	1	-2.19859	-0.699796	4.59031	3.33041	1.13182	-2.19859
121642	ALKBH2	gene with protein product	AlkB, alkylation repair homolog 2 (E. coli)	-2.14136	0.0356301	0.133807	1	-2.08928	-0.699744	4.25534	2.08928	0	-2.08928
285855	RPL7L1	gene with protein product	Ribosomal protein L7-like 1	-2.14085	0.0356727	0.13394	1	-2.38278	-0.699577	5.21539	3.6939	1.31113	-2.38278
51114	ZDHHC9	gene with protein product	Zinc finger, DHHC-type containing 9	-2.14068	0.0356867	0.133964	1	-2.22901	-0.699522	4.68812	2.3487	0.119691	-2.22901
9491	PSMF1	gene with protein product	Proteasome (prosome, macropain) inhibitor subunit 1 (PI31)	-2.1406	0.0356935	0.133964	1	-2.62176	-0.699496	6.155	4.29647	1.67471	-2.62176
54623	PAF1	gene with protein product	Paf1, RNA polymerase II associated factor, homolog (S. cerevisiae)	-2.14032	0.0357166	0.133988	1	-2.53979	-0.699406	5.81505	3.71511	1.17532	-2.53979
3181	HNRNPA2B1	gene with protein product	Heterogeneous nuclear ribonucleoprotein A2/B1	-2.13999	0.0357444	0.134047	1	-2.02565	-0.699297	4.07175	8.14738	6.12173	-2.02565
84304	NUDT22	gene with protein product	Nudix (nucleoside diphosphate linked moiety X)-type motif 22	-2.1399	0.0357521	0.134049	1	-1.94964	-0.699267	3.86278	1.94964	0	-1.94964
518	ATP5G3	gene with protein product	ATP synthase, H+ transporting, mitochondrial Fo complex, subunit C3 (subunit 9)	-2.13838	0.0358793	0.134499	1	-2.0291	-0.698771	4.0815	6.312	4.2829	-2.0291
4584	MUC3A	gene with protein product	Mucin 3A, cell surface associated	-2.13703	0.0359932	0.134844	1	-2.18271	-0.698329	4.54007	2.88131	0.698596	-2.18271
79718	TBL1XR1	gene with protein product	Transducin (beta)-like 1 X-linked receptor 1	-2.13643	0.0360436	0.135006	1	-2.42797	-0.698134	5.38137	4.3872	1.95923	-2.42797
23585	TMEM50A	gene with protein product	Transmembrane protein 50A	-2.13631	0.0360543	0.135019	1	-2.44421	-0.698092	5.44229	5.94947	3.50526	-2.44421
51669	SARAF	gene with protein product	Transmembrane protein 66	-2.13553	0.0361198	0.135237	1	-2.70277	-0.697839	6.5105	6.79616	4.0934	-2.70277
57515	SERINC1	gene with protein product	Serine incorporator 1	-2.1345	0.0362065	0.135507	1	-2.62794	-0.697504	6.18143	5.0656	2.43766	-2.62794
283987	HID1	gene with protein product	HID1 domain containing	-2.13403	0.0362469	0.135604	1	-2.14041	-0.697348	4.40888	2.14041	0	-2.14041
29984	RHOD	gene with protein product	Ras homolog family member D	-2.13323	0.0363145	0.1358	1	-1.90767	-0.697088	3.75203	1.90767	0	-1.90767
10150	MBNL2	gene with protein product	Muscleblind-like splicing regulator 2	-2.13246	0.0363801	0.135962	1	-2.30802	-0.696835	4.95203	2.44986	0.141841	-2.30802
102723775	LINC01315	RNA, long non-coding	long intergenic non-protein coding RNA 1315	-2.13239	0.0363863	0.135962	1	-1.77441	-0.696812	3.42098	1.77441	0	-1.77441
3109	HLA-DMB	gene with protein product	Major histocompatibility complex, class II, DM beta	-2.13129	0.0364798	0.136284	1	-2.47887	-0.696453	5.5746	2.69007	0.211197	-2.47887
124044	SPATA2L	gene with protein product	Spermatogenesis associated 2-like	-2.13021	0.0365717	0.136572	1	-2.10928	-0.696101	4.31475	2.22246	0.113181	-2.10928
54780	NSMCE4A	gene with protein product	Non-SMC element 4 homolog A (S. cerevisiae)	-2.12968	0.0366169	0.136714	1	-2.17355	-0.695928	4.51132	2.37634	0.202789	-2.17355
148022	TICAM1	gene with protein product	Toll-like receptor adaptor molecule 1	-2.12937	0.0366434	0.136758	1	-2.46955	-0.695827	5.53871	3.60634	1.13679	-2.46955
1027	CDKN1B	gene with protein product	Cyclin-dependent kinase inhibitor 1B (p27, Kip1)	-2.12857	0.0367122	0.13696	1	-2.04889	-0.695564	4.13789	2.04889	0	-2.04889
80833	APOL3	gene with protein product	Apolipoprotein L, 3	-2.12829	0.0367363	0.137017	1	-2.78106	-0.695472	6.87355	3.79289	1.01184	-2.78106
10473	HMGN4	gene with protein product	High mobility group nucleosomal binding domain 4	-2.12708	0.0368402	0.137328	1	-2.32355	-0.695077	5.00563	2.76246	0.438912	-2.32355
138050	HGSNAT	gene with protein product	Heparan-alpha-glucosaminide N-acetyltransferase	-2.1268	0.0368639	0.137388	1	-2.15393	-0.694987	4.45038	2.30216	0.148231	-2.15393
51027	BOLA1	gene with protein product	BolA homolog 1 (E. coli)	-2.12453	0.0370597	0.138035	1	-2.06257	-0.694245	4.1773	2.06257	0	-2.06257
55272	IMP3	gene with protein product	IMP3, U3 small nucleolar ribonucleoprotein, homolog (yeast)	-2.1242	0.0370885	0.138088	1	-2.10351	-0.694136	4.29754	2.20969	0.106182	-2.10351
51734	MSRB1	gene with protein product	Methionine sulfoxide reductase B1	-2.12386	0.0371175	0.138162	1	-2.13958	-0.694026	4.40634	2.13958	0	-2.13958
6147	RPL23A	gene with protein product	Ribosomal protein L23a	-2.12268	0.0372198	0.138438	1	-1.39794	-0.69364	2.63525	8.47127	7.07333	-1.39794
10204	NUTF2	gene with protein product	Nuclear transport factor 2	-2.122	0.0372793	0.138632	1	-2.11188	-0.693416	4.32253	3.30761	1.19573	-2.11188
5981	RFC1	gene with protein product	Replication factor C (activator 1) 1, 145kDa	-2.12174	0.0373021	0.138689	1	-2.00565	-0.693331	4.0157	2.23152	0.225872	-2.00565
51126	NAA20	gene with protein product	N(alpha)-acetyltransferase 20, NatB catalytic subunit	-2.12025	0.0374312	0.139065	1	-2.52573	-0.692846	5.75866	3.29286	0.767122	-2.52573
51303	FKBP11	gene with protein product	FK506 binding protein 11, 19 kDa	-2.12023	0.0374331	0.139065	1	-2.07267	-0.692839	4.20665	2.7026	0.629929	-2.07267
10970	CKAP4	gene with protein product	Cytoskeleton-associated protein 4	-2.11765	0.0376582	0.13979	1	-2.33566	-0.691997	5.0478	3.28007	0.944414	-2.33566
2935	GSPT1	gene with protein product	G1 to S phase transition 1	-2.11752	0.0376701	0.139806	1	-2.50559	-0.691953	5.67882	4.12394	1.61834	-2.50559
4255	MGMT	gene with protein product	O-6-methylguanine-DNA methyltransferase	-2.11621	0.0377849	0.140176	1	-1.8327	-0.691526	3.56203	1.8327	0	-1.8327
84923	FAM104A	gene with protein product	Family with sequence similarity 104, member A	-2.11573	0.0378274	0.140306	1	-2.37458	-0.691368	5.18585	3.06241	0.687828	-2.37458
79053	ALG8	gene with protein product	ALG8, alpha-1,3-glucosyltransferase	-2.11496	0.0378954	0.140503	1	-2.31111	-0.691115	4.96264	2.72565	0.414537	-2.31111
10513	APPBP2	gene with protein product	Amyloid beta precursor protein (cytoplasmic tail) binding protein 2	-2.11434	0.0379497	0.140676	1	-2.04698	-0.690914	4.1324	2.10966	0.0626799	-2.04698
961	CD47	gene with protein product	CD47 molecule	-2.11335	0.0380373	0.140917	1	-2.33285	-0.69059	5.038	6.63556	4.30271	-2.33285
9531	BAG3	gene with protein product	BCL2-associated athanogene 3	-2.11317	0.0380529	0.140927	1	-2.04788	-0.690532	4.13499	2.04788	0	-2.04788
11152	WDR45	gene with protein product	WD repeat domain 45	-2.11275	0.0380898	0.141027	1	-2.67094	-0.690396	6.36845	4.08024	1.4093	-2.67094
258010	SVIP	gene with protein product	Small VCP/p97-interacting protein	-2.11266	0.0380982	0.14103	1	-1.87822	-0.690365	3.6762	4.21291	2.33469	-1.87822
9341	VAMP3	gene with protein product	Vesicle-associated membrane protein 3	-2.11252	0.0381109	0.141049	1	-2.57868	-0.690318	5.97392	3.72486	1.14618	-2.57868
10421	CD2BP2	gene with protein product	CD2 (cytoplasmic tail) binding protein 2	-2.11207	0.03815	0.141166	1	-2.13557	-0.690174	4.39411	3.03794	0.902372	-2.13557
388650	FAM69A	gene with protein product	Family with sequence similarity 69, member A	-2.11125	0.0382233	0.141381	1	-2.0151	-0.689904	4.04209	2.0151	0	-2.0151
51124	IER3IP1	gene with protein product	Immediate early response 3 interacting protein 1	-2.1105	0.0382897	0.141598	1	-2.0232	-0.689659	4.06484	2.18559	0.162396	-2.0232
4690	NCK1	gene with protein product	NCK adaptor protein 1	-2.10945	0.0383831	0.141887	1	-2.1092	-0.689316	4.31451	2.22889	0.119691	-2.1092
5440	POLR2K	gene with protein product	Polymerase (RNA) II (DNA directed) polypeptide K, 7.0kDa	-2.10933	0.0383941	0.1419	1	-2.06618	-0.689276	4.18776	2.53415	0.467973	-2.06618
79752	ZFAND1	gene with protein product	Zinc finger, AN1-type domain 1	-2.10887	0.0384353	0.142024	1	-2.12387	-0.689125	4.35862	2.34971	0.225837	-2.12387
7360	UGP2	gene with protein product	UDP-glucose pyrophosphorylase 2	-2.10874	0.0384466	0.142038	1	-2.42577	-0.689084	5.37317	4.2662	1.84043	-2.42577
222068	TMED4	gene with protein product	Transmembrane emp24 protein transport domain containing 4	-2.10794	0.0385175	0.142271	1	-2.38677	-0.688824	5.22987	4.36519	1.97842	-2.38677
60437	CDH26	gene with protein product	Cadherin 26	-2.10732	0.0385731	0.142445	1	-2.2153	-0.688621	4.64379	2.37448	0.15918	-2.2153
960	CD44	gene with protein product	CD44 molecule (Indian blood group)	-2.10725	0.0385798	0.142445	1	-2.61464	-0.688596	6.12469	3.67763	1.06299	-2.61464
51071	DERA	gene with protein product	Deoxyribose-phosphate aldolase (putative)	-2.10704	0.0385988	0.142474	1	-2.17483	-0.688527	4.51534	2.20988	0.0350493	-2.17483
8338	HIST2H2AC	gene with protein product	Histone cluster 2, H2ac	-2.10699	0.038603	0.142474	1	-1.93637	-0.688512	3.82742	3.37075	1.43438	-1.93637
23741	EID1	gene with protein product	EP300 interacting inhibitor of differentiation 1	-2.10675	0.0386245	0.142525	1	-2.36896	-0.688433	5.16569	5.69086	3.3219	-2.36896
79572	ATP13A3	gene with protein product	ATPase type 13A3	-2.10659	0.0386383	0.142548	1	-2.05822	-0.688383	4.16473	2.13309	0.0748677	-2.05822
10248	POP7	gene with protein product	Processing of precursor 7, ribonuclease P/MRP subunit (S. cerevisiae)	-2.10579	0.0387107	0.14276	1	-2.00449	-0.688119	4.01246	2.21412	0.209629	-2.00449
55111	PLEKHJ1	gene with protein product	Pleckstrin homology domain containing, family J member 1	-2.10578	0.038711	0.14276	1	-2.47442	-0.688118	5.55743	4.36185	1.88743	-2.47442
151354	FAM84A	gene with protein product	Family with sequence similarity 84, member A	-2.10563	0.0387245	0.142781	1	-2.24769	-0.688069	4.74922	2.24769	0	-2.24769
8773	SNAP23	gene with protein product	Synaptosomal-associated protein, 23kDa	-2.10489	0.0387911	0.14297	1	-2.49801	-0.687827	5.64905	6.98368	4.48567	-2.49801
2194	FASN	gene with protein product	Fatty acid synthase	-2.1046	0.0388177	0.143025	1	-2.10799	-0.68773	4.31091	3.08408	0.976084	-2.10799
55608	ANKRD10	gene with protein product	Ankyrin repeat domain 10	-2.10455	0.0388214	0.143025	1	-2.5357	-0.687717	5.79859	4.53235	1.99665	-2.5357
2064	ERBB2	gene with protein product	V-erb-b2 erythroblastic leukemia viral oncogene homolog 2, neuro/glioblastoma derived oncogene homolog (avian)	-2.10427	0.0388467	0.143039	1	-2.53381	-0.687625	5.791	3.24572	0.711903	-2.53381
78992	YIPF2	gene with protein product	Yip1 domain family, member 2	-2.10276	0.0389837	0.14351	1	-1.89278	-0.687128	3.71349	1.89278	0	-1.89278
8898	MTMR2	gene with protein product	Myotubularin related protein 2	-2.10041	0.0391959	0.144177	1	-2.30674	-0.686362	4.94765	2.5235	0.21676	-2.30674
9446	GSTO1	gene with protein product	Glutathione S-transferase omega 1	-2.09883	0.0393399	0.14465	1	-2.49158	-0.685844	5.62392	5.72003	3.22845	-2.49158
23753	SDF2L1	gene with protein product	Stromal cell-derived factor 2-like 1	-2.09849	0.0393702	0.144733	1	-1.78118	-0.685736	3.43707	1.78118	0	-1.78118
55681	SCYL2	gene with protein product	SCY1-like 2 (S. cerevisiae)	-2.09824	0.0393936	0.14479	1	-2.38334	-0.685652	5.21744	3.37561	0.992264	-2.38334
54969	C4orf27	gene with protein product	Chromosome 4 open reading frame 27	-2.09748	0.0394625	0.144986	1	-1.73248	-0.685405	3.32299	1.75557	0.0230831	-1.73248
148327	CREB3L4	gene with protein product	CAMP responsive element binding protein 3-like 4	-2.09716	0.0394917	0.145065	1	-2.46227	-0.6853	5.51084	3.02146	0.559191	-2.46227
3030	HADHA	gene with protein product	Hydroxyacyl-CoA dehydrogenase/3-ketoacyl-CoA thiolase/enoyl-CoA hydratase (trifunctional protein), alpha subunit	-2.09684	0.039521	0.145121	1	-2.14202	-0.685195	4.41381	2.37586	0.233835	-2.14202
8724	SNX3	gene with protein product	Sorting nexin 3	-2.09682	0.0395226	0.145121	1	-2.55132	-0.68519	5.86171	5.63156	3.08024	-2.55132
8799	PEX11B	gene with protein product	Peroxisomal biogenesis factor 11 beta	-2.09652	0.0395498	0.145193	1	-2.14613	-0.685092	4.42639	2.14613	0	-2.14613
9741	LAPTM4A	gene with protein product	Lysosomal protein transmembrane 4 alpha	-2.09482	0.0397056	0.145678	1	-2.59276	-0.684537	6.03252	4.48713	1.89437	-2.59276
23780	APOL2	gene with protein product	Apolipoprotein L, 2	-2.09352	0.0398252	0.146031	1	-2.71056	-0.684111	6.54577	6.00282	3.29226	-2.71056
10425	ARIH2	gene with protein product	Ariadne homolog 2 (Drosophila)	-2.0934	0.0398367	0.146044	1	-2.55824	-0.68407	5.88988	3.64464	1.0864	-2.55824
1407	CRY1	gene with protein product	Cryptochrome 1 (photolyase-like)	-2.09141	0.0400199	0.146618	1	-2.08927	-0.683421	4.25533	2.12432	0.0350493	-2.08927
5977	DPF2	gene with protein product	D4, zinc and double PHD fingers family 2	-2.09136	0.0400245	0.146618	1	-2.57361	-0.683405	5.95298	3.70247	1.12886	-2.57361
85365	ALG2	gene with protein product	ALG2, alpha-1,3/1,6-mannosyltransferase	-2.09037	0.0401163	0.146925	1	-2.29771	-0.68308	4.91676	2.29771	0	-2.29771
239	ALOX12	gene with protein product	Arachidonate 12-lipoxygenase	-2.0895	0.0401967	0.147191	1	-2.72698	-0.682797	6.62067	5.68592	2.95894	-2.72698
64866	CDCP1	gene with protein product	CUB domain containing protein 1	-2.08889	0.0402527	0.147367	1	-2.2542	-0.6826	4.77071	2.50961	0.255411	-2.2542
3098	HK1	gene with protein product	Hexokinase 1	-2.08828	0.0403095	0.147488	1	-2.69251	-0.6824	6.46438	4.72463	2.03212	-2.69251
288	ANK3	gene with protein product	Ankyrin 3, node of Ranvier (ankyrin G)	-2.08786	0.0403489	0.147603	1	-2.20206	-0.682261	4.60137	2.78868	0.586619	-2.20206
7942	TFEB	gene with protein product	Transcription factor EB	-2.08767	0.0403662	0.147637	1	-1.82919	-0.6822	3.55336	1.87189	0.0427051	-1.82919
80381	CD276	gene with protein product	CD276 molecule	-2.08663	0.0404636	0.147964	1	-2.13095	-0.681859	4.38004	2.13095	0	-2.13095
1824	DSC2	gene with protein product	Desmocollin 2	-2.0864	0.0404849	0.147968	1	-2.32067	-0.681785	4.99564	3.98313	1.66246	-2.32067
8971	H1FX	gene with protein product	H1 histone family, member X	-2.08627	0.040497	0.14797	1	-1.94075	-0.681742	3.83906	2.55107	0.61032	-1.94075
7941	PLA2G7	gene with protein product	Phospholipase A2, group VII (platelet-activating factor acetylhydrolase, plasma)	-2.08601	0.0405219	0.148032	1	-2.34553	-0.681655	5.08249	2.57841	0.232872	-2.34553
2562	GABRB3	gene with protein product	Gamma-aminobutyric acid (GABA) A receptor, beta 3	-2.08559	0.0405608	0.148117	1	-2.23668	-0.681519	4.71312	2.65782	0.421136	-2.23668
2150	F2RL1	gene with protein product	Coagulation factor II (thrombin) receptor-like 1	-2.08538	0.0405802	0.148158	1	-2.23413	-0.681451	4.7048	2.30122	0.067084	-2.23413
51094	ADIPOR1	gene with protein product	Adiponectin receptor 1	-2.08461	0.0406527	0.148365	1	-2.35744	-0.681198	5.12462	7.68137	5.32392	-2.35744
83706	FERMT3	gene with protein product	Fermitin family member 3	-2.08356	0.0407508	0.148636	1	-2.84745	-0.680856	7.19725	7.81449	4.96704	-2.84745
6135	RPL11	gene with protein product	Ribosomal protein L11	-2.0823	0.0408687	0.148998	1	-1.61542	-0.680446	3.064	7.50549	5.89007	-1.61542
9094	UNC119	gene with protein product	Unc-119 homolog (C. elegans)	-2.08225	0.0408741	0.148998	1	-2.03036	-0.680427	4.08505	2.03036	0	-2.03036
5002	SLC22A18	gene with protein product	Solute carrier family 22, member 18	-2.08006	0.0410808	0.149576	1	-1.87099	-0.679711	3.65783	1.87099	0	-1.87099
11072	DUSP14	gene with protein product	Dual specificity phosphatase 14	-2.07883	0.0411971	0.149941	1	-2.10005	-0.679309	4.28726	2.15312	0.0530685	-2.10005
23481	PES1	gene with protein product	Pescadillo ribosomal biogenesis factor 1	-2.07787	0.0412879	0.150183	1	-2.17961	-0.678996	4.53032	2.29522	0.115603	-2.17961
6001	RGS10	gene with protein product	Regulator of G-protein signaling 10	-2.07719	0.0413525	0.150389	1	-2.14348	-0.678774	4.41825	6.60399	4.46051	-2.14348
389337	ARHGEF37	gene with protein product	Rho guanine nucleotide exchange factor (GEF) 37	-2.07598	0.041467	0.150746	1	-2.24734	-0.67838	4.74806	2.24734	0	-2.24734
64978	MRPL38	gene with protein product	Mitochondrial ribosomal protein L38	-2.07499	0.0415621	0.151063	1	-2.19355	-0.678054	4.5743	3.22616	1.03261	-2.19355
81573	ANKRD13C	gene with protein product	Ankyrin repeat domain 13C	-2.07338	0.0417154	0.151502	1	-2.30039	-0.67753	4.9259	2.52026	0.219876	-2.30039
7465	WEE1	gene with protein product	WEE1 homolog (S. pombe)	-2.07314	0.0417385	0.151556	1	-2.50935	-0.677451	5.69365	3.89946	1.39011	-2.50935
50809	HP1BP3	gene with protein product	Heterochromatin protein 1, binding protein 3	-2.072	0.0418475	0.151834	1	-2.33399	-0.67708	5.04198	4.57936	2.24537	-2.33399
6232	RPS27	gene with protein product	Ribosomal protein S27	-2.07142	0.0419037	0.151949	1	-1.08968	-0.676889	2.12827	10.1834	9.09369	-1.08968
11101	ATE1	gene with protein product	Arginyltransferase 1	-2.07107	0.041937	0.15204	1	-2.08955	-0.676776	4.25617	2.23974	0.150183	-2.08955
27068	PPA2	gene with protein product	Pyrophosphatase (inorganic) 2	-2.07025	0.0420164	0.152274	1	-2.38487	-0.676507	5.22297	3.38503	1.00016	-2.38487
10296	MAEA	gene with protein product	Macrophage erythroblast attacher	-2.07002	0.0420381	0.152318	1	-2.03559	-0.676433	4.09991	2.03559	0	-2.03559
9124	PDLIM1	gene with protein product	PDZ and LIM domain 1	-2.06916	0.0421211	0.152539	1	-2.59614	-0.676152	6.04667	6.90009	4.30395	-2.59614
10589	DRAP1	gene with protein product	DR1-associated protein 1 (negative cofactor 2 alpha)	-2.06914	0.0421238	0.152539	1	-1.76729	-0.676142	3.40413	3.37106	1.60378	-1.76729
55829	VIMP	gene with protein product	VCP-interacting membrane protein	-2.06871	0.0421646	0.152657	1	-2.30292	-0.676004	4.93455	4.00508	1.70216	-2.30292
28969	BZW2	gene with protein product	Basic leucine zipper and W2 domains 2	-2.06852	0.0421837	0.152697	1	-2.17554	-0.67594	4.51756	2.75089	0.575352	-2.17554
8334	HIST1H2AC	gene with protein product	Histone cluster 1, H2ac	-2.06792	0.0422411	0.152875	1	-2.28881	-0.675746	4.88653	7.19608	4.90727	-2.28881
51493	RTCB	gene with protein product	Chromosome 22 open reading frame 28	-2.0672	0.0423113	0.153062	1	-2.6052	-0.675509	6.08475	3.91018	1.30499	-2.6052
8887	TAX1BP1	gene with protein product	Tax1 (human T-cell leukemia virus type I) binding protein 1	-2.06474	0.04255	0.153873	1	-2.13483	-0.674706	4.39186	6.33074	4.19591	-2.13483
160418	TMTC3	gene with protein product	Transmembrane and tetratricopeptide repeat containing 3	-2.06379	0.0426432	0.15411	1	-2.09749	-0.674394	4.27966	2.51077	0.413279	-2.09749
57761	TRIB3	gene with protein product	Tribbles homolog 3 (Drosophila)	-2.06322	0.0426984	0.154218	1	-2.56708	-0.674209	5.92608	3.1081	0.541022	-2.56708
81611	ANP32E	gene with protein product	Acidic (leucine-rich) nuclear phosphoprotein 32 family, member E	-2.06199	0.0428188	0.154605	1	-2.23607	-0.673807	4.71113	2.43443	0.198354	-2.23607
6382	SDC1	gene with protein product	Syndecan 1	-2.06038	0.0429771	0.155117	1	-2.12894	-0.67328	4.37396	2.3092	0.180265	-2.12894
3964	LGALS8	gene with protein product	Lectin, galactoside-binding, soluble, 8	-2.06022	0.0429924	0.155142	1	-2.10219	-0.673229	4.2936	2.16722	0.0650348	-2.10219
5993	RFX5	gene with protein product	Regulatory factor X, 5 (influences HLA class II expression)	-2.06	0.0430143	0.15519	1	-3.00963	-0.673156	8.05358	5.58387	2.57424	-3.00963
23423	TMED3	gene with protein product	Transmembrane emp24 protein transport domain containing 3	-2.05981	0.0430324	0.15519	1	-2.47574	-0.673096	5.56253	3.58283	1.10709	-2.47574
6662	SOX9	gene with protein product	SRY (sex determining region Y)-box 9	-2.05975	0.0430389	0.15519	1	-1.79232	-0.673074	3.46371	2.09198	0.299664	-1.79232
55334	SLC39A9	gene with protein product	Solute carrier family 39 (zinc transporter), member 9	-2.05922	0.0430911	0.155316	1	-2.31714	-0.672901	4.98344	2.77667	0.459527	-2.31714
56894	AGPAT3	gene with protein product	1-acylglycerol-3-phosphate O-acyltransferase 3	-2.05905	0.0431073	0.155316	1	-1.99006	-0.672847	3.97255	2.24475	0.254681	-1.99006
14	AAMP	gene with protein product	Angio-associated, migratory cell protein	-2.05832	0.0431797	0.155485	1	-2.51758	-0.672607	5.72621	5.47525	2.95767	-2.51758
115353	LRRC42	gene with protein product	Leucine rich repeat containing 42	-2.05817	0.0431944	0.155485	1	-1.97928	-0.672559	3.94297	2.00927	0.0299855	-1.97928
3338	DNAJC4	gene with protein product	DnaJ (Hsp40) homolog, subfamily C, member 4	-2.05807	0.0432042	0.155485	1	-1.9895	-0.672526	3.97098	2.90182	0.912323	-1.9895
1176	AP3S1	gene with protein product	Adaptor-related protein complex 3, sigma 1 subunit	-2.05719	0.0432909	0.155767	1	-2.22611	-0.672239	4.67871	3.1163	0.890189	-2.22611
3069	HDLBP	gene with protein product	High density lipoprotein binding protein	-2.05598	0.0434112	0.15614	1	-2.61072	-0.671842	6.10809	6.25775	3.64703	-2.61072
25978	CHMP2B	gene with protein product	Charged multivesicular body protein 2B	-2.054	0.0436075	0.156755	1	-2.21056	-0.671196	4.62854	4.20186	1.99131	-2.21056
51205	ACP6	gene with protein product	Acid phosphatase 6, lysophosphatidic	-2.05377	0.0436299	0.156805	1	-2.05014	-0.671123	4.14147	2.07323	0.0230831	-2.05014
8933	FAM127A	gene with protein product	Family with sequence similarity 127, member A	-2.05356	0.0436513	0.156852	1	-1.9598	-0.671052	3.89008	3.23762	1.27782	-1.9598
10267	RAMP1	gene with protein product	Receptor (G protein-coupled) activity modifying protein 1	-2.05316	0.0436912	0.156963	1	-2.40553	-0.670921	5.29831	4.13211	1.72657	-2.40553
85007	PHYKPL	gene with protein product	Alanine-glyoxylate aminotransferase 2-like 2	-2.05308	0.0436991	0.156963	1	-2.26954	-0.670896	4.82168	3.06388	0.794339	-2.26954
542767	C1QTNF9B-AS1	RNA, long non-coding	C1QTNF9B antisense RNA 1	-2.05252	0.0437545	0.157103	1	-1.02087	-0.670714	2.02914	1.02087	0	-1.02087
201254	STRA13	gene with protein product	Stimulated by retinoic acid 13	-2.05213	0.0437933	0.157181	1	-2.4216	-0.670587	5.35766	4.59486	2.17326	-2.4216
84337	ELOF1	gene with protein product	Elongation factor 1 homolog (S. cerevisiae)	-2.05181	0.0438255	0.157266	1	-2.38281	-0.670482	5.2155	3.9502	1.5674	-2.38281
7068	THRB	gene with protein product	Thyroid hormone receptor, beta	-2.05138	0.0438686	0.15736	1	-2.13546	-0.670341	4.39377	2.72612	0.590659	-2.13546
6130	RPL7A	gene with protein product	Ribosomal protein L7a	-2.05037	0.0439699	0.157693	1	-1.93401	-0.67001	3.82116	8.03063	6.09662	-1.93401
140461	ASB8	gene with protein product	Ankyrin repeat and SOCS box containing 8	-2.04805	0.0442032	0.158377	1	-1.95228	-0.669251	3.86986	2.09506	0.142774	-1.95228
51272	BET1L	gene with protein product	Bet1 golgi vesicular membrane trafficking protein-like	-2.04628	0.0443815	0.158986	1	-2.30253	-0.668673	4.93321	3.37135	1.06882	-2.30253
2941	GSTA4	gene with protein product	Glutathione S-transferase alpha 4	-2.0459	0.0444193	0.15909	1	-1.9428	-0.668551	3.84452	1.9428	0	-1.9428
79039	DDX54	gene with protein product	DEAD (Asp-Glu-Ala-Asp) box polypeptide 54	-2.04559	0.0444512	0.159174	1	-2.03471	-0.668448	4.09741	2.50769	0.472976	-2.03471
54888	NSUN2	gene with protein product	NOP2/Sun RNA methyltransferase family, member 2	-2.045	0.0445111	0.159358	1	-2.17412	-0.668254	4.51312	2.20917	0.0350493	-2.17412
59348	ZNF350	gene with protein product	Zinc finger protein 350	-2.04486	0.0445246	0.159368	1	-2.09327	-0.668211	4.26714	2.13298	0.0397082	-2.09327
10576	CCT2	gene with protein product	Chaperonin containing TCP1, subunit 2 (beta)	-2.0448	0.0445311	0.159368	1	-2.6215	-0.66819	6.1539	5.33252	2.71102	-2.6215
5170	PDPK1	gene with protein product	3-phosphoinositide dependent protein kinase-1	-2.04452	0.0445594	0.159439	1	-2.43129	-0.668099	5.39376	4.14516	1.71386	-2.43129
6205	RPS11	gene with protein product	Ribosomal protein S11	-2.04417	0.0445953	0.159517	1	-1.53465	-0.667983	2.89719	8.06117	6.52652	-1.53465
6581	SLC22A3	gene with protein product	Solute carrier family 22 (extraneuronal monoamine transporter), member 3	-2.04413	0.0445984	0.159517	1	-1.99609	-0.667973	3.98916	2.02607	0.0299855	-1.99609
6175	RPLP0	gene with protein product	Ribosomal protein, large, P0	-2.04315	0.0446987	0.159845	1	-1.23445	-0.66765	2.35291	10.1563	8.92181	-1.23445
26234	FBXL5	gene with protein product	F-box and leucine-rich repeat protein 5	-2.04292	0.044722	0.159898	1	-2.47591	-0.667575	5.56317	3.34127	0.865368	-2.47591
1347	COX7A2	gene with protein product	Cytochrome c oxidase subunit VIIa polypeptide 2 (liver)	-2.04229	0.0447859	0.160095	1	-1.88872	-0.66737	3.70306	6.43188	4.54317	-1.88872
51255	RNF181	gene with protein product	Ring finger protein 181	-2.04212	0.0448028	0.160125	1	-2.14556	-0.667316	4.42464	4.97257	2.82701	-2.14556
6542	SLC7A2	gene with protein product	Solute carrier family 7 (cationic amino acid transporter, y+ system), member 2	-2.03994	0.0450256	0.16086	1	-2.25451	-0.666602	4.77172	2.29422	0.0397082	-2.25451
6576	SLC25A1	gene with protein product	Solute carrier family 25 (mitochondrial carrier; citrate transporter), member 1	-2.03938	0.0450826	0.161033	1	-2.33803	-0.66642	5.0561	2.97195	0.633927	-2.33803
8312	AXIN1	gene with protein product	Axin 1	-2.03906	0.0451157	0.16112	1	-1.6679	-0.666315	3.17751	1.78108	0.113181	-1.6679
55700	MAP7D1	gene with protein product	MAP7 domain containing 1	-2.03785	0.0452399	0.161461	1	-1.61325	-0.665919	3.05939	1.61325	0	-1.61325
51248	PDZD11	gene with protein product	PDZ domain containing 11	-2.03779	0.0452457	0.161461	1	-1.88592	-0.665901	3.6959	1.88592	0	-1.88592
7422	VEGFA	gene with protein product	Vascular endothelial growth factor A	-2.03708	0.0453188	0.161629	1	-2.25259	-0.665668	4.76536	3.57737	1.32478	-2.25259
79977	GRHL2	gene with protein product	Grainyhead-like 2 (Drosophila)	-2.03642	0.0453871	0.161841	1	-2.14873	-0.665451	4.43438	3.00075	0.852013	-2.14873
85456	TNKS1BP1	gene with protein product	Tankyrase 1 binding protein 1, 182kDa	-2.03589	0.0454416	0.161975	1	-1.68141	-0.665278	3.2074	1.75627	0.0748677	-1.68141
26277	TINF2	gene with protein product	TERF1 (TRF1)-interacting nuclear factor 2	-2.03584	0.0454472	0.161975	1	-2.19897	-0.665261	4.5915	2.40326	0.204295	-2.19897
3725	JUN	gene with protein product	Jun proto-oncogene	-2.03496	0.0455377	0.162192	1	-2.31377	-0.664974	4.97179	7.47216	5.15839	-2.31377
1728	NQO1	gene with protein product	NAD(P)H dehydrogenase, quinone 1	-2.03485	0.0455491	0.162202	1	-2.18322	-0.664938	4.54166	2.43712	0.253903	-2.18322
171558	PTCRA	gene with protein product	Pre T-cell antigen receptor alpha	-2.03123	0.0459246	0.163214	1	-2.54448	-0.663754	5.83399	4.92871	2.38423	-2.54448
27250	PDCD4	gene with protein product	Programmed cell death 4 (neoplastic transformation inhibitor)	-2.03101	0.0459473	0.163223	1	-2.30729	-0.663683	4.94953	3.88733	1.58004	-2.30729
57231	SNX14	gene with protein product	Sorting nexin 14	-2.03098	0.0459497	0.163223	1	-2.41992	-0.663675	5.3514	3.21904	0.799125	-2.41992
4357	MPST	gene with protein product	Mercaptopyruvate sulfurtransferase	-2.03069	0.0459806	0.163265	1	-2.31335	-0.663578	4.97037	3.64777	1.33442	-2.31335
64374	SIL1	gene with protein product	SIL1 homolog, endoplasmic reticulum chaperone (S. cerevisiae)	-2.03058	0.0459922	0.163265	1	-2.29136	-0.663542	4.89518	3.08052	0.789159	-2.29136
84918	LRP11	gene with protein product	Low density lipoprotein receptor-related protein 11	-2.03053	0.0459966	0.163265	1	-1.7993	-0.663528	3.48053	1.7993	0	-1.7993
6642	SNX1	gene with protein product	Sorting nexin 1	-2.02887	0.0461699	0.163787	1	-2.50102	-0.662986	5.66085	5.11203	2.61101	-2.50102
5196	PF4	gene with protein product	Platelet factor 4	-2.02877	0.046181	0.163795	1	-2.62155	-0.662951	6.15412	8.94212	6.32057	-2.62155
51582	AZIN1	gene with protein product	Antizyme inhibitor 1	-2.02847	0.0462124	0.163874	1	-2.54148	-0.662853	5.82186	6.54591	4.00443	-2.54148
9784	SNX17	gene with protein product	Sorting nexin 17	-2.02839	0.0462209	0.163874	1	-2.23979	-0.662826	4.72327	2.55236	0.312578	-2.23979
91369	ANKRD40	gene with protein product	Ankyrin repeat domain 40	-2.02812	0.0462486	0.163941	1	-2.15899	-0.66274	4.46602	3.02008	0.861089	-2.15899
25983	NGDN	gene with protein product	Neuroguidin, EIF4E binding protein	-2.02784	0.0462776	0.163982	1	-1.91643	-0.662649	3.77487	1.91643	0	-1.91643
29085	PHPT1	gene with protein product	Phosphohistidine phosphatase 1	-2.02737	0.0463277	0.164062	1	-2.24638	-0.662493	4.7449	5.28334	3.03696	-2.24638
165324	UBXN2A	gene with protein product	UBX domain protein 2A	-2.02732	0.0463324	0.164062	1	-1.50707	-0.662478	2.84233	1.50707	0	-1.50707
8976	WASL	gene with protein product	Wiskott-Aldrich syndrome-like	-2.02729	0.0463355	0.164062	1	-2.46045	-0.662468	5.50387	4.18031	1.71986	-2.46045
10483	SEC23B	gene with protein product	Sec23 homolog B (S. cerevisiae)	-2.02704	0.0463616	0.164123	1	-2.33157	-0.662387	5.03354	2.70779	0.376219	-2.33157
3913	LAMB2	gene with protein product	Laminin, beta 2 (laminin S)	-2.02593	0.0464782	0.164505	1	-2.14891	-0.662024	4.43492	2.33214	0.183231	-2.14891
55831	EMC3	gene with protein product	ER membrane protein complex subunit 3	-2.02397	0.046685	0.16508	1	-2.377	-0.661382	5.19454	5.5518	3.1748	-2.377
1030	CDKN2B	gene with protein product	Cyclin-dependent kinase inhibitor 2B (p15, inhibits CDK4)	-2.02356	0.0467278	0.165169	1	-2.25298	-0.66125	4.76668	2.38651	0.133529	-2.25298
6722	SRF	gene with protein product	Serum response factor (c-fos serum response element-binding transcription factor)	-2.02345	0.0467392	0.165178	1	-1.807	-0.661215	3.49914	1.94378	0.136778	-1.807
26959	HBP1	gene with protein product	HMG-box transcription factor 1	-2.02301	0.0467856	0.16531	1	-2.50784	-0.661071	5.68766	3.59725	1.08941	-2.50784
7341	SUMO1	gene with protein product	SMT3 suppressor of mif two 3 homolog 1 (S. cerevisiae)	-2.02067	0.0470345	0.166095	1	-2.17608	-0.660304	4.51924	3.20599	1.02991	-2.17608
10657	KHDRBS1	gene with protein product	KH domain containing, RNA binding, signal transduction associated 1	-2.01881	0.0472315	0.166728	1	-2.22135	-0.659698	4.66331	3.33161	1.11026	-2.22135
84286	TMEM175	gene with protein product	Transmembrane protein 175	-2.01856	0.0472582	0.166791	1	-1.92769	-0.659616	3.80446	1.92769	0	-1.92769
7128	TNFAIP3	gene with protein product	Tumor necrosis factor, alpha-induced protein 3	-2.01819	0.0472981	0.1669	1	-2.56459	-0.659494	5.91588	4.61885	2.05426	-2.56459
1945	EFNA4	gene with protein product	Ephrin-A4	-2.01707	0.0474172	0.167288	1	-1.9236	-0.65913	3.79368	1.9236	0	-1.9236
80347	COASY	gene with protein product	CoA synthase	-2.01681	0.047445	0.167333	1	-2.04669	-0.659045	4.13158	2.22868	0.181991	-2.04669
55299	BRIX1	gene with protein product	BRX1, biogenesis of ribosomes, homolog (S. cerevisiae)	-2.01679	0.0474478	0.167333	1	-2.04765	-0.659036	4.13432	2.25044	0.202789	-2.04765
7390	UROS	gene with protein product	Uroporphyrinogen III synthase	-2.01658	0.0474697	0.167379	1	-2.27575	-0.658969	4.8425	2.73131	0.455556	-2.27575
7917	BAG6	gene with protein product	BCL2-associated athanogene 6	-2.01647	0.0474822	0.167391	1	-1.78371	-0.658931	3.44312	2.64128	0.857562	-1.78371
26353	HSPB8	gene with protein product	Heat shock 22kDa protein 8	-2.01536	0.0476009	0.167778	1	-2.59505	-0.658569	6.04209	3.51951	0.924462	-2.59505
4939	OAS2	gene with protein product	2'-5'-oligoadenylate synthetase 2, 69/71kDa	-2.01468	0.0476736	0.168002	1	-2.30636	-0.658348	4.94635	2.44914	0.142774	-2.30636
131601	TPRA1	gene with protein product	Transmembrane protein, adipocyte asscociated 1	-2.01447	0.0476967	0.168052	1	-2.03175	-0.658278	4.08901	2.03175	0	-2.03175
4190	MDH1	gene with protein product	Malate dehydrogenase 1, NAD (soluble)	-2.0122	0.0479412	0.168786	1	-2.39647	-0.657536	5.26514	3.41194	1.01547	-2.39647
9238	TBRG4	gene with protein product	Transforming growth factor beta regulator 4	-2.01209	0.0479523	0.168793	1	-2.09357	-0.657502	4.26802	2.09357	0	-2.09357
6637	SNRPG	gene with protein product	Small nuclear ribonucleoprotein polypeptide G	-2.01167	0.0479983	0.168923	1	-1.9863	-0.657363	3.96219	4.69721	2.71092	-1.9863
121053	C12orf45	gene with protein product	Chromosome 12 open reading frame 45	-2.01123	0.0480455	0.169056	1	-1.61176	-0.657221	3.05624	1.65147	0.0397082	-1.61176
403	ARL3	gene with protein product	ADP-ribosylation factor-like 3	-2.01115	0.0480544	0.169056	1	-1.99209	-0.657194	3.97813	2.68361	0.691522	-1.99209
8666	EIF3G	gene with protein product	Eukaryotic translation initiation factor 3, subunit G	-2.01084	0.0480879	0.169142	1	-2.17735	-0.657092	4.52322	4.58554	2.4082	-2.17735
100132406	NBPF10	gene with protein product	neuroblastoma breakpoint family member 10	-2.00884	0.0483048	0.169824	1	-1.8194	-0.656439	3.52935	3.57823	1.75882	-1.8194
1457	CSNK2A1	gene with protein product	Casein kinase 2, alpha 1 polypeptide	-2.0088	0.0483091	0.169824	1	-2.08921	-0.656426	4.25513	2.35817	0.268964	-2.08921
9524	TECR	gene with protein product	Trans-2,3-enoyl-CoA reductase	-2.00851	0.0483407	0.169903	1	-2.4477	-0.656331	5.45545	4.71182	2.26412	-2.4477
51535	PPHLN1	gene with protein product	Periphilin 1	-2.00748	0.048453	0.170209	1	-2.07163	-0.655994	4.20362	2.57262	0.50099	-2.07163
23557	SNAPIN	gene with protein product	SNAP-associated protein	-2.00746	0.048455	0.170209	1	-2.20973	-0.655988	4.62589	3.84032	1.63059	-2.20973
91445	RNF185	gene with protein product	Ring finger protein 185	-2.00614	0.0485983	0.17064	1	-2.08383	-0.655558	4.23931	2.19508	0.111251	-2.08383
6945	MLX	gene with protein product	MLX, MAX dimerization protein	-2.00609	0.0486039	0.17064	1	-2.0688	-0.655541	4.19538	2.18849	0.119691	-2.0688
56994	CHPT1	gene with protein product	Choline phosphotransferase 1	-2.00608	0.0486051	0.17064	1	-2.14408	-0.655538	4.42011	2.81447	0.670394	-2.14408
10463	SLC30A9	gene with protein product	Solute carrier family 30 (zinc transporter), member 9	-2.00151	0.0491059	0.172139	1	-2.39653	-0.654046	5.26534	3.89132	1.49479	-2.39653
3192	HNRNPU	gene with protein product	Heterogeneous nuclear ribonucleoprotein U (scaffold attachment factor A)	-1.99907	0.0493759	0.17302	1	-2.20279	-0.653247	4.60368	6.79707	4.59428	-2.20279
57648	KIAA1522	gene with protein product	KIAA1522	-1.99852	0.0494366	0.1732	1	-2.28672	-0.653068	4.87944	4.70263	2.41591	-2.28672
25804	LSM4	gene with protein product	LSM4 homolog, U6 small nuclear RNA associated (S. cerevisiae)	-1.99781	0.0495152	0.173377	1	-2.19008	-0.652837	4.5633	4.32132	2.13124	-2.19008
11311	VPS45	gene with protein product	Vacuolar protein sorting 45 homolog (S. cerevisiae)	-1.99694	0.0496127	0.173686	1	-2.09953	-0.65255	4.28569	2.14223	0.0427051	-2.09953
139322	APOOL	gene with protein product	Apolipoprotein O-like	-1.99683	0.0496243	0.173694	1	-1.78411	-0.652516	3.44407	2.00704	0.222923	-1.78411
65986	ZBTB10	gene with protein product	Zinc finger and BTB domain containing 10	-1.99638	0.0496747	0.173838	1	-2.08621	-0.652367	4.24631	2.71218	0.625976	-2.08621
9060	PAPSS2	gene with protein product	3'-phosphoadenosine 5'-phosphosulfate synthase 2	-1.99427	0.0499094	0.174594	1	-1.92249	-0.651679	3.79076	1.92249	0	-1.92249
10124	ARL4A	gene with protein product	ADP-ribosylation factor-like 4A	-1.99392	0.0499492	0.1747	1	-1.78548	-0.651563	3.44733	1.78548	0	-1.78548
6605	SMARCE1	gene with protein product	SWI/SNF related, matrix associated, actin dependent regulator of chromatin, subfamily e, member 1	-1.993	0.050052	0.174994	1	-2.35945	-0.651263	5.13173	4.38861	2.02916	-2.35945
629	CFB	gene with protein product	Complement factor B	-1.99276	0.0500787	0.175038	1	-2.31027	-0.651185	4.95976	2.31027	0	-2.31027
3685	ITGAV	gene with protein product	Integrin, alpha V	-1.99272	0.0500833	0.175038	1	-2.41536	-0.651172	5.33453	4.7835	2.36814	-2.41536
3460	IFNGR2	gene with protein product	Interferon gamma receptor 2 (interferon gamma transducer 1)	-1.99263	0.0500939	0.175042	1	-2.33355	-0.651141	5.04044	3.45011	1.11656	-2.33355
6182	MRPL12	gene with protein product	Mitochondrial ribosomal protein L12	-1.99182	0.050184	0.175324	1	-1.79083	-0.650878	3.46014	2.2827	0.491869	-1.79083
2631	GBAS	gene with protein product	Glioblastoma amplified sequence	-1.9907	0.0503095	0.175671	1	-2.30778	-0.650513	4.95119	3.41042	1.10264	-2.30778
64061	TSPYL2	gene with protein product	TSPY-like 2	-1.99068	0.0503123	0.175671	1	-2.01878	-0.650505	4.0524	2.01878	0	-2.01878
153339	TMEM167A	gene with protein product	Transmembrane protein 167A	-1.98987	0.0504032	0.175859	1	-2.34538	-0.650241	5.08196	3.71306	1.36768	-2.34538
54455	FBXO42	gene with protein product	F-box protein 42	-1.98885	0.0505186	0.176229	1	-2.48957	-0.649907	5.61613	3.48695	0.997372	-2.48957
55795	PCID2	gene with protein product	PCI domain containing 2	-1.98765	0.0506543	0.17655	1	-2.11854	-0.649515	4.34253	2.32132	0.202789	-2.11854
162427	FAM134C	gene with protein product	Family with sequence similarity 134, member C	-1.98762	0.0506578	0.17655	1	-2.21625	-0.649504	4.64683	2.55909	0.342844	-2.21625
64084	CLSTN2	gene with protein product	Calsyntenin 2	-1.98708	0.0507183	0.176694	1	-2.48477	-0.64933	5.59746	3.8177	1.33293	-2.48477
51526	OSER1	gene with protein product	Chromosome 20 open reading frame 111	-1.9851	0.0509434	0.17728	1	-2.51433	-0.648682	5.71334	4.46818	1.95385	-2.51433
10445	MCRS1	gene with protein product	Microspherule protein 1	-1.98496	0.0509588	0.177287	1	-1.80918	-0.648637	3.50442	1.92887	0.119691	-1.80918
3119	HLA-DQB1	gene with protein product	Major histocompatibility complex, class II, DQ beta 1	-1.98465	0.0509944	0.177358	1	-1.52005	-0.648535	2.868	1.74297	0.222923	-1.52005
4043	LRPAP1	gene with protein product	Low density lipoprotein receptor-related protein associated protein 1	-1.98281	0.0512038	0.177986	1	-2.46832	-0.647935	5.53397	4.69983	2.23152	-2.46832
55720	TSR1	gene with protein product	TSR1, 20S rRNA accumulation, homolog (S. cerevisiae)	-1.98239	0.0512521	0.178121	1	-1.97241	-0.647797	3.92423	1.97241	0	-1.97241
8498	RANBP3	gene with protein product	RAN binding protein 3	-1.98211	0.0512846	0.178178	1	-1.97312	-0.647704	3.92616	2.19482	0.221699	-1.97312
57136	APMAP	gene with protein product	Adipocyte plasma membrane associated protein	-1.98201	0.0512961	0.178178	1	-2.39846	-0.647671	5.2724	3.52185	1.12339	-2.39846
7381	UQCRB	gene with protein product	Ubiquinol-cytochrome c reductase binding protein	-1.98154	0.05135	0.178295	1	-1.8623	-0.647517	3.63586	4.64721	2.78491	-1.8623
5705	PSMC5	gene with protein product	Proteasome (prosome, macropain) 26S subunit, ATPase, 5	-1.98138	0.0513674	0.178322	1	-2.48154	-0.647467	5.58493	5.80917	3.32763	-2.48154
3843	IPO5	gene with protein product	Importin 5	-1.98009	0.0515156	0.178804	1	-2.08602	-0.647045	4.24575	2.1091	0.0230831	-2.08602
9184	BUB3	gene with protein product	BUB3 mitotic checkpoint protein	-1.97988	0.0515393	0.178821	1	-2.35799	-0.646977	5.12657	4.58121	2.22322	-2.35799
4258	MGST2	gene with protein product	Microsomal glutathione S-transferase 2	-1.97954	0.0515787	0.178923	1	-1.62365	-0.646865	3.08154	1.74334	0.119691	-1.62365
57804	POLD4	gene with protein product	Polymerase (DNA-directed), delta 4, accessory subunit	-1.97937	0.0515985	0.178958	1	-2.18879	-0.646809	4.55923	3.35223	1.16345	-2.18879
2590	GALNT2	gene with protein product	UDP-N-acetyl-alpha-D-galactosamine:polypeptide N-acetylgalactosaminyltransferase 2 (GalNAc-T2)	-1.97845	0.0517046	0.179226	1	-2.23521	-0.646508	4.70832	3.03152	0.796309	-2.23521
147804	TPM3P9	pseudogene	tropomyosin 3 pseudogene 9	-1.9775	0.0518133	0.179569	1	-2.31278	-0.6462	4.96839	3.02271	0.709931	-2.31278
2907	GRINA	gene with protein product	Glutamate receptor, ionotropic, N-methyl D-aspartate-associated protein 1 (glutamate binding)	-1.97736	0.0518296	0.179592	1	-1.86927	-0.646154	3.65348	5.19917	3.32989	-1.86927
9040	UBE2M	gene with protein product	Ubiquitin-conjugating enzyme E2M	-1.97713	0.0518565	0.179633	1	-1.19704	-0.646077	2.29269	1.31673	0.119691	-1.19704
400451	FAM174B	gene with protein product	Family with sequence similarity 174, member B	-1.9771	0.0518606	0.179633	1	-1.9573	-0.646066	3.88334	1.9573	0	-1.9573
55731	FAM222B	gene with protein product	Family with sequence similarity 222, member B	-1.97667	0.0519101	0.179771	1	-1.78266	-0.645926	3.44061	1.86576	0.0830985	-1.78266
100093630	SNHG8	RNA, long non-coding	Small nucleolar RNA host gene 8 (non-protein coding)	-1.97606	0.0519799	0.179968	1	-2.03869	-0.645728	4.10873	4.23563	2.19693	-2.03869
8756	ADAM7	gene with protein product	ADAM metallopeptidase domain 7	-1.9758	0.0520101	0.180007	1	-2.12163	-0.645643	4.35185	2.23481	0.113181	-2.12163
3609	ILF3	gene with protein product	Interleukin enhancer binding factor 3, 90kDa	-1.97568	0.0520241	0.180007	1	-2.26352	-0.645604	4.80162	4.6196	2.35607	-2.26352
7082	TJP1	gene with protein product	Tight junction protein 1	-1.97566	0.0520265	0.180007	1	-2.5052	-0.645597	5.67729	5.80241	3.29721	-2.5052
80194	TMEM134	gene with protein product	Transmembrane protein 134	-1.97525	0.0520741	0.180138	1	-1.9892	-0.645462	3.97018	2.72021	0.731006	-1.9892
84275	SLC25A33	gene with protein product	Solute carrier family 25 (pyrimidine nucleotide carrier), member 33	-1.97512	0.052089	0.180156	1	-1.99286	-0.64542	3.98025	2.18721	0.19435	-1.99286
152302	CIDECP	pseudogene	Cell death-inducing DFFA-like effector c pseudogene	-1.9731	0.0523239	0.180902	1	-2.00731	-0.644759	4.02031	2.00731	0	-2.00731
26121	PRPF31	gene with protein product	PRP31 pre-mRNA processing factor 31 homolog (S. cerevisiae)	-1.97183	0.0524713	0.181378	1	-2.11035	-0.644346	4.31795	2.46417	0.353818	-2.11035
253461	ZBTB38	gene with protein product	Zinc finger and BTB domain containing 38	-1.97174	0.0524821	0.181382	1	-1.9808	-0.644315	3.94713	2.16026	0.17946	-1.9808
4795	NFKBIL1	gene with protein product	Nuclear factor of kappa light polypeptide gene enhancer in B-cells inhibitor-like 1	-1.97116	0.0525496	0.181581	1	-1.75124	-0.644126	3.36648	1.87356	0.122321	-1.75124
4076	CAPRIN1	gene with protein product	Cell cycle associated protein 1	-1.97064	0.0526108	0.181759	1	-2.35199	-0.643955	5.10529	4.29832	1.94633	-2.35199
10101	NUBP2	gene with protein product	Nucleotide binding protein 2	-1.97012	0.0526717	0.181868	1	-2.28159	-0.643785	4.86213	3.81673	1.53515	-2.28159
10066	SCAMP2	gene with protein product	Secretory carrier membrane protein 2	-1.9699	0.0526974	0.181923	1	-2.33411	-0.643713	5.04239	3.91947	1.58536	-2.33411
23047	PDS5B	gene with protein product	PDS5, regulator of cohesion maintenance, homolog B (S. cerevisiae)	-1.96974	0.0527151	0.18195	1	-2.02523	-0.643664	4.07058	2.34363	0.318393	-2.02523
9929	JOSD1	gene with protein product	Josephin domain containing 1	-1.96957	0.0527359	0.181955	1	-1.72094	-0.643606	3.2965	1.94443	0.223499	-1.72094
5966	REL	gene with protein product	V-rel reticuloendotheliosis viral oncogene homolog (avian)	-1.96753	0.0529744	0.18271	1	-1.86729	-0.642942	3.64845	2.34268	0.475393	-1.86729
369	ARAF	gene with protein product	V-raf murine sarcoma 3611 viral oncogene homolog	-1.96677	0.053064	0.182937	1	-2.17236	-0.642693	4.5076	2.83109	0.658736	-2.17236
8905	AP1S2	gene with protein product	Adaptor-related protein complex 1, sigma 2 subunit	-1.96652	0.0530937	0.182953	1	-2.06375	-0.64261	4.18072	2.60302	0.539266	-2.06375
2483	FRG1	gene with protein product	FSHD region gene 1	-1.96603	0.053151	0.183082	1	-1.60733	-0.642451	3.04687	2.40963	0.802305	-1.60733
220988	HNRNPA3	gene with protein product	Heterogeneous nuclear ribonucleoprotein A3	-1.96572	0.0531881	0.183176	1	-2.24743	-0.642349	4.74836	4.66546	2.41803	-2.24743
55327	LIN7C	gene with protein product	Lin-7 homolog C (C. elegans)	-1.96463	0.0533163	0.183516	1	-2.08814	-0.641994	4.252	2.82488	0.736742	-2.08814
80168	MOGAT2	gene with protein product	Monoacylglycerol O-acyltransferase 2	-1.96325	0.0534802	0.183986	1	-1.94129	-0.641541	3.84048	1.94129	0	-1.94129
8894	EIF2S2	gene with protein product	Eukaryotic translation initiation factor 2, subunit 2 beta, 38kDa	-1.96323	0.0534824	0.183986	1	-1.81172	-0.641535	3.51061	5.56764	3.75591	-1.81172
6233	RPS27A	gene with protein product	Ribosomal protein S27a	-1.96264	0.0535528	0.184129	1	-1.15968	-0.641341	2.23407	6.88611	5.72643	-1.15968
23647	ARFIP2	gene with protein product	ADP-ribosylation factor interacting protein 2	-1.96261	0.0535563	0.184129	1	-2.13022	-0.641332	4.37783	2.5681	0.43788	-2.13022
3267	AGFG1	gene with protein product	ArfGAP with FG repeats 1	-1.96255	0.0535635	0.184129	1	-1.58226	-0.641312	2.99439	1.58226	0	-1.58226
51293	CD320	gene with protein product	CD320 molecule	-1.96218	0.0536074	0.184246	1	-1.8655	-0.641191	3.64394	1.98519	0.119691	-1.8655
7251	TSG101	gene with protein product	Tumor susceptibility gene 101	-1.96073	0.053779	0.184802	1	-2.23427	-0.640719	4.70526	3.10881	0.87454	-2.23427
57456	KIAA1143	gene with protein product	KIAA1143	-1.96004	0.0538622	0.185053	1	-1.57795	-0.640491	2.98545	1.85042	0.272472	-1.57795
6432	SRSF7	gene with protein product	Serine/arginine-rich splicing factor 7	-1.9591	0.0539743	0.185392	1	-2.24653	-0.640184	4.7454	4.57298	2.32645	-2.24653
8050	PDHX	gene with protein product	Pyruvate dehydrogenase complex, component X	-1.95867	0.0540257	0.185511	1	-1.82349	-0.640044	3.53937	1.82349	0	-1.82349
6096	RORB	gene with protein product	RAR-related orphan receptor B	-1.95859	0.0540353	0.185511	1	-1.80229	-0.640017	3.48773	1.89712	0.0948347	-1.80229
4841	NONO	gene with protein product	Non-POU domain containing, octamer-binding	-1.95812	0.0540905	0.185667	1	-2.29924	-0.639867	4.92199	5.68455	3.38531	-2.29924
11176	BAZ2A	gene with protein product	Bromodomain adjacent to zinc finger domain, 2A	-1.95711	0.0542117	0.186048	1	-2.30936	-0.639536	4.95664	3.56646	1.2571	-2.30936
133957	CCDC127	gene with protein product	Coiled-coil domain containing 127	-1.95626	0.0543137	0.186364	1	-1.78465	-0.639258	3.44535	1.78465	0	-1.78465
51024	FIS1	gene with protein product	Fission 1 (mitochondrial outer membrane) homolog (S. cerevisiae)	-1.95606	0.0543382	0.186414	1	-2.07934	-0.639192	4.22614	3.67503	1.59569	-2.07934
23640	HSPBP1	gene with protein product	HSPA (heat shock 70kDa) binding protein, cytoplasmic cochaperone 1	-1.95439	0.0545388	0.186861	1	-1.8351	-0.638647	3.56797	2.104	0.2689	-1.8351
9817	KEAP1	gene with protein product	Kelch-like ECH-associated protein 1	-1.95403	0.0545826	0.186948	1	-2.41296	-0.638528	5.32565	3.46461	1.05165	-2.41296
389538	MGC72080		MGC72080 pseudogene	-1.95402	0.0545842	0.186948	1	-1.40112	-0.638524	2.64107	1.40112	0	-1.40112
6867	TACC1	gene with protein product	Transforming, acidic coiled-coil containing protein 1	-1.95323	0.0546792	0.187204	1	-2.2871	-0.638267	4.88075	4.24797	1.96087	-2.2871
9819	TSC22D2	gene with protein product	TSC22 domain family, member 2	-1.95244	0.0547739	0.187479	1	-2.10727	-0.638011	4.30875	3.08141	0.974144	-2.10727
7923	HSD17B8	gene with protein product	Hydroxysteroid (17-beta) dehydrogenase 8	-1.95224	0.0547986	0.187479	1	-1.72133	-0.637944	3.2974	1.72133	0	-1.72133
4715	NDUFB9	gene with protein product	NADH dehydrogenase (ubiquinone) 1 beta subcomplex, 9, 22kDa	-1.95223	0.0547994	0.187479	1	-2.17848	-0.637942	4.52677	5.07347	2.89499	-2.17848
78987	CRELD1	gene with protein product	Cysteine-rich with EGF-like domains 1	-1.95203	0.0548238	0.187528	1	-2.01342	-0.637876	4.03739	2.12661	0.113181	-2.01342
5528	PPP2R5D	gene with protein product	Protein phosphatase 2, regulatory subunit B', delta	-1.95154	0.0548831	0.187696	1	-2.06933	-0.637716	4.19691	2.62434	0.555009	-2.06933
51026	GOLT1B	gene with protein product	Golgi transport 1B	-1.95058	0.0549998	0.188026	1	-2.09041	-0.637401	4.25868	2.1601	0.0696936	-2.09041
131076	CCDC58	gene with protein product	Coiled-coil domain containing 58	-1.95032	0.0550318	0.188101	1	-1.47169	-0.637315	2.77347	1.97249	0.500792	-1.47169
64786	TBC1D15	gene with protein product	TBC1 domain family, member 15	-1.9502	0.055046	0.188115	1	-2.11466	-0.637277	4.33089	3.60911	1.49445	-2.11466
10121	ACTR1A	gene with protein product	ARP1 actin-related protein 1 homolog A, centractin alpha (yeast)	-1.94999	0.0550717	0.188168	1	-2.56952	-0.637208	5.93614	3.89051	1.32099	-2.56952
51729	WBP11	gene with protein product	WW domain binding protein 11	-1.94864	0.0552359	0.188695	1	-2.06815	-0.636767	4.1935	2.94217	0.874014	-2.06815
84896	ATAD1	gene with protein product	ATPase family, AAA domain containing 1	-1.94751	0.0553736	0.189097	1	-1.92453	-0.636398	3.79614	2.14636	0.221824	-1.92453
10263	CDK2AP2	gene with protein product	Cyclin-dependent kinase 2 associated protein 2	-1.94738	0.0553889	0.189113	1	-2.30817	-0.636357	4.95256	4.67145	2.36328	-2.30817
79004	CUEDC2	gene with protein product	CUE domain containing 2	-1.94723	0.0554082	0.189118	1	-2.18319	-0.636305	4.54158	2.66734	0.48414	-2.18319
3574	IL7	gene with protein product	Interleukin 7	-1.94423	0.0557755	0.190235	1	-1.73972	-0.635325	3.33971	1.73972	0	-1.73972
27018	NGFRAP1	gene with protein product	Nerve growth factor receptor (TNFRSF16) associated protein 1	-1.9442	0.0557786	0.190235	1	-2.02875	-0.635317	4.08052	6.30243	4.27367	-2.02875
9296	ATP6V1F	gene with protein product	ATPase, H+ transporting, lysosomal 14kDa, V1 subunit F	-1.94393	0.0558122	0.190315	1	-2.05752	-0.635228	4.1627	5.30893	3.25141	-2.05752
6879	TAF7	gene with protein product	TAF7 RNA polymerase II, TATA box binding protein (TBP)-associated factor, 55kDa	-1.94317	0.0559055	0.190598	1	-2.2664	-0.63498	4.8112	5.69222	3.42582	-2.2664
56998	CTNNBIP1	gene with protein product	Catenin, beta interacting protein 1	-1.94275	0.055957	0.190724	1	-1.55753	-0.634843	2.94351	1.55753	0	-1.55753
55147	RBM23	gene with protein product	RNA binding motif protein 23	-1.9427	0.055963	0.190724	1	-2.01013	-0.634827	4.02818	2.07292	0.0627912	-2.01013
54206	ERRFI1	gene with protein product	ERBB receptor feedback inhibitor 1	-1.94249	0.0559893	0.190779	1	-1.94647	-0.634758	3.85432	2.11704	0.170565	-1.94647
114908	TMEM123	gene with protein product	Transmembrane protein 123	-1.94211	0.0560359	0.190903	1	-2.16924	-0.634634	4.49785	7.23297	5.06374	-2.16924
81932	HDHD3	gene with protein product	Haloacid dehalogenase-like hydrolase domain containing 3	-1.94073	0.0562071	0.191416	1	-1.79502	-0.634181	3.47021	1.79502	0	-1.79502
54682	MANSC1	gene with protein product	MANSC domain containing 1	-1.93997	0.0563004	0.191699	1	-1.80246	-0.633935	3.48815	1.93977	0.137306	-1.80246
9218	VAPA	gene with protein product	VAMP (vesicle-associated membrane protein)-associated protein A, 33kDa	-1.93891	0.0564315	0.191969	1	-2.18456	-0.633589	4.54587	6.20722	4.02267	-2.18456
4144	MAT2A	gene with protein product	Methionine adenosyltransferase II, alpha	-1.93884	0.0564399	0.191969	1	-2.54939	-0.633567	5.85387	3.95441	1.40502	-2.54939
5810	RAD1	gene with protein product	RAD1 homolog (S. pombe)	-1.93881	0.0564436	0.191969	1	-1.93335	-0.633557	3.81942	2.47235	0.539001	-1.93335
205327	C2orf69	gene with protein product	Chromosome 2 open reading frame 69	-1.93806	0.056538	0.192157	1	-1.93744	-0.633309	3.83026	1.93744	0	-1.93744
8896	BUD31	gene with protein product	BUD31 homolog (S. cerevisiae)	-1.93748	0.0566094	0.192365	1	-1.68772	-0.633121	3.22146	2.97128	1.28356	-1.68772
64855	FAM129B	gene with protein product	Family with sequence similarity 129, member B	-1.93693	0.0566779	0.192562	1	-1.11927	-0.632941	2.17238	1.25168	0.132408	-1.11927
2193	FARSA	gene with protein product	Phenylalanyl-tRNA synthetase, alpha subunit	-1.93625	0.0567629	0.192783	1	-2.38067	-0.632718	5.20779	3.39313	1.01246	-2.38067
6159	RPL29	gene with protein product	Ribosomal protein L29	-1.93617	0.0567727	0.192783	1	-1.74674	-0.632693	3.35599	7.39907	5.65234	-1.74674
10063	COX17	gene with protein product	Cytochrome c oxidase assembly homolog 17 (yeast)	-1.93614	0.0567759	0.192783	1	-1.76913	-0.632684	3.40848	4.8714	3.10227	-1.76913
79751	SLC25A22	gene with protein product	Solute carrier family 25 (mitochondrial carrier: glutamate), member 22	-1.93567	0.0568351	0.19285	1	-2.1817	-0.632529	4.53688	2.78147	0.599767	-2.1817
8508	NIPSNAP1	gene with protein product	Nipsnap homolog 1 (C. elegans)	-1.93377	0.0570729	0.193587	1	-1.83461	-0.631907	3.56675	1.83461	0	-1.83461
11070	TMEM115	gene with protein product	Transmembrane protein 115	-1.93239	0.0572454	0.194072	1	-2.27957	-0.631458	4.85533	3.05708	0.777517	-2.27957
3241	HPCAL1	gene with protein product	Hippocalcin-like 1	-1.93238	0.0572472	0.194072	1	-2.23059	-0.631454	4.69326	3.56657	1.33598	-2.23059
5618	PRLR	gene with protein product	Prolactin receptor	-1.93092	0.0574311	0.194554	1	-1.93818	-0.630976	3.83222	1.96126	0.0230831	-1.93818
51399	TRAPPC4	gene with protein product	Trafficking protein particle complex 4	-1.92935	0.0576282	0.19512	1	-1.9944	-0.630465	3.98451	2.80128	0.806882	-1.9944
10559	SLC35A1	gene with protein product	Solute carrier family 35 (CMP-sialic acid transporter), member A1	-1.92934	0.0576295	0.19512	1	-2.05095	-0.630462	4.14378	2.17064	0.119691	-2.05095
10276	NET1	gene with protein product	Neuroepithelial cell transforming 1	-1.92826	0.057766	0.195546	1	-2.14494	-0.630109	4.42273	3.0245	0.879566	-2.14494
196403	DTX3	gene with protein product	Deltex homolog 3 (Drosophila)	-1.92763	0.0578455	0.195744	1	-1.25143	-0.629904	2.38076	1.25143	0	-1.25143
5859	QARS	gene with protein product	Glutaminyl-tRNA synthetase	-1.92711	0.0579114	0.195825	1	-2.27728	-0.629734	4.84762	2.73002	0.452741	-2.27728
5373	PMM2	gene with protein product	Phosphomannomutase 2	-1.92646	0.057995	0.195981	1	-2.06861	-0.629518	4.19481	2.86377	0.795164	-2.06861
3276	PRMT1	gene with protein product	Protein arginine methyltransferase 1	-1.92642	0.0580002	0.195981	1	-2.25303	-0.629505	4.76684	4.35756	2.10453	-2.25303
155368	WBSCR27	gene with protein product	Williams Beuren syndrome chromosome region 27	-1.92634	0.0580099	0.195981	1	-2.02283	-0.62948	4.06379	2.68264	0.659813	-2.02283
100506233	RAB30-AS1	RNA, long non-coding	Uncharacterized LOC100506233	-1.92622	0.0580252	0.195997	1	-1.46252	-0.629441	2.7559	1.46252	0	-1.46252
2580	GAK	gene with protein product	Cyclin G associated kinase	-1.92583	0.0580744	0.196092	1	-1.78642	-0.629314	3.44957	1.78642	0	-1.78642
11253	MAN1B1	gene with protein product	Mannosidase, alpha, class 1B, member 1	-1.92569	0.0580918	0.196115	1	-1.92843	-0.629269	3.80639	1.92843	0	-1.92843
79109	MAPKAP1	gene with protein product	Mitogen-activated protein kinase associated protein 1	-1.92558	0.058107	0.196131	1	-1.70081	-0.62923	3.25083	1.85048	0.149676	-1.70081
27257	LSM1	gene with protein product	LSM1 homolog, U6 small nuclear RNA associated (S. cerevisiae)	-1.92482	0.0582035	0.196421	1	-1.922	-0.628983	3.78949	3.02899	1.10698	-1.922
26119	LDLRAP1	gene with protein product	Low density lipoprotein receptor adaptor protein 1	-1.92467	0.0582224	0.196449	1	-2.53486	-0.628934	5.79519	4.25613	1.72127	-2.53486
708	C1QBP	gene with protein product	Complement component 1, q subcomponent binding protein	-1.923	0.058435	0.197024	1	-2.06697	-0.62839	4.19005	3.11292	1.04595	-2.06697
57799	RAB40C	gene with protein product	RAB40C, member RAS oncogene family	-1.92268	0.0584756	0.197125	1	-1.82132	-0.628286	3.53404	1.82132	0	-1.82132
64834	ELOVL1	gene with protein product	ELOVL fatty acid elongase 1	-1.92188	0.058579	0.197438	1	-2.31421	-0.628022	4.97331	5.50056	3.18635	-2.31421
80298	MTERF2	gene with protein product	MTERF domain containing 3	-1.92177	0.0585921	0.197443	1	-1.92917	-0.627988	3.80836	1.92917	0	-1.92917
51501	C11orf73	gene with protein product	Chromosome 11 open reading frame 73	-1.9217	0.0586017	0.197443	1	-2.01258	-0.627964	4.03503	2.92084	0.908262	-2.01258
100873969	GPC5-AS1	RNA, long non-coding	GPC5 antisense RNA 1	-1.9204	0.0587685	0.197969	1	-1.75184	-0.627539	3.36788	1.75184	0	-1.75184
158471	PRUNE2	gene with protein product	Prune homolog 2 (Drosophila)	-1.9197	0.0588581	0.198102	1	-2.49965	-0.627311	5.65549	4.17797	1.67832	-2.49965
9703	KIAA0100	gene with protein product	KIAA0100	-1.91968	0.058861	0.198102	1	-1.61464	-0.627304	3.06236	1.61464	0	-1.61464
55048	VPS37C	gene with protein product	Vacuolar protein sorting 37 homolog C (S. cerevisiae)	-1.91892	0.0589581	0.198379	1	-1.48552	-0.627057	2.80019	1.56039	0.0748677	-1.48552
54977	SLC25A38	gene with protein product	Solute carrier family 25, member 38	-1.91867	0.0589904	0.19843	1	-1.93737	-0.626975	3.83006	2.0816	0.144233	-1.93737
155465	AGR3	gene with protein product	Anterior gradient 3 homolog (Xenopus laevis)	-1.9179	0.0590902	0.19873	1	-1.7013	-0.626722	3.25195	1.7013	0	-1.7013
7103	TSPAN8	gene with protein product	Tetraspanin 8	-1.91762	0.0591265	0.19878	1	-1.9977	-0.62663	3.99364	1.9977	0	-1.9977
84519	ACRBP	gene with protein product	Acrosin binding protein	-1.91649	0.0592721	0.199162	1	-2.29529	-0.626262	4.90854	6.04633	3.75103	-2.29529
4848	CNOT2	gene with protein product	CCR4-NOT transcription complex, subunit 2	-1.91634	0.0592914	0.199191	1	-2.10341	-0.626213	4.29723	3.52003	1.41662	-2.10341
7405	UVRAG	gene with protein product	UV radiation resistance associated	-1.91479	0.0594923	0.199758	1	-1.73606	-0.625707	3.33124	2.00236	0.266304	-1.73606
51690	LSM7	gene with protein product	LSM7 homolog, U6 small nuclear RNA associated (S. cerevisiae)	-1.91398	0.0595975	0.200075	1	-1.79785	-0.625442	3.47702	3.20034	1.40249	-1.79785
5473	PPBP	gene with protein product	Pro-platelet basic protein (chemokine (C-X-C motif) ligand 7)	-1.9134	0.059673	0.200237	1	-2.50268	-0.625252	5.66738	11.2344	8.7317	-2.50268
5501	PPP1CC	gene with protein product	Protein phosphatase 1, catalytic subunit, gamma isozyme	-1.91336	0.0596781	0.200237	1	-2.35987	-0.625239	5.13323	4.57396	2.21409	-2.35987
25917	THUMPD3	gene with protein product	THUMP domain containing 3	-1.91316	0.0597038	0.200288	1	-1.5757	-0.625175	2.98081	1.61841	0.0427051	-1.5757
2760	GM2A	gene with protein product	GM2 ganglioside activator	-1.91262	0.0597751	0.200491	1	-1.7887	-0.624996	3.45503	1.81178	0.0230831	-1.7887
5611	DNAJC3	gene with protein product	DnaJ (Hsp40) homolog, subfamily C, member 3	-1.91136	0.0599386	0.200967	1	-2.4728	-0.624586	5.5512	4.60542	2.13262	-2.4728
153562	MARVELD2	gene with protein product	MARVEL domain containing 2	-1.90975	0.06015	0.201531	1	-1.88359	-0.624058	3.68991	1.99677	0.113181	-1.88359
23564	DDAH2	gene with protein product	Dimethylarginine dimethylaminohydrolase 2	-1.90915	0.0602282	0.201756	1	-2.17824	-0.623863	4.52602	3.60958	1.43134	-2.17824
4524	MTHFR	gene with protein product	Methylenetetrahydrofolate reductase (NAD(P)H)	-1.90894	0.0602553	0.201811	1	-1.62274	-0.623795	3.07959	1.86773	0.244993	-1.62274
27113	BBC3	gene with protein product	BCL2 binding component 3	-1.90843	0.0603229	0.201965	1	-1.62371	-0.623627	3.08166	2.48813	0.864422	-1.62371
5441	POLR2L	gene with protein product	Polymerase (RNA) II (DNA directed) polypeptide L, 7.6kDa	-1.9083	0.0603392	0.201983	1	-1.57477	-0.623586	2.97888	4.9761	3.40133	-1.57477
124446	TMEM219	gene with protein product	Transmembrane protein 219	-1.90777	0.0604085	0.202179	1	-2.17438	-0.623414	4.51391	6.46594	4.29157	-2.17438
25948	KBTBD2	gene with protein product	Kelch repeat and BTB (POZ) domain containing 2	-1.9075	0.0604449	0.202256	1	-1.73788	-0.623323	3.33544	2.07276	0.33488	-1.73788
5580	PRKCD	gene with protein product	Protein kinase C, delta	-1.90742	0.0604556	0.202256	1	-2.03214	-0.623297	4.09011	2.84271	0.810571	-2.03214
23654	PLXNB2	gene with protein product	Plexin B2	-1.90709	0.0604987	0.202335	1	-2.41051	-0.62319	5.31661	3.65929	1.24879	-2.41051
79646	PANK3	gene with protein product	Pantothenate kinase 3	-1.90688	0.0605257	0.202389	1	-1.62664	-0.623123	3.08793	1.66169	0.0350493	-1.62664
56935	SMCO4	gene with protein product	Single-pass membrane protein with coiled-coil domains 4	-1.90659	0.060565	0.202484	1	-1.79323	-0.623025	3.46589	2.17963	0.386403	-1.79323
23607	CD2AP	gene with protein product	CD2-associated protein	-1.90586	0.0606605	0.202731	1	-2.2551	-0.622788	4.77369	4.04953	1.79443	-2.2551
29074	MRPL18	gene with protein product	Mitochondrial ribosomal protein L18	-1.90563	0.0606911	0.202797	1	-2.16	-0.622713	4.46915	2.99772	0.83772	-2.16
9663	LPIN2	gene with protein product	Lipin 2	-1.9055	0.0607081	0.202817	1	-1.66796	-0.622671	3.17765	1.78765	0.119691	-1.66796
84522	JAGN1	gene with protein product	Jagunal homolog 1 (Drosophila)	-1.90539	0.0607222	0.202828	1	-1.93698	-0.622636	3.82903	2.28271	0.34573	-1.93698
6856	SYPL1	gene with protein product	Synaptophysin-like 1	-1.90525	0.0607407	0.202853	1	-2.45582	-0.62259	5.48626	4.15264	1.69682	-2.45582
5591	PRKDC	gene with protein product	Protein kinase, DNA-activated, catalytic polypeptide	-1.90497	0.0607784	0.202943	1	-1.75577	-0.622497	3.37706	1.98327	0.227499	-1.75577
57326	PBXIP1	gene with protein product	Pre-B-cell leukemia homeobox interacting protein 1	-1.90487	0.0607912	0.202949	1	-1.88251	-0.622465	3.68717	4.12725	2.24473	-1.88251
29086	BABAM1	gene with protein product	BRISC and BRCA1 A complex member 1	-1.90444	0.0608489	0.203106	1	-1.9216	-0.622322	3.78843	2.42515	0.503548	-1.9216
51157	ZNF580	gene with protein product	Zinc finger protein 580	-1.90434	0.0608608	0.203109	1	-1.38528	-0.622293	2.61222	1.38528	0	-1.38528
26298	EHF	gene with protein product	Ets homologous factor	-1.9032	0.0610127	0.203579	1	-2.08079	-0.621918	4.23039	2.37124	0.29045	-2.08079
1605	DAG1	gene with protein product	Dystroglycan 1 (dystrophin-associated glycoprotein 1)	-1.90226	0.061137	0.203915	1	-2.15245	-0.621612	4.44582	3.49451	1.34206	-2.15245
79894	ZNF672	gene with protein product	Zinc finger protein 672	-1.90201	0.06117	0.203932	1	-2.25561	-0.621531	4.77536	3.05023	0.794619	-2.25561
55324	ABCF3	gene with protein product	ATP-binding cassette, sub-family F (GCN20), member 3	-1.90198	0.061174	0.203932	1	-2.06478	-0.621521	4.18369	2.3318	0.267021	-2.06478
51074	APIP	gene with protein product	APAF1 interacting protein	-1.90189	0.0611867	0.203932	1	-1.53137	-0.62149	2.89061	1.64952	0.118148	-1.53137
51528	JKAMP	gene with protein product	JNK1/MAPK8-associated membrane protein	-1.90172	0.061209	0.203942	1	-2.04825	-0.621435	4.13605	2.04825	0	-2.04825
25963	TMEM87A	gene with protein product	Transmembrane protein 87A	-1.89977	0.0614681	0.204513	1	-2.3662	-0.620799	5.15583	4.47341	2.10721	-2.3662
79094	CHAC1	gene with protein product	ChaC, cation transport regulator homolog 1 (E. coli)	-1.89904	0.0615658	0.204802	1	-1.71738	-0.62056	3.28838	1.71738	0	-1.71738
9584	RBM39	gene with protein product	RNA binding motif protein 39	-1.89879	0.0615997	0.204878	1	-1.97765	-0.620477	3.93852	7.07516	5.09751	-1.97765
5496	PPM1G	gene with protein product	Protein phosphatase, Mg2+/Mn2+ dependent, 1G	-1.89857	0.0616282	0.204936	1	-1.98813	-0.620407	3.96722	2.05782	0.0696936	-1.98813
79792	GSDMD	gene with protein product	Gasdermin D	-1.89676	0.0618709	0.205622	1	-2.19823	-0.619815	4.58915	3.07652	0.878286	-2.19823
7991	TUSC3	gene with protein product	Tumor suppressor candidate 3	-1.8967	0.0618787	0.205622	1	-2.19149	-0.619796	4.56776	2.68849	0.497003	-2.19149
10211	FLOT1	gene with protein product	Flotillin 1	-1.89525	0.0620734	0.206159	1	-2.34682	-0.619322	5.08701	4.48235	2.13553	-2.34682
6158	RPL28	gene with protein product	Ribosomal protein L28	-1.89422	0.0622123	0.206547	1	-1.38305	-0.618985	2.60819	6.33993	4.95688	-1.38305
57591	MKL1	gene with protein product	Megakaryoblastic leukemia (translocation) 1	-1.89412	0.0622261	0.206556	1	-1.91409	-0.618951	3.76875	2.98819	1.0741	-1.91409
29088	MRPL15	gene with protein product	Mitochondrial ribosomal protein L15	-1.89346	0.0623148	0.206777	1	-1.86167	-0.618737	3.63428	1.89672	0.0350493	-1.86167
9553	MRPL33	gene with protein product	Mitochondrial ribosomal protein L33	-1.89292	0.0623873	0.206981	1	-1.57369	-0.618561	2.97664	2.08916	0.515469	-1.57369
51121	RPL26L1	gene with protein product	Ribosomal protein L26-like 1	-1.89239	0.0624601	0.207185	1	-1.61738	-0.618385	3.06816	1.88879	0.271415	-1.61738
26003	GORASP2	gene with protein product	Golgi reassembly stacking protein 2, 55kDa	-1.89212	0.0624956	0.207229	1	-2.33596	-0.618299	5.04886	3.80712	1.47116	-2.33596
7798	LUZP1	gene with protein product	Leucine zipper protein 1	-1.89082	0.0626723	0.207704	1	-1.81045	-0.617873	3.50751	2.1356	0.325158	-1.81045
27342	RABGEF1	gene with protein product	RAB guanine nucleotide exchange factor (GEF) 1	-1.89042	0.062727	0.207849	1	-1.82825	-0.617741	3.55106	2.77709	0.948839	-1.82825
10618	TGOLN2	gene with protein product	Trans-golgi network protein 2	-1.88961	0.0628366	0.208175	1	-2.18194	-0.617477	4.53765	4.67056	2.48861	-2.18194
148808	MFSD4	gene with protein product	Major facilitator superfamily domain containing 4	-1.88869	0.0629621	0.208438	1	-1.926	-0.617176	3.79999	2.18195	0.255955	-1.926
51538	ZCCHC17	gene with protein product	Zinc finger, CCHC domain containing 17	-1.88861	0.0629719	0.208438	1	-2.17795	-0.617152	4.5251	3.9065	1.72855	-2.17795
5834	PYGB	gene with protein product	Phosphorylase, glycogen; brain	-1.8884	0.0630016	0.208499	1	-2.46214	-0.617081	5.51033	5.79516	3.33302	-2.46214
53339	BTBD1	gene with protein product	BTB (POZ) domain containing 1	-1.88563	0.0633788	0.209673	1	-1.85396	-0.616178	3.6149	1.85396	0	-1.85396
80829	ZFP91	gene with protein product	ZFP91 zinc finger protein	-1.88544	0.0634049	0.209713	1	-1.40156	-0.616116	2.64187	1.40156	0	-1.40156
8322	FZD4	gene with protein product	Frizzled family receptor 4	-1.88538	0.0634135	0.209713	1	-2.08174	-0.616096	4.23316	2.24529	0.163552	-2.08174
1054	CEBPG	gene with protein product	CCAAT/enhancer binding protein (C/EBP), gamma	-1.88458	0.0635235	0.209976	1	-2.26153	-0.615833	4.79499	3.45491	1.19338	-2.26153
79171	RBM42	gene with protein product	RNA binding motif protein 42	-1.88455	0.0635267	0.209976	1	-1.84587	-0.615826	3.5947	3.26627	1.4204	-1.84587
317762	CCDC85C	gene with protein product	Coiled-coil domain containing 85C	-1.88313	0.0637221	0.210547	1	-1.45897	-0.615361	2.74913	1.45897	0	-1.45897
51322	WAC	gene with protein product	WW domain containing adaptor with coiled-coil	-1.88268	0.0637839	0.210714	1	-2.28701	-0.615214	4.88044	4.86297	2.57596	-2.28701
81889	FAHD1	gene with protein product	Fumarylacetoacetate hydrolase domain containing 1	-1.88246	0.0638145	0.210743	1	-1.68919	-0.615141	3.22476	1.80888	0.119691	-1.68919
84305	WIBG	gene with protein product	Within bgcn homolog (Drosophila)	-1.88187	0.0638962	0.21096	1	-1.62496	-0.614947	3.08434	1.90493	0.279965	-1.62496
58506	SCAF1	gene with protein product	SR-related CTD-associated factor 1	-1.88181	0.0639035	0.21096	1	-1.08785	-0.61493	2.12557	1.15754	0.0696936	-1.08785
2162	F13A1	gene with protein product	Coagulation factor XIII, A1 polypeptide	-1.88161	0.0639317	0.211015	1	-2.44869	-0.614863	5.4592	9.31265	6.86396	-2.44869
79932	KIAA0319L	gene with protein product	KIAA0319-like	-1.88083	0.0640392	0.211333	1	-2.21015	-0.614609	4.62724	3.24413	1.03398	-2.21015
28978	TMEM14A	gene with protein product	Transmembrane protein 14A	-1.87994	0.0641621	0.211684	1	-1.68513	-0.614318	3.21569	1.79831	0.113181	-1.68513
10946	SF3A3	gene with protein product	Splicing factor 3a, subunit 3, 60kDa	-1.8798	0.0641822	0.211684	1	-1.79428	-0.614271	3.46842	1.79428	0	-1.79428
8402	SLC25A11	gene with protein product	Solute carrier family 25 (mitochondrial carrier; oxoglutarate carrier), member 11	-1.87978	0.064184	0.211684	1	-1.82722	-0.614266	3.54853	1.9243	0.0970801	-1.82722
283489	CHAMP1	gene with protein product	Chromosome alignment maintaining phosphoprotein 1	-1.87964	0.0642034	0.211684	1	-1.20394	-0.61422	2.30368	1.23392	0.0299855	-1.20394
10554	AGPAT1	gene with protein product	1-acylglycerol-3-phosphate O-acyltransferase 1	-1.87962	0.0642061	0.211684	1	-2.09159	-0.614214	4.26216	3.74498	1.6534	-2.09159
10713	USP39	gene with protein product	Ubiquitin specific peptidase 39	-1.87948	0.0642253	0.211684	1	-2.11367	-0.614169	4.32791	3.03364	0.919974	-2.11367
6749	SSRP1	gene with protein product	Structure specific recognition protein 1	-1.87925	0.064258	0.211755	1	-1.31062	-0.614092	2.48048	1.31062	0	-1.31062
55790	CSGALNACT1	gene with protein product	Chondroitin sulfate N-acetylgalactosaminyltransferase 1	-1.87888	0.0643092	0.211849	1	-2.44589	-0.613971	5.44862	4.15895	1.71306	-2.44589
11020	IFT27	gene with protein product	Intraflagellar transport 27 homolog (Chlamydomonas)	-1.87816	0.0644089	0.21214	1	-1.39236	-0.613736	2.62507	1.39236	0	-1.39236
11078	TRIOBP	gene with protein product	TRIO and F-actin binding protein	-1.87769	0.0644735	0.212247	1	-2.06944	-0.613584	4.19723	3.11989	1.05045	-2.06944
90362	FAM110B	gene with protein product	Family with sequence similarity 110, member B	-1.87768	0.064475	0.212247	1	-1.6801	-0.61358	3.2045	1.6801	0	-1.6801
79023	NUP37	gene with protein product	Nucleoporin 37kDa	-1.87768	0.0644756	0.212247	1	-1.71206	-0.613579	3.27629	1.71206	0	-1.71206
5901	RAN	gene with protein product	RAN, member RAS oncogene family	-1.8769	0.0645834	0.212527	1	-2.29997	-0.613325	4.92449	4.60271	2.30273	-2.29997
5868	RAB5A	gene with protein product	RAB5A, member RAS oncogene family	-1.87622	0.0646787	0.212803	1	-2.10349	-0.613101	4.29748	3.03829	0.934797	-2.10349
404672	GTF2H5	gene with protein product	General transcription factor IIH, polypeptide 5	-1.87606	0.0647004	0.212837	1	-1.57995	-0.613051	2.9896	2.19298	0.613031	-1.57995
5728	PTEN	gene with protein product	Phosphatase and tensin homolog	-1.87549	0.0647805	0.213062	1	-2.12936	-0.612863	4.37523	3.98718	1.85782	-2.12936
4125	MAN2B1	gene with protein product	Mannosidase, alpha, class 2B, member 1	-1.87539	0.0647942	0.21307	1	-2.44056	-0.612831	5.42854	3.84282	1.40225	-2.44056
8665	EIF3F	gene with protein product	Eukaryotic translation initiation factor 3, subunit F	-1.87513	0.0648307	0.213152	1	-2.23764	-0.612745	4.71625	3.65634	1.4187	-2.23764
64968	MRPS6	gene with protein product	Mitochondrial ribosomal protein S6	-1.87495	0.0648547	0.213194	1	-1.82612	-0.612689	3.54583	2.4532	0.627078	-1.82612
7114	TMSB4X	gene with protein product	Thymosin beta 4, X-linked	-1.87302	0.0651259	0.213972	1	-1.33537	-0.612055	2.5234	12.1176	10.7822	-1.33537
10412	NSA2	gene with protein product	NSA2 ribosome biogenesis homolog (S. cerevisiae)	-1.87228	0.0652284	0.214271	1	-1.38847	-0.611816	2.618	1.65984	0.271379	-1.38847
7073	TIAL1	gene with protein product	TIA1 cytotoxic granule-associated RNA binding protein-like 1	-1.87177	0.0652999	0.214468	1	-1.55485	-0.611649	2.93804	1.93283	0.377981	-1.55485
25813	SAMM50	gene with protein product	Sorting and assembly machinery component 50 homolog (S. cerevisiae)	-1.871	0.065409	0.214713	1	-1.90558	-0.611396	3.74659	2.1285	0.222923	-1.90558
10478	SLC25A17	gene with protein product	Solute carrier family 25 (mitochondrial carrier; peroxisomal membrane protein, 34kDa), member 17	-1.87001	0.065548	0.215056	1	-2.10099	-0.611073	4.29005	2.74123	0.640233	-2.10099
83707	TRPT1	gene with protein product	TRNA phosphotransferase 1	-1.8687	0.065732	0.215583	1	-1.71704	-0.610646	3.28762	1.74703	0.0299855	-1.71704
6049	RNF6	gene with protein product	Ring finger protein (C3H2C3 type) 6	-1.86821	0.065802	0.215775	1	-1.89226	-0.610484	3.71217	2.18187	0.289611	-1.89226
5920	RARRES3	gene with protein product	Retinoic acid receptor responder (tazarotene induced) 3	-1.86749	0.0659028	0.21603	1	-2.45362	-0.610251	5.4779	5.43165	2.97802	-2.45362
1847	DUSP5	gene with protein product	Dual specificity phosphatase 5	-1.86723	0.0659396	0.216083	1	-2.0513	-0.610166	4.14479	2.42561	0.374315	-2.0513
26001	RNF167	gene with protein product	Ring finger protein 167	-1.86722	0.0659424	0.216083	1	-1.74052	-0.61016	3.34155	2.40492	0.6644	-1.74052
256987	SERINC5	gene with protein product	Serine incorporator 5	-1.86678	0.0660034	0.216245	1	-2.20155	-0.610019	4.59973	3.64806	1.44651	-2.20155
54987	C1orf123	gene with protein product	Chromosome 1 open reading frame 123	-1.8662	0.0660867	0.216328	1	-1.4721	-0.609827	2.77426	1.4721	0	-1.4721
2203	FBP1	gene with protein product	Fructose-1,6-bisphosphatase 1	-1.86606	0.0661066	0.216355	1	-1.82711	-0.609781	3.54825	1.9468	0.119691	-1.82711
5379	PMS2P1	pseudogene	Postmeiotic segregation increased 2 pseudogene 1	-1.8652	0.0662278	0.216697	1	-1.54512	-0.609502	2.91829	1.54512	0	-1.54512
10797	MTHFD2	gene with protein product	Methylenetetrahydrofolate dehydrogenase (NADP+ dependent) 2, methenyltetrahydrofolate cyclohydrolase	-1.86516	0.0662342	0.216697	1	-2.20658	-0.609487	4.6158	3.05633	0.849755	-2.20658
55930	MYO5C	gene with protein product	Myosin VC	-1.86488	0.0662734	0.216787	1	-1.77886	-0.609397	3.43154	1.80884	0.0299855	-1.77886
10783	NEK6	gene with protein product	NIMA-related kinase 6	-1.8646	0.0663136	0.21688	1	-1.77524	-0.609305	3.42295	1.77524	0	-1.77524
64327	LMBR1	gene with protein product	Limb region 1 homolog (mouse)	-1.86374	0.0664358	0.217184	1	-1.78498	-0.609024	3.44613	1.80806	0.0230831	-1.78498
79137	FAM134A	gene with protein product	Family with sequence similarity 134, member A	-1.8637	0.0664413	0.217184	1	-1.55	-0.609012	2.92817	1.8145	0.264496	-1.55
89778	SERPINB11	gene with protein product	Serpin peptidase inhibitor, clade B (ovalbumin), member 11 (gene/pseudogene)	-1.86334	0.0664933	0.217316	1	-2.14221	-0.608892	4.41438	2.28538	0.143167	-2.14221
4253	CTAGE5	gene with protein product	CTAGE family, member 5	-1.86314	0.0665217	0.21737	1	-1.74212	-0.608827	3.34527	1.94493	0.202809	-1.74212
6667	SP1	gene with protein product	Sp1 transcription factor	-1.86208	0.0666729	0.217751	1	-1.6791	-0.608481	3.20228	1.75685	0.0777543	-1.6791
54468	MIOS	gene with protein product	Missing oocyte, meiosis regulator, homolog (Drosophila)	-1.86207	0.0666733	0.217751	1	-1.84099	-0.60848	3.58256	2.01401	0.173016	-1.84099
84366	PRAC1	gene with protein product	Prostate cancer susceptibility candidate	-1.86164	0.0667359	0.217916	1	-1.98467	-0.608337	3.95772	3.56292	1.57825	-1.98467
81603	TRIM8	gene with protein product	Tripartite motif containing 8	-1.86153	0.0667517	0.217916	1	-1.65382	-0.608301	3.14665	2.13183	0.478011	-1.65382
4116	MAGOH	gene with protein product	Mago-nashi homolog, proliferation-associated (Drosophila)	-1.86096	0.0668328	0.218081	1	-1.39106	-0.608116	2.62272	1.47416	0.0830985	-1.39106
58505	OSTC	gene with protein product	Oligosaccharyltransferase complex subunit (non-catalytic)	-1.86063	0.0668804	0.218198	1	-2.19253	-0.608007	4.57107	3.69655	1.50402	-2.19253
81628	TSC22D4	gene with protein product	TSC22 domain family, member 4	-1.85899	0.0671152	0.218907	1	-1.29919	-0.607472	2.4609	1.6344	0.335211	-1.29919
9694	EMC2	gene with protein product	ER membrane protein complex subunit 2	-1.85863	0.0671667	0.219017	1	-1.59479	-0.607355	3.02051	1.61788	0.0230831	-1.59479
84706	GPT2	gene with protein product	Glutamic pyruvate transaminase (alanine aminotransferase) 2	-1.85804	0.0672518	0.219256	1	-2.42331	-0.607162	5.36399	3.80124	1.37793	-2.42331
3093	UBE2K	gene with protein product	Ubiquitin-conjugating enzyme E2K	-1.85792	0.0672694	0.219275	1	-1.98844	-0.607121	3.96807	3.27584	1.2874	-1.98844
64319	FBRS	gene with protein product	Fibrosin	-1.85627	0.0675061	0.21997	1	-1.28418	-0.606585	2.43543	1.58123	0.297051	-1.28418
64407	RGS18	gene with protein product	Regulator of G-protein signaling 18	-1.85612	0.067529	0.220006	1	-2.48803	-0.606533	5.61012	6.5925	4.10447	-2.48803
5252	PHF1	gene with protein product	PHD finger protein 1	-1.8559	0.0675599	0.22003	1	-1.77438	-0.606463	3.4209	1.80436	0.0299855	-1.77438
7763	ZFAND5	gene with protein product	Zinc finger, AN1-type domain 5	-1.85522	0.067659	0.220314	1	-2.35413	-0.606239	5.11286	5.8859	3.53177	-2.35413
128434	VSTM2L	gene with protein product	V-set and transmembrane domain containing 2 like	-1.85434	0.0677861	0.22069	1	-1.21334	-0.605952	2.31874	1.21334	0	-1.21334
9235	IL32	gene with protein product	Interleukin 32	-1.85414	0.0678153	0.220746	1	-2.5074	-0.605886	5.68596	6.50032	3.99291	-2.5074
3998	LMAN1	gene with protein product	Lectin, mannose-binding, 1	-1.85352	0.067905	0.220999	1	-2.24611	-0.605684	4.744	5.15195	2.90584	-2.24611
9636	ISG15	gene with protein product	ISG15 ubiquitin-like modifier	-1.85211	0.0681099	0.22155	1	-1.96082	-0.605223	3.89283	3.17893	1.21811	-1.96082
1105	CHD1	gene with protein product	Chromodomain helicase DNA binding protein 1	-1.85186	0.0681456	0.221628	1	-1.44854	-0.605143	2.72932	1.47162	0.0230831	-1.44854
55702	CCDC94	gene with protein product	Coiled-coil domain containing 94	-1.85127	0.0682317	0.221869	1	-1.62199	-0.60495	3.07799	1.62199	0	-1.62199
10598	AHSA1	gene with protein product	AHA1, activator of heat shock 90kDa protein ATPase homolog 1 (yeast)	-1.84851	0.0686348	0.223024	1	-2.11404	-0.604047	4.32903	3.01211	0.89807	-2.11404
23190	UBXN4	gene with protein product	UBX domain protein 4	-1.84834	0.06866	0.223067	1	-2.11648	-0.603991	4.33634	3.88626	1.76978	-2.11648
23464	GCAT	gene with protein product	Glycine C-acetyltransferase	-1.84821	0.0686782	0.223087	1	-1.86801	-0.603951	3.6503	2.01079	0.142774	-1.86801
10067	SCAMP3	gene with protein product	Secretory carrier membrane protein 3	-1.84798	0.0687117	0.223124	1	-1.60888	-0.603876	3.05015	1.95502	0.346138	-1.60888
11160	ERLIN2	gene with protein product	ER lipid raft associated 2	-1.84797	0.0687135	0.223124	1	-1.47441	-0.603872	2.7787	1.58759	0.113181	-1.47441
2782	GNB1	gene with protein product	Guanine nucleotide binding protein (G protein), beta polypeptide 1	-1.84786	0.0687304	0.22314	1	-1.96947	-0.603834	3.91624	4.22415	2.25468	-1.96947
23275	POFUT2	gene with protein product	Protein O-fucosyltransferase 2	-1.84774	0.068748	0.223159	1	-1.36786	-0.603795	2.58087	1.36786	0	-1.36786
5007	OSBP	gene with protein product	Oxysterol binding protein	-1.84757	0.068772	0.223198	1	-1.82183	-0.603741	3.5353	1.97151	0.149676	-1.82183
4779	NFE2L1	gene with protein product	Nuclear factor (erythroid-derived 2)-like 1	-1.84726	0.0688172	0.223233	1	-1.7709	-0.603641	3.41267	2.59848	0.827583	-1.7709
6541	SLC7A1	gene with protein product	Solute carrier family 7 (cationic amino acid transporter, y+ system), member 1	-1.84725	0.0688188	0.223233	1	-1.64508	-0.603637	3.12765	1.75826	0.113181	-1.64508
9675	TTI1	gene with protein product	TELO2 interacting protein 1	-1.84666	0.0689061	0.223477	1	-1.75503	-0.603443	3.37534	1.75503	0	-1.75503
5423	POLB	gene with protein product	Polymerase (DNA directed), beta	-1.84648	0.068932	0.223523	1	-1.57577	-0.603385	2.98094	1.57577	0	-1.57577
27236	ARFIP1	gene with protein product	ADP-ribosylation factor interacting protein 1	-1.84606	0.0689939	0.223635	1	-1.56469	-0.603248	2.95813	1.56469	0	-1.56469
8270	LAGE3	gene with protein product	L antigen family, member 3	-1.84568	0.06905	0.223749	1	-1.47438	-0.603123	2.77863	1.51708	0.0427051	-1.47438
79647	AKIRIN1	gene with protein product	Akirin 1	-1.84503	0.0691452	0.223986	1	-2.20498	-0.602911	4.61068	5.71125	3.50627	-2.20498
3783	KCNN4	gene with protein product	Potassium intermediate/small conductance calcium-activated channel, subfamily N, member 4	-1.84461	0.0692077	0.224143	1	-1.79356	-0.602773	3.46669	1.86064	0.067084	-1.79356
4784	NFIX	gene with protein product	Nuclear factor I/X (CCAAT-binding transcription factor)	-1.84421	0.0692666	0.224256	1	-1.58557	-0.602642	3.00126	1.94257	0.356997	-1.58557
5187	PER1	gene with protein product	Period circadian clock 1	-1.84407	0.0692866	0.224282	1	-1.57777	-0.602598	2.98509	1.57777	0	-1.57777
4702	NDUFA8	gene with protein product	NADH dehydrogenase (ubiquinone) 1 alpha subcomplex, 8, 19kDa	-1.84376	0.0693336	0.224395	1	-1.95246	-0.602494	3.87034	3.29149	1.33903	-1.95246
9650	MTFR1	gene with protein product	Mitochondrial fission regulator 1	-1.84342	0.069383	0.224516	1	-1.15215	-0.602385	2.22244	1.15215	0	-1.15215
6396	SEC13	gene with protein product	SEC13 homolog (S. cerevisiae)	-1.84304	0.0694394	0.224624	1	-2.2834	-0.60226	4.86825	4.49523	2.21183	-2.2834
84993	UBL7	gene with protein product	Ubiquitin-like 7 (bone marrow stromal cell-derived)	-1.84279	0.0694764	0.224701	1	-1.83194	-0.602178	3.56016	1.9217	0.0897553	-1.83194
151987	PPP4R2	gene with protein product	Protein phosphatase 4, regulatory subunit 2	-1.84268	0.0694925	0.224714	1	-1.58186	-0.602143	2.99355	2.14608	0.564223	-1.58186
3008	HIST1H1E	gene with protein product	Histone cluster 1, H1e	-1.8417	0.0696384	0.225147	1	-1.73135	-0.60182	3.32039	2.98869	1.25734	-1.73135
11261	CHP1	gene with protein product	Calcineurin-like EF-hand protein 1	-1.84127	0.0697016	0.225313	1	-2.02656	-0.601681	4.07433	5.83885	3.81229	-2.02656
57085	AGTRAP	gene with protein product	Angiotensin II receptor-associated protein	-1.84118	0.0697146	0.225315	1	-2.08004	-0.601653	4.2282	2.95591	0.875867	-2.08004
92609	TIMM50	gene with protein product	Translocase of inner mitochondrial membrane 50 homolog (S. cerevisiae)	-1.84102	0.0697384	0.225353	1	-1.74162	-0.6016	3.3441	1.95788	0.216261	-1.74162
665	BNIP3L	gene with protein product	BCL2/adenovirus E1B 19kDa interacting protein 3-like	-1.84092	0.0697529	0.225361	1	-2.26486	-0.601568	4.80607	4.37423	2.10937	-2.26486
6237	RRAS	gene with protein product	Related RAS viral (r-ras) oncogene homolog	-1.84018	0.0698632	0.225678	1	-1.54249	-0.601325	2.91297	1.64317	0.100676	-1.54249
10553	HTATIP2	gene with protein product	HIV-1 Tat interactive protein 2, 30kDa	-1.84	0.0698901	0.225726	1	-2.35342	-0.601266	5.11033	4.4654	2.11199	-2.35342
51650	MRPS33	gene with protein product	Mitochondrial ribosomal protein S33	-1.83952	0.0699617	0.225848	1	-1.43465	-0.601109	2.70317	1.43465	0	-1.43465
26268	FBXO9	gene with protein product	F-box protein 9	-1.83847	0.0701183	0.226267	1	-1.97575	-0.600765	3.93333	3.18022	1.20447	-1.97575
329	BIRC2	gene with protein product	Baculoviral IAP repeat containing 2	-1.83796	0.0701938	0.226448	1	-2.19497	-0.6006	4.57879	4.34386	2.14889	-2.19497
26128	KIAA1279	gene with protein product	KIAA1279	-1.83793	0.0701987	0.226448	1	-1.9872	-0.600589	3.96466	2.18555	0.198354	-1.9872
5686	PSMA5	gene with protein product	Proteasome (prosome, macropain) subunit, alpha type, 5	-1.83761	0.0702459	0.226555	1	-2.01241	-0.600486	4.03456	3.35832	1.34591	-2.01241
90780	PYGO2	gene with protein product	Pygopus homolog 2 (Drosophila)	-1.83726	0.0702975	0.226604	1	-1.97341	-0.600373	3.92694	2.74128	0.767872	-1.97341
55588	MED29	gene with protein product	Mediator complex subunit 29	-1.83723	0.070303	0.226604	1	-2.09563	-0.60036	4.27412	3.31378	1.21815	-2.09563
51141	INSIG2	gene with protein product	Insulin induced gene 2	-1.83719	0.0703077	0.226604	1	-1.97555	-0.60035	3.93279	2.39828	0.422727	-1.97555
223	ALDH9A1	gene with protein product	Aldehyde dehydrogenase 9 family, member A1	-1.83653	0.0704069	0.226884	1	-1.88218	-0.600133	3.68632	2.01575	0.133567	-1.88218
80145	THOC7	gene with protein product	THO complex 7 homolog (Drosophila)	-1.83604	0.0704807	0.227083	1	-1.70002	-0.599972	3.24906	2.22374	0.523719	-1.70002
6903	TBCC	gene with protein product	Tubulin folding cofactor C	-1.83554	0.070555	0.227244	1	-2.22055	-0.59981	4.66072	3.03996	0.81941	-2.22055
26091	HERC4	gene with protein product	HECT and RLD domain containing E3 ubiquitin protein ligase 4	-1.8351	0.0706205	0.227399	1	-1.70081	-0.599667	3.25083	2.07841	0.377602	-1.70081
7453	WARS	gene with protein product	Tryptophanyl-tRNA synthetase	-1.83484	0.0706608	0.227425	1	-2.28155	-0.599579	4.86199	3.76355	1.482	-2.28155
11158	RABL2B	gene with protein product	RAB, member of RAS oncogene family-like 2B	-1.83476	0.0706722	0.227425	1	-1.44114	-0.599554	2.71535	1.44114	0	-1.44114
55276	PGM2	gene with protein product	Phosphoglucomutase 2	-1.83424	0.0707505	0.227637	1	-1.99842	-0.599384	3.99561	2.66621	0.667791	-1.99842
84973	SNHG7	RNA, long non-coding	Small nucleolar RNA host gene 7 (non-protein coding)	-1.83403	0.0707821	0.22766	1	-1.36862	-0.599315	2.58224	1.57041	0.201786	-1.36862
64777	RMND5B	gene with protein product	Required for meiotic nuclear division 5 homolog B (S. cerevisiae)	-1.83289	0.0709539	0.228174	1	-1.72617	-0.598942	3.30849	1.90644	0.180265	-1.72617
9521	EEF1E1	gene with protein product	Eukaryotic translation elongation factor 1 epsilon 1	-1.8326	0.0709971	0.228273	1	-1.26373	-0.598848	2.40116	1.38342	0.119691	-1.26373
54765	TRIM44	gene with protein product	Tripartite motif containing 44	-1.83118	0.0712105	0.228827	1	-1.91317	-0.598386	3.76636	2.59609	0.682914	-1.91317
112770	GLMP	gene with protein product	Chromosome 1 open reading frame 85	-1.83114	0.0712176	0.228827	1	-1.70679	-0.59837	3.26434	1.70679	0	-1.70679
113452	TMEM54	gene with protein product	Transmembrane protein 54	-1.83113	0.0712183	0.228827	1	-1.62727	-0.598368	3.08927	1.66698	0.0397082	-1.62727
3837	KPNB1	gene with protein product	Karyopherin (importin) beta 1	-1.83102	0.0712357	0.228843	1	-1.94234	-0.598331	3.8433	3.89994	1.95759	-1.94234
1019	CDK4	gene with protein product	Cyclin-dependent kinase 4	-1.82925	0.0715032	0.229601	1	-1.92793	-0.597753	3.80507	2.88431	0.956388	-1.92793
10226	PLIN3	gene with protein product	Perilipin 3	-1.82915	0.0715181	0.229601	1	-2.21217	-0.597721	4.63371	3.73343	1.52126	-2.21217
23568	ARL2BP	gene with protein product	ADP-ribosylation factor-like 2 binding protein	-1.82905	0.0715333	0.229601	1	-1.81102	-0.597688	3.50891	2.03285	0.221824	-1.81102
3320	HSP90AA1	gene with protein product	Heat shock protein 90kDa alpha (cytosolic), class A member 1	-1.82886	0.0715621	0.229654	1	-1.72465	-0.597626	3.30499	9.13636	7.41171	-1.72465
4802	NFYC	gene with protein product	Nuclear transcription factor Y, gamma	-1.82624	0.0719591	0.23069	1	-1.80466	-0.596772	3.49346	2.1472	0.342547	-1.80466
55088	CCDC186	gene with protein product	Chromosome 10 open reading frame 118	-1.82611	0.0719796	0.230707	1	-1.95547	-0.596728	3.87842	3.58339	1.62792	-1.95547
200634	KRTCAP3	gene with protein product	Keratinocyte associated protein 3	-1.82602	0.0719933	0.230707	1	-1.58864	-0.596699	3.00767	1.58864	0	-1.58864
3052	HCCS	gene with protein product	Holocytochrome c synthase	-1.82597	0.0720016	0.230707	1	-1.58826	-0.596681	3.00687	1.67136	0.0830985	-1.58826
10438	C1D	gene with protein product	C1D nuclear receptor corepressor	-1.82519	0.0721195	0.230986	1	-1.27259	-0.596428	2.41594	1.35569	0.0830985	-1.27259
57609	DIP2B	gene with protein product	DIP2 disco-interacting protein 2 homolog B (Drosophila)	-1.82514	0.0721282	0.230986	1	-1.60133	-0.59641	3.03422	1.60133	0	-1.60133
2039	DMTN	gene with protein product	Erythrocyte membrane protein band 4.9 (dematin)	-1.82507	0.0721383	0.230986	1	-2.09625	-0.596388	4.27597	4.97105	2.87479	-2.09625
9559	VPS26A	gene with protein product	Vacuolar protein sorting 26 homolog A (S. pombe)	-1.82454	0.0722188	0.231185	1	-2.15131	-0.596216	4.44232	3.92519	1.77388	-2.15131
38	ACAT1	gene with protein product	Acetyl-CoA acetyltransferase 1	-1.82243	0.0725419	0.23204	1	-1.77964	-0.595526	3.43339	1.77964	0	-1.77964
9567	GTPBP1	gene with protein product	GTP binding protein 1	-1.82177	0.0726439	0.232296	1	-2.12477	-0.595308	4.36132	3.56392	1.43915	-2.12477
6505	SLC1A1	gene with protein product	Solute carrier family 1 (neuronal/epithelial high affinity glutamate transporter, system Xag), member 1	-1.82168	0.0726569	0.232296	1	-2.12848	-0.595281	4.37256	2.84502	0.716537	-2.12848
25901	CCDC28A	gene with protein product	Coiled-coil domain containing 28A	-1.82166	0.0726597	0.232296	1	-1.74008	-0.595275	3.34052	1.961	0.22092	-1.74008
25807	RHBDD3	gene with protein product	Rhomboid domain containing 3	-1.82125	0.0727238	0.232406	1	-1.97336	-0.595138	3.92681	2.93147	0.958117	-1.97336
550	AUP1	gene with protein product	Ancient ubiquitous protein 1	-1.82077	0.072797	0.232576	1	-2.09482	-0.594983	4.27172	4.57173	2.47691	-2.09482
9821	RB1CC1	gene with protein product	RB1-inducible coiled-coil 1	-1.82065	0.072815	0.232594	1	-2.14711	-0.594944	4.4294	3.89148	1.74436	-2.14711
1398	CRK	gene with protein product	V-crk sarcoma virus CT10 oncogene homolog (avian)	-1.82033	0.0728645	0.232712	1	-1.84746	-0.594839	3.59866	2.53249	0.685035	-1.84746
3669	ISG20	gene with protein product	Interferon stimulated exonuclease gene 20kDa	-1.82006	0.0729066	0.232807	1	-2.29959	-0.59475	4.92317	5.66614	3.36655	-2.29959
28991	COMMD5	gene with protein product	COMM domain containing 5	-1.81986	0.0729373	0.232847	1	-1.79446	-0.594685	3.46886	1.79446	0	-1.79446
65265	C8orf33	gene with protein product	Chromosome 8 open reading frame 33	-1.81981	0.0729443	0.232847	1	-1.72127	-0.59467	3.29726	2.19247	0.471203	-1.72127
83877	TM2D2	gene with protein product	TM2 domain containing 2	-1.81967	0.0729663	0.232877	1	-2.07624	-0.594623	4.21707	2.90584	0.829597	-2.07624
55591	VEZT	gene with protein product	Vezatin, adherens junctions transmembrane protein	-1.81946	0.0729983	0.23294	1	-2.26453	-0.594555	4.80497	4.25684	1.99232	-2.26453
8209	C21orf33	gene with protein product	Chromosome 21 open reading frame 33	-1.81922	0.0730357	0.233019	1	-1.91917	-0.594476	3.78206	2.68404	0.76487	-1.91917
27336	HTATSF1	gene with protein product	HIV-1 Tat specific factor 1	-1.81865	0.0731235	0.23326	1	-1.57338	-0.59429	2.97601	1.69307	0.119691	-1.57338
81609	SNX27	gene with protein product	Sorting nexin family member 27	-1.81668	0.0734287	0.234033	1	-1.90649	-0.593645	3.74895	2.66731	0.760826	-1.90649
9877	ZC3H11A	gene with protein product	Zinc finger CCCH-type containing 11A	-1.81594	0.0735432	0.234318	1	-2.10466	-0.593404	4.30096	3.54298	1.43833	-2.10466
1362	CPD	gene with protein product	Carboxypeptidase D	-1.81577	0.0735693	0.234361	1	-1.71665	-0.593349	3.28672	1.75935	0.0427051	-1.71665
145853	C15orf61	gene with protein product	Chromosome 15 open reading frame 61	-1.81545	0.0736192	0.234433	1	-1.06874	-0.593243	2.0976	1.12687	0.0581323	-1.06874
9790	BMS1	gene with protein product	BMS1 homolog, ribosome assembly protein (yeast)	-1.81532	0.0736397	0.234433	1	-1.6361	-0.5932	3.10824	2.32721	0.691115	-1.6361
84759	PCGF1	gene with protein product	Polycomb group ring finger 1	-1.81498	0.0736921	0.234471	1	-1.43214	-0.59309	2.69847	1.43214	0	-1.43214
55791	LRIF1	gene with protein product	Ligand dependent nuclear receptor interacting factor 1	-1.81444	0.0737754	0.234697	1	-1.57999	-0.592915	2.98968	1.81286	0.232872	-1.57999
64754	SMYD3	gene with protein product	SET and MYND domain containing 3	-1.81384	0.0738683	0.234952	1	-1.74255	-0.59272	3.34626	1.91114	0.168589	-1.74255
11334	TUSC2	gene with protein product	Tumor suppressor candidate 2	-1.81366	0.0738968	0.235003	1	-1.66319	-0.59266	3.16716	2.0909	0.427707	-1.66319
51341	ZBTB7A	gene with protein product	Zinc finger and BTB domain containing 7A	-1.81321	0.0739674	0.235147	1	-1.02546	-0.592512	2.03561	1.19698	0.171523	-1.02546
10778	ZNF271P	pseudogene	Zinc finger protein 271	-1.81312	0.0739819	0.235153	1	-2.09058	-0.592481	4.2592	3.45258	1.362	-2.09058
1026	CDKN1A	gene with protein product	Cyclin-dependent kinase inhibitor 1A (p21, Cip1)	-1.81273	0.0740423	0.235257	1	-1.72935	-0.592355	3.31578	8.14003	6.41068	-1.72935
57509	MTUS1	gene with protein product	Microtubule associated tumor suppressor 1	-1.81266	0.0740526	0.235257	1	-1.87675	-0.592333	3.67246	2.15151	0.274767	-1.87675
5570	PKIB	gene with protein product	Protein kinase (cAMP-dependent, catalytic) inhibitor beta	-1.81069	0.0743599	0.236193	1	-1.72597	-0.591691	3.30802	1.9781	0.252137	-1.72597
10594	PRPF8	gene with protein product	PRP8 pre-mRNA processing factor 8 homolog (S. cerevisiae)	-1.81035	0.0744133	0.236322	1	-2.27237	-0.591579	4.83118	3.95095	1.67858	-2.27237
22936	ELL2	gene with protein product	Elongation factor, RNA polymerase II, 2	-1.80924	0.0745887	0.236839	1	-1.70361	-0.591214	3.25715	2.3818	0.678187	-1.70361
867	CBL	gene with protein product	Cbl proto-oncogene, E3 ubiquitin protein ligase	-1.80726	0.0748998	0.237746	1	-1.63351	-0.590567	3.10267	1.95857	0.325057	-1.63351
5635	PRPSAP1	gene with protein product	Phosphoribosyl pyrophosphate synthetase-associated protein 1	-1.80628	0.075053	0.238111	1	-1.72099	-0.590249	3.29663	1.77537	0.0543751	-1.72099
55830	GLT8D1	gene with protein product	Glycosyltransferase 8 domain containing 1	-1.80581	0.0751285	0.238283	1	-1.67617	-0.590093	3.19579	1.70616	0.0299855	-1.67617
60481	ELOVL5	gene with protein product	ELOVL fatty acid elongase 5	-1.80553	0.075172	0.238326	1	-2.14278	-0.590003	4.41612	3.88645	1.74367	-2.14278
56061	UBFD1	gene with protein product	Ubiquitin family domain containing 1	-1.80486	0.0752788	0.238583	1	-1.60177	-0.589782	3.03516	1.60177	0	-1.60177
22889	KIAA0907	gene with protein product	KIAA0907	-1.80453	0.0753298	0.238628	1	-1.31249	-0.589677	2.4837	1.31249	0	-1.31249
27163	NAAA	gene with protein product	N-acylethanolamine acid amidase	-1.80449	0.0753365	0.238628	1	-1.6437	-0.589663	3.12466	1.70347	0.0597698	-1.6437
4794	NFKBIE	gene with protein product	Nuclear factor of kappa light polypeptide gene enhancer in B-cells inhibitor, epsilon	-1.80441	0.0753497	0.238628	1	-1.80042	-0.589635	3.4832	2.00549	0.205074	-1.80042
2937	GSS	gene with protein product	Glutathione synthetase	-1.80436	0.075357	0.238628	1	-1.86225	-0.58962	3.63575	2.07851	0.216261	-1.86225
2803	GOLGA4	gene with protein product	Golgin A4	-1.80416	0.0753893	0.238649	1	-2.19997	-0.589554	4.59469	4.49456	2.2946	-2.19997
84232	MAF1	gene with protein product	MAF1 homolog (S. cerevisiae)	-1.80389	0.0754315	0.238691	1	-2.24542	-0.589467	4.74174	4.4448	2.19938	-2.24542
8871	SYNJ2	gene with protein product	Synaptojanin 2	-1.80383	0.0754408	0.238691	1	-1.93333	-0.589447	3.81936	3.06814	1.13481	-1.93333
10026	PIGK	gene with protein product	Phosphatidylinositol glycan anchor biosynthesis, class K	-1.80343	0.0755047	0.238853	1	-1.59921	-0.589316	3.02976	1.6823	0.0830985	-1.59921
92714	ARRDC1	gene with protein product	Arrestin domain containing 1	-1.80288	0.075592	0.239047	1	-2.19647	-0.589136	4.58355	4.66043	2.46396	-2.19647
9100	USP10	gene with protein product	Ubiquitin specific peptidase 10	-1.8027	0.0756202	0.239056	1	-2.20033	-0.589078	4.59585	3.99117	1.79084	-2.20033
552889	ATXN7L3B	gene with protein product	Ataxin 7-like 3B	-1.8014	0.0758262	0.239585	1	-2.14501	-0.588654	4.42297	3.54249	1.39748	-2.14501
51449	PCYOX1	gene with protein product	Prenylcysteine oxidase 1	-1.79972	0.0760945	0.240311	1	-1.82849	-0.588104	3.55166	2.03632	0.207823	-1.82849
57458	TMCC3	gene with protein product	Transmembrane and coiled-coil domain family 3	-1.79904	0.0762025	0.240552	1	-1.6995	-0.587883	3.24788	1.76658	0.067084	-1.6995
23064	SETX	gene with protein product	Senataxin	-1.799	0.0762096	0.240552	1	-2.04499	-0.587868	4.1267	3.37827	1.33328	-2.04499
51115	RMDN1	gene with protein product	Regulator of microtubule dynamics 1	-1.79844	0.0762983	0.240765	1	-1.68137	-0.587687	3.20733	1.72108	0.0397082	-1.68137
10735	STAG2	gene with protein product	Stromal antigen 2	-1.79761	0.0764309	0.241087	1	-1.83351	-0.587416	3.56403	3.12222	1.28871	-1.83351
5435	POLR2F	gene with protein product	Polymerase (RNA) II (DNA directed) polypeptide F	-1.79723	0.076492	0.241239	1	-1.91549	-0.587291	3.77241	3.57399	1.6585	-1.91549
9552	SPAG7	gene with protein product	Sperm associated antigen 7	-1.79569	0.0767395	0.241897	1	-1.55848	-0.586787	2.94542	1.59352	0.0350493	-1.55848
84102	SLC41A2	gene with protein product	Solute carrier family 41, member 2	-1.79554	0.0767636	0.241932	1	-1.71728	-0.586738	3.28817	1.71728	0	-1.71728
54480	CHPF2	gene with protein product	Chondroitin polymerizing factor 2	-1.79441	0.0769449	0.242421	1	-1.49327	-0.58637	2.81526	1.49327	0	-1.49327
2783	GNB2	gene with protein product	Guanine nucleotide binding protein (G protein), beta polypeptide 2	-1.79365	0.0770675	0.242725	1	-1.74759	-0.586121	3.35797	3.82057	2.07299	-1.74759
9063	PIAS2	gene with protein product	Protein inhibitor of activated STAT, 2	-1.79314	0.0771505	0.242864	1	-1.64206	-0.585953	3.1211	1.89658	0.254521	-1.64206
11196	SEC23IP	gene with protein product	SEC23 interacting protein	-1.79314	0.0771506	0.242864	1	-1.74014	-0.585953	3.34068	2.00523	0.265089	-1.74014
54439	RBM27	gene with protein product	RNA binding motif protein 27	-1.79293	0.0771842	0.242929	1	-1.66649	-0.585885	3.17442	2.50747	0.840977	-1.66649
1716	DGUOK	gene with protein product	Deoxyguanosine kinase	-1.79233	0.0772806	0.243191	1	-1.69226	-0.58569	3.23162	2.86281	1.17055	-1.69226
94009	SERHL	pseudogene	Serine hydrolase-like	-1.79151	0.0774134	0.243498	1	-1.41367	-0.585422	2.66413	2.09761	0.683939	-1.41367
8323	FZD6	gene with protein product	Frizzled family receptor 6	-1.79145	0.0774229	0.243498	1	-1.73442	-0.585403	3.32745	1.7575	0.0230831	-1.73442
669	BPGM	gene with protein product	2,3-bisphosphoglycerate mutase	-1.7908	0.0775286	0.243766	1	-1.61084	-0.585189	3.05429	1.61084	0	-1.61084
55422	ZNF331	gene with protein product	Zinc finger protein 331	-1.78855	0.0778948	0.24479	1	-1.87667	-0.584452	3.67227	2.11637	0.2397	-1.87667
11052	CPSF6	gene with protein product	Cleavage and polyadenylation specific factor 6, 68kDa	-1.78847	0.077907	0.24479	1	-1.96375	-0.584428	3.90076	2.94534	0.981583	-1.96375
10667	FARS2	gene with protein product	Phenylalanyl-tRNA synthetase 2, mitochondrial	-1.78795	0.0779913	0.245014	1	-1.41953	-0.584259	2.67499	1.47391	0.0543751	-1.41953
27429	HTRA2	gene with protein product	HtrA serine peptidase 2	-1.78709	0.0781324	0.245416	1	-1.52415	-0.583976	2.87616	1.83208	0.307936	-1.52415
5306	PITPNA	gene with protein product	Phosphatidylinositol transfer protein, alpha	-1.78653	0.0782228	0.245659	1	-1.6494	-0.583795	3.13703	1.6494	0	-1.6494
55623	THUMPD1	gene with protein product	THUMP domain containing 1	-1.78515	0.078449	0.246286	1	-1.71983	-0.583342	3.29397	2.09017	0.370346	-1.71983
28962	OSTM1	gene with protein product	Osteopetrosis associated transmembrane protein 1	-1.78481	0.078505	0.246337	1	-1.66468	-0.583231	3.17044	1.73955	0.0748677	-1.66468
51643	TMBIM4	gene with protein product	Transmembrane BAX inhibitor motif containing 4	-1.78477	0.0785106	0.246337	1	-2.00176	-0.58322	4.00489	5.07002	3.06826	-2.00176
253782	CERS6	gene with protein product	Ceramide synthase 6	-1.78392	0.07865	0.246585	1	-1.44709	-0.582942	2.72657	1.44709	0	-1.44709
23560	GTPBP4	gene with protein product	GTP binding protein 4	-1.78308	0.0787881	0.246893	1	-1.86151	-0.582666	3.63388	2.06142	0.199906	-1.86151
117178	SSX2IP	gene with protein product	Synovial sarcoma, X breakpoint 2 interacting protein	-1.78263	0.0788623	0.247043	1	-1.8137	-0.582519	3.51542	1.98232	0.168616	-1.8137
5867	RAB4A	gene with protein product	RAB4A, member RAS oncogene family	-1.7816	0.0790313	0.247409	1	-2.05814	-0.582183	4.16449	4.04078	1.98264	-2.05814
5902	RANBP1	gene with protein product	RAN binding protein 1	-1.7816	0.0790322	0.247409	1	-1.49151	-0.582182	2.81184	1.72284	0.231329	-1.49151
4352	MPL	gene with protein product	Myeloproliferative leukemia virus oncogene	-1.78149	0.07905	0.247423	1	-2.26303	-0.582146	4.79999	3.7783	1.51527	-2.26303
348093	RBPMS2	gene with protein product	RNA binding protein with multiple splicing 2	-1.78044	0.0792223	0.247736	1	-1.32754	-0.581805	2.50974	1.72383	0.396286	-1.32754
54880	BCOR	gene with protein product	BCL6 corepressor	-1.78043	0.0792248	0.247736	1	-2.04665	-0.5818	4.13145	3.02039	0.973746	-2.04665
6498	SKIL	gene with protein product	SKI-like oncogene	-1.7804	0.0792287	0.247736	1	-1.68567	-0.581792	3.2169	2.26655	0.580879	-1.68567
124401	ANKS3	gene with protein product	Ankyrin repeat and sterile alpha motif domain containing 3	-1.78039	0.0792306	0.247736	1	-1.52777	-0.581788	2.8834	1.52777	0	-1.52777
9632	SEC24C	gene with protein product	SEC24 family, member C (S. cerevisiae)	-1.78032	0.0792431	0.247736	1	-2.23296	-0.581763	4.70099	3.4816	1.24864	-2.23296
10616	RBCK1	gene with protein product	RanBP-type and C3HC4-type zinc finger containing 1	-1.77968	0.0793473	0.247996	1	-2.23635	-0.581557	4.71204	4.35617	2.11981	-2.23635
55653	BCAS4	gene with protein product	Breast carcinoma amplified sequence 4	-1.77792	0.0796394	0.248831	1	-1.51099	-0.58098	2.85006	1.62417	0.113181	-1.51099
55437	STRADB	gene with protein product	STE20-related kinase adaptor beta	-1.77738	0.0797282	0.249002	1	-1.62786	-0.580805	3.09055	1.65785	0.0299855	-1.62786
11157	LSM6	gene with protein product	LSM6 homolog, U6 small nuclear RNA associated (S. cerevisiae)	-1.77707	0.0797808	0.249089	1	-1.16375	-0.580702	2.24039	1.16375	0	-1.16375
55914	ERBB2IP	gene with protein product	Erbb2 interacting protein	-1.77693	0.0798034	0.249089	1	-2.09471	-0.580657	4.27139	3.53758	1.44287	-2.09471
84886	C1orf198	gene with protein product	Chromosome 1 open reading frame 198	-1.77692	0.0798047	0.249089	1	-2.31413	-0.580655	4.97304	4.83485	2.52072	-2.31413
3475	IFRD1	gene with protein product	Interferon-related developmental regulator 1	-1.77683	0.0798198	0.249089	1	-2.2348	-0.580625	4.70697	5.45416	3.21936	-2.2348
[truncated: 7 more rows]

## Sheet: Up in DN CTCs
Entrez Gene Id	Symbol	Locus type	Name	t.stat	pval	FDR	FWER	coef	TE	foldChange	CTC	DN	log2fc
101928137	LOC101928137		uncharacterized LOC101928137	11.1533	2.3917e-17	4.4586e-13	4.4586e-13	2.75668	3.64464	6.75841	0.0748366	2.83152	2.75668
100131257	LOC100131257		Zinc finger protein 655 pseudogene	10.1672	1.45881e-15	9.06507e-12	2.71923e-11	3.87045	3.32238	14.6258	0.434727	4.30517	3.87045
643406	LOC643406		Uncharacterized LOC643406	10.0642	2.25216e-15	1.04962e-11	4.1978e-11	4.78862	3.28873	27.6388	0.592863	5.38149	4.78862
57405	SPC25	gene with protein product	SPC25, NDC80 kinetochore complex component, homolog (S. cerevisiae)	9.32171	5.27415e-14	1.96641e-10	9.82996e-10	3.16362	3.04611	8.96076	0.313044	3.47667	3.16362
101927374	LOC101927374		uncharacterized LOC101927374	9.20718	8.60432e-14	2.67336e-10	1.60359e-09	3.65588	3.00868	12.6046	0.332987	3.98886	3.65588
100463488	MTRNR2L10	gene with protein product	MT-RNR2-like 10	9.12786	1.20801e-13	3.21711e-10	2.25125e-09	3.71453	2.98276	13.1276	1.05456	4.7691	3.71453
80350	LPAL2	pseudogene	Lipoprotein, Lp(a)-like 2, pseudogene	8.86368	3.74721e-13	8.73194e-10	6.98293e-09	3.99324	2.89643	15.9253	0.431828	4.42507	3.99324
2555	GABRA2	gene with protein product	Gamma-aminobutyric acid (GABA) A receptor, alpha 2	8.77824	5.40688e-13	1.11994e-09	1.00752e-08	2.41685	2.86851	5.34004	0	2.41685	2.41685
100463482	MTRNR2L6	gene with protein product	MT-RNR2-like 6	8.54976	1.44261e-12	2.44484e-09	2.68788e-08	3.38569	2.79385	10.4519	1.13401	4.5197	3.38569
100462977	MTRNR2L1	gene with protein product	MT-RNR2-like 1	8.32357	3.81463e-12	5.92603e-09	7.10704e-08	4.00856	2.71994	16.0952	2.11732	6.12587	4.00856
642633	FAM230B	RNA, long non-coding	Uncharacterized LOC642633	8.29629	4.28948e-12	6.15111e-09	7.9913e-08	2.5218	2.71102	5.74299	0.0315799	2.55338	2.5218
146909	KIF18B	gene with protein product	Kinesin family member 18B	8.26643	4.87715e-12	6.49428e-09	9.08565e-08	1.056	2.70127	2.07916	0.0565546	1.11255	1.056
389177	TMEM212	gene with protein product	Transmembrane protein 212	8.14698	8.15123e-12	1.01303e-08	1.51841e-07	2.95959	2.66223	7.77905	0.184748	3.14434	2.95959
79944	L2HGDH	gene with protein product	L-2-hydroxyglutarate dehydrogenase	8.11963	9.16861e-12	1.06826e-08	1.70784e-07	4.04702	2.65329	16.5301	0.681579	4.7286	4.04702
389015	SLC9A4	gene with protein product	Solute carrier family 9, subfamily A (NHE4, cation proton antiporter 4), member 4	8.03395	1.32516e-11	1.37242e-08	2.4681e-07	3.41381	2.6253	10.6576	0.628732	4.04254	3.41381
100846978	LINC00506	RNA, long non-coding	long intergenic non-protein coding RNA 506	8.00076	1.52835e-11	1.49956e-08	2.84641e-07	4.73435	2.61445	26.6184	1.18903	5.92338	4.73435
101929415	LOC101929415		uncharacterized LOC101929415	7.96676	1.76877e-11	1.64867e-08	3.29398e-07	1.95099	2.60334	3.8664	0.0225974	1.97359	1.95099
22806	IKZF3	gene with protein product	IKAROS family zinc finger 3 (Aiolos)	7.7041	5.46403e-11	4.24418e-08	1.01735e-06	1.93597	2.51751	3.82634	0.311132	2.2471	1.93597
100462981	MTRNR2L2	unknown	MT-RNR2-like 2	7.50071	1.30645e-10	9.36724e-08	2.43221e-06	4.36705	2.45105	20.6355	6.92774	11.2948	4.36705
100463487	MTRNR2L9	unknown	MT-RNR2-like 9	7.48464	1.39948e-10	9.66266e-08	2.60528e-06	3.62896	2.4458	12.3716	3.66733	7.29629	3.62896
148254	ZNF555	gene with protein product	Zinc finger protein 555	7.45109	1.61559e-10	1.07563e-07	3.00741e-06	1.20828	2.43483	2.31062	0.0261625	1.23445	1.20828
790952	ESRG	RNA, long non-coding	Embryonic stem cell related (non-protein coding)	7.42537	1.8035e-10	1.15934e-07	3.35703e-06	1.67263	2.42643	3.18795	0.0328973	1.70552	1.67263
102723099	GHET1	RNA, long non-coding	gastric carcinoma proliferation enhancing transcript 1	7.18972	4.93229e-10	2.67627e-07	9.17948e-06	1.50146	2.34942	2.83129	0.0374727	1.53893	1.50146
55338	LOC55338		Uncharacterized protein FLJ11292	7.18305	5.07454e-10	2.67627e-07	9.44372e-06	1.88047	2.34724	3.68196	0.154439	2.03491	1.88047
5336	PLCG2	gene with protein product	Phospholipase C, gamma 2 (phosphatidylinositol-specific)	7.17391	5.27609e-10	2.67627e-07	9.81775e-06	3.55458	2.34426	11.75	0.347663	3.90225	3.55458
101926898	LOC101926898		uncharacterized LOC101926898	7.14967	5.8499e-10	2.86984e-07	1.08837e-05	4.41332	2.33634	21.3079	1.40153	5.81485	4.41332
595135	PGM5P2	pseudogene	Phosphoglucomutase 5 pseudogene 2	7.12073	6.61689e-10	3.0838e-07	1.23094e-05	2.00202	2.32688	4.00559	0.230366	2.23238	2.00202
4988	OPRM1	gene with protein product	Opioid receptor, mu 1	7.06535	8.3743e-10	3.80765e-07	1.55779e-05	1.00956	2.30878	2.0133	0.0501197	1.05968	1.00956
54596	L1TD1	gene with protein product	LINE-1 type transposase domain containing 1	6.92106	1.54498e-09	6.65198e-07	2.87366e-05	1.24503	2.26163	2.37023	0.0578029	1.30283	1.24503
126868	MAB21L3	gene with protein product	Mab-21-like 3 (C. elegans)	6.91726	1.57004e-09	6.65198e-07	2.92012e-05	3.47959	2.26039	11.1548	0.645581	4.12517	3.47959
284232	ANKRD20A9P	pseudogene	Ankyrin repeat domain 20 family, member A9, pseudogene	6.87528	1.87553e-09	7.76968e-07	3.4881e-05	4.2847	2.24667	19.4906	1.04543	5.33014	4.2847
388228	SBK1	gene with protein product	SH3-binding domain kinase 1	6.85374	2.05449e-09	8.11321e-07	3.82053e-05	1.23492	2.23963	2.35368	0.00354564	1.23846	1.23492
100463486	MTRNR2L8	gene with protein product	MT-RNR2-like 8	6.82774	2.29332e-09	8.72489e-07	4.26419e-05	3.71263	2.23114	13.1103	5.5616	9.27423	3.71263
102238594	SPACA6P-AS	RNA, long non-coding	SPACA6P antisense RNA	6.63221	5.23012e-09	1.83962e-06	9.72279e-05	1.21577	2.16724	2.32265	0.00916647	1.22494	1.21577
23742	NPAP1	gene with protein product	Nuclear pore associated protein 1	6.57789	6.5707e-09	2.22711e-06	0.000122136	1.01854	2.14949	2.02586	0.0564288	1.07496	1.01854
10984	KCNQ1OT1	RNA, long non-coding	KCNQ1 opposite strand/antisense transcript 1 (non-protein coding)	6.56201	7.02348e-09	2.27917e-06	0.000130538	5.21146	2.1443	37.0515	2.74827	7.95973	5.21146
440738	MAP1LC3C	gene with protein product	Microtubule-associated protein 1 light chain 3 gamma	6.55973	7.09108e-09	2.27917e-06	0.000131788	1.30501	2.14356	2.47086	0.0694273	1.37444	1.30501
10060	ABCC9	gene with protein product	ATP-binding cassette, sub-family C (CFTR/MRP), member 9	6.50345	8.97739e-09	2.6993e-06	0.000166809	4.71254	2.12517	26.2189	1.5823	6.29484	4.71254
196740	VSTM4	gene with protein product	V-set and transmembrane domain containing 4	6.46993	1.03295e-08	2.96249e-06	0.000191901	1.00828	2.11421	2.01151	0.048375	1.05665	1.00828
101929567	LOC101929567		uncharacterized LOC101929567	6.33285	1.83013e-08	4.54896e-06	0.000339818	3.47335	2.06942	11.1066	0.715245	4.1886	3.47335
100506392	SLC16A1-AS1	RNA, long non-coding	Uncharacterized LOC100506392	6.32591	1.88373e-08	4.6206e-06	0.000349753	2.57872	2.06715	5.97409	0.242714	2.82143	2.57872
101928600	LOC101928600		uncharacterized LOC101928600	6.29545	2.13807e-08	5.17635e-06	0.000396954	2.1109	2.0572	4.31961	0.435413	2.54631	2.1109
554226	ANKRD30BL	gene with protein product	Ankyrin repeat domain 30B-like	6.28051	2.27503e-08	5.43731e-06	0.000422359	1.11312	2.05231	2.16313	0.0099576	1.12308	1.11312
388135	C15orf59	gene with protein product	Chromosome 15 open reading frame 59	6.24336	2.65421e-08	6.18498e-06	0.000492702	1.04679	2.04018	2.06593	0.02308	1.06987	1.04679
9422	ZNF264	gene with protein product	Zinc finger protein 264	6.23819	2.71178e-08	6.24111e-06	0.00050336	2.83646	2.03849	7.14267	0.291118	3.12758	2.83646
201853	LINC00504	RNA, long non-coding	long intergenic non-protein coding RNA 504	6.20964	3.05236e-08	6.85567e-06	0.000566517	4.62416	2.02916	24.661	2.46976	7.09392	4.62416
10758	TRAF3IP2	gene with protein product	TRAF3 interacting protein 2	6.13661	4.12852e-08	8.64762e-06	0.000766005	2.01317	2.00529	4.03669	0.0929096	2.10608	2.01317
149620	CHIAP2	pseudogene	Chitinase, acidic pseudogene 2	6.10762	4.65305e-08	9.63802e-06	0.000863281	1.15275	1.99582	2.22338	0.0291726	1.18193	1.15275
101926996	RUNDC3A-AS1	RNA, long non-coding	RUNDC3A antisense RNA 1	6.01167	6.90534e-08	1.35505e-05	0.0012808	1.20655	1.96447	2.30785	0.150597	1.35715	1.20655
100996251	LOC100996251		Uncharacterized LOC100996251	5.99577	7.37087e-08	1.40212e-05	0.00136693	1.02226	1.95927	2.0311	0.0981926	1.12045	1.02226
100302401	RASAL2-AS1	RNA, long non-coding	RASAL2 antisense RNA 1	5.98844	7.5958e-08	1.43031e-05	0.00140857	1.38992	1.95688	2.62064	0.0106624	1.40058	1.38992
196047	EMX2OS	RNA, long non-coding	EMX2 opposite strand/antisense RNA	5.97034	8.18104e-08	1.48337e-05	0.00151685	1.11477	1.95096	2.1656	0.130415	1.24518	1.11477
7903	ST8SIA4	gene with protein product	ST8 alpha-N-acetyl-neuraminide alpha-2,8-sialyltransferase 4	5.96939	8.21288e-08	1.48337e-05	0.00152267	1.49304	1.95065	2.81482	0.0684079	1.56145	1.49304
54756	IL17RD	gene with protein product	Interleukin 17 receptor D	5.96549	8.34515e-08	1.48337e-05	0.00154711	1.52802	1.94937	2.8839	0.235031	1.76305	1.52802
3782	KCNN3	gene with protein product	Potassium intermediate/small conductance calcium-activated channel, subfamily N, member 3	5.92674	9.77933e-08	1.68802e-05	0.0018126	1.54511	1.93671	2.91826	0.0441426	1.58925	1.54511
83259	PCDH11Y	gene with protein product	Protocadherin 11 Y-linked	5.86735	1.24624e-07	2.07381e-05	0.00230953	1.96541	1.91731	3.90523	0.233892	2.1993	1.96541
284034	LINC00670	RNA, long non-coding	Long intergenic non-protein coding RNA 670	5.86523	1.25706e-07	2.07381e-05	0.00232933	1.14107	1.91661	2.20545	0.00284907	1.14392	1.14107
100287225	LOC100287225		Uncharacterized LOC100287225	5.80329	1.6174e-07	2.62188e-05	0.00299672	1.02682	1.89637	2.03753	0.0239992	1.05082	1.02682
101929059	ZIM2-AS1	RNA, long non-coding	ZIM2 antisense RNA 1	5.78197	1.7636e-07	2.75274e-05	0.00326707	1.03692	1.88941	2.05185	0.00457576	1.0415	1.03692
729975	LINC01530	RNA, long non-coding	Uncharacterized LOC729975	5.77674	1.80149e-07	2.75274e-05	0.00333654	1.20121	1.88769	2.29933	0.0493499	1.25056	1.20121
220134	SKA1	gene with protein product	Spindle and kinetochore associated complex subunit 1	5.72313	2.23838e-07	3.28566e-05	0.00414459	1.26372	1.87018	2.40115	0.0716453	1.33537	1.26372
1830	DSG3	gene with protein product	Desmoglein 3	5.6886	2.57348e-07	3.71897e-05	0.00476454	1.29776	1.8589	2.45847	0.229496	1.52726	1.29776
5143	PDE4C	gene with protein product	Phosphodiesterase 4C, cAMP-specific	5.6643	2.83858e-07	3.9787e-05	0.00525421	1.17768	1.85095	2.26212	0.10686	1.28453	1.17768
84552	PARD6G	gene with protein product	Par-6 partitioning defective 6 homolog gamma (C. elegans)	5.64626	3.05251e-07	4.21517e-05	0.00564958	1.50878	1.84506	2.84569	0.142918	1.65169	1.50878
3824	KLRD1	gene with protein product	Killer cell lectin-like receptor subfamily D, member 1	5.63553	3.18729e-07	4.33705e-05	0.0058984	1.18695	1.84155	2.27671	0.0417526	1.22871	1.18695
151475	LOC151475		Uncharacterized LOC151475	5.59159	3.80286e-07	5.04814e-05	0.00703642	1.09409	1.82719	2.13479	0.0164399	1.11053	1.09409
9498	SLC4A8	gene with protein product	Solute carrier family 4, sodium bicarbonate cotransporter, member 8	5.51503	5.16719e-07	6.38137e-05	0.0095562	1.09663	1.80217	2.13855	0.106717	1.20335	1.09663
85300	ATCAY	gene with protein product	Ataxia, cerebellar, Cayman type	5.51279	5.21363e-07	6.38137e-05	0.00964105	1.23115	1.80144	2.34754	0.0543593	1.28551	1.23115
148213	ZNF681	gene with protein product	Zinc finger protein 681	5.51165	5.23736e-07	6.38137e-05	0.00968388	1.50475	1.80107	2.83775	0.0758133	1.58056	1.50475
729993	SHISA9	gene with protein product	Shisa homolog 9 (Xenopus laevis)	5.50541	5.3695e-07	6.49988e-05	0.00992766	4.31312	1.79903	19.8782	2.21438	6.52749	4.31312
100128288	LOC100128288		Uncharacterized LOC100128288	5.49226	5.65887e-07	6.80597e-05	0.0104621	1.38	1.79473	2.60267	0.0518864	1.43188	1.38
4842	NOS1	gene with protein product	Nitric oxide synthase 1 (neuronal)	5.40321	8.06374e-07	9.22234e-05	0.0149018	1.10885	1.76563	2.15674	0.0263161	1.13517	1.10885
342510	CD300E	gene with protein product	CD300e molecule	5.3461	1.01086e-06	0.000109417	0.0186717	1.72202	1.74697	3.29898	0.0246012	1.74662	1.72202
63967	CLSPN	gene with protein product	Claspin	5.28631	1.27951e-06	0.000130342	0.0236197	1.05331	1.72743	2.07528	0.0199549	1.07326	1.05331
389668	XKR9	gene with protein product	XK, Kell blood group complex subunit-related family, member 9	5.26681	1.3814e-06	0.000137712	0.0254951	1.5734	1.72106	2.97604	0.123745	1.69714	1.5734
101929199	LOC101929199		uncharacterized LOC101929199	5.24888	1.48214e-06	0.000143113	0.0273455	1.57543	1.7152	2.98024	0.0176446	1.59308	1.57543
100129434	LOC100129434		Uncharacterized LOC100129434	5.2448	1.50606e-06	0.00014398	0.0277839	4.6061	1.71387	24.3542	3.02979	7.63589	4.6061
83990	BRIP1	gene with protein product	BRCA1 interacting protein C-terminal helicase 1	5.24074	1.53019e-06	0.000144801	0.0282258	1.7534	1.71255	3.37152	0.307492	2.06089	1.7534
9833	MELK	gene with protein product	Maternal embryonic leucine zipper kinase	5.1775	1.95956e-06	0.000176704	0.0361284	1.98007	1.69188	3.94512	0.716993	2.69706	1.98007
7368	UGT8	gene with protein product	UDP glycosyltransferase 8	5.17717	1.96211e-06	0.000176704	0.0361735	2.44508	1.69177	5.44555	0.239957	2.68504	2.44508
79966	SCD5	gene with protein product	Stearoyl-CoA desaturase 5	5.17319	1.99277e-06	0.000177753	0.0367366	1.36549	1.69047	2.57664	0.172734	1.53822	1.36549
101929486	LOC101929486		uncharacterized LOC101929486	5.17319	1.99283e-06	0.000177753	0.0367366	1.25958	1.69047	2.39427	0.0291899	1.28877	1.25958
148203	ZNF738	unknown	Zinc finger protein 738	5.16671	2.04381e-06	0.000181431	0.0376734	2.22527	1.68835	4.67597	0.306378	2.53164	2.22527
101929147	LOC101929147		uncharacterized LOC101929147	5.14957	2.1849e-06	0.000190867	0.0402677	2.22743	1.68275	4.68301	0.506023	2.73346	2.22743
3479	IGF1	gene with protein product	Insulin-like growth factor 1 (somatomedin C)	5.13927	2.27423e-06	0.000194478	0.0419026	1.57773	1.67939	2.985	0.012787	1.59052	1.57773
283463	MUC19	gene with protein product	Mucin 19, oligomeric	5.11345	2.51428e-06	0.000211132	0.0463155	1.03405	1.67095	2.04776	0	1.03405	1.03405
101927034	ROR1-AS1	RNA, long non-coding	ROR1 antisense RNA 1	5.09922	2.65705e-06	0.000220145	0.0489375	1.67153	1.6663	3.18553	0.154457	1.82599	1.67153
4983	OPHN1	gene with protein product	Oligophrenin 1	5.09628	2.68756e-06	0.000221688	0.0494967	4.30344	1.66534	19.7454	2.65327	6.95672	4.30344
100885776	UGDH-AS1	RNA, long non-coding	UGDH antisense RNA 1	5.07434	2.92587e-06	0.000236769	0.0538741	4.51708	1.65817	22.8969	3.45832	7.9754	4.51708
114814	GNRHR2	pseudogene	Gonadotropin-releasing hormone (type 2) receptor 2	5.07363	2.93389e-06	0.000236769	0.0540189	1.21711	1.65794	2.3248	0.0503335	1.26744	1.21711
160857	CCDC122	gene with protein product	Coiled-coil domain containing 122	5.00451	3.83078e-06	0.000293932	0.0704901	2.1679	1.63535	4.49369	0.323194	2.49109	2.1679
5314	PKHD1	gene with protein product	Polycystic kidney and hepatic disease 1 (autosomal recessive)	4.99922	3.90958e-06	0.000297479	0.0719285	2.46028	1.63362	5.50324	0.0946325	2.55491	2.46028
729987	LOC729987		Uncharacterized LOC729987	4.99811	3.92629e-06	0.000297536	0.0722319	1.03483	1.63326	2.04888	0.00265757	1.03749	1.03483
6095	RORA	gene with protein product	RAR-related orphan receptor A	4.98476	4.1331e-06	0.000310683	0.0760285	1.19893	1.6289	2.29569	0.00733373	1.20626	1.19893
285203	EOGT	gene with protein product	EGF domain-specific O-linked N-acetylglucosamine (GlcNAc) transferase	4.95523	4.62895e-06	0.000342432	0.0851311	2.09084	1.61925	4.25996	0.155866	2.24671	2.09084
641451	SNORA19	RNA, small nucleolar	Small nucleolar RNA, H/ACA box 19	4.94796	4.75952e-06	0.000350699	0.0875275	1.63332	1.61687	3.10226	0.262833	1.89615	1.63332
440590	ZYG11A	gene with protein product	Zyg-11 family member A, cell cycle regulator	4.91446	5.41021e-06	0.000390919	0.0994666	1.04839	1.60592	2.06822	0.0710173	1.1194	1.04839
83639	TEX101	gene with protein product	Testis expressed 101	4.8808	6.15109e-06	0.000427868	0.113026	1.15233	1.59492	2.22272	0.377587	1.52991	1.15233
30846	EHD2	gene with protein product	EH-domain containing 2	4.87474	6.29454e-06	0.000432999	0.115643	1.95051	1.59294	3.86512	0.0691383	2.01965	1.95051
374987	NEXN-AS1	RNA, long non-coding	NEXN antisense RNA 1	4.8283	7.50834e-06	0.000494595	0.137853	1.30527	1.57777	2.4713	0.0510916	1.35636	1.30527
57709	SLC7A14	gene with protein product	Solute carrier family 7 (orphan transporter), member 14	4.78221	8.93772e-06	0.000570606	0.164016	1.66947	1.56271	3.18098	0.0829293	1.7524	1.66947
100499171	LINC00276	RNA, long non-coding	Long intergenic non-protein coding RNA 276	4.75956	9.73441e-06	0.00060508	0.178568	1.06045	1.55531	2.08558	0.0156982	1.07615	1.06045
92	ACVR2A	gene with protein product	Activin A receptor, type IIA	4.69943	1.22e-05	0.000717452	0.223577	1.62351	1.53566	3.08123	0	1.62351	1.62351
4038	LRP4	gene with protein product	Low density lipoprotein receptor-related protein 4	4.66983	1.36274e-05	0.000775522	0.2496	1.18054	1.52598	2.26662	0	1.18054	1.18054
165631	PARP15	gene with protein product	Poly (ADP-ribose) polymerase family, member 15	4.66684	1.37804e-05	0.000775785	0.252347	3.31293	1.52501	9.93783	1.45384	4.76678	3.31293
346389	MACC1	gene with protein product	Metastasis associated in colon cancer 1	4.63228	1.56733e-05	0.000852741	0.286837	1.15962	1.51372	2.23398	0.194173	1.35379	1.15962
340273	ABCB5	gene with protein product	ATP-binding cassette, sub-family B (MDR/TAP), member 5	4.632	1.56898e-05	0.000852741	0.287124	1.20718	1.51362	2.30885	0.0414932	1.24867	1.20718
26011	TENM4	gene with protein product	Teneurin transmembrane protein 4	4.54458	2.16857e-05	0.00109261	0.396263	1.06738	1.48506	2.09563	0	1.06738	1.06738
57489	ODF2L	gene with protein product	Outer dense fiber of sperm tails 2-like	4.5403	2.20302e-05	0.00109944	0.402513	2.45059	1.48366	5.46638	0.583353	3.03394	2.45059
101927881	LOC101927881		uncharacterized LOC101927881	4.5401	2.20469e-05	0.00109944	0.402797	1.16215	1.48359	2.2379	0.149022	1.31117	1.16215
101928336	LOC101928336		uncharacterized LOC101928336	4.52526	2.32841e-05	0.00115136	0.425307	1.02299	1.47874	2.03212	0.0315121	1.0545	1.02299
9662	CEP135	gene with protein product	Centrosomal protein 135kDa	4.51457	2.42176e-05	0.00119435	0.442335	3.25719	1.47525	9.56117	0.461439	3.71863	3.25719
10752	CHL1	gene with protein product	Cell adhesion molecule with homology to L1CAM (close homolog of L1)	4.49363	2.6152e-05	0.00125811	0.477484	1.45832	1.46841	2.74788	0.00292358	1.46124	1.45832
101926889	LOC101926889		uncharacterized LOC101926889	4.49261	2.62495e-05	0.00125811	0.47921	1.72237	1.46808	3.29977	0.209498	1.93186	1.72237
100287015	LOC100287015		Uncharacterized LOC100287015	4.49191	2.63173e-05	0.00125811	0.480402	1.02116	1.46785	2.02955	0.0055458	1.02671	1.02116
57604	KIAA1456	gene with protein product	KIAA1456	4.48169	2.7321e-05	0.00127969	0.498472	1.01953	1.46451	2.02726	0.1393	1.15883	1.01953
157247	MGC27345		Uncharacterized protein MGC27345	4.4708	2.84315e-05	0.00131846	0.518619	1.7042	1.46095	3.25849	0.261344	1.96555	1.7042
646214	LOC646214		P21 protein (Cdc42/Rac)-activated kinase 2 pseudogene	4.44679	3.10366e-05	0.00141596	0.565953	3.09174	1.4531	8.52523	1.04761	4.13935	3.09174
11069	RAPGEF4	gene with protein product	Rap guanine nucleotide exchange factor (GEF) 4	4.42492	3.36108e-05	0.00149184	0.61249	1.47673	1.44595	2.78316	0.00257987	1.47931	1.47673
9001	HAP1	gene with protein product	Huntingtin-associated protein 1	4.384	3.89925e-05	0.0016944	0.710209	1.45365	1.43258	2.739	0	1.45365	1.45365
102659353	THRIL	RNA, long non-coding	TNF and HNRNPL related immunoregulatory long non-coding RNA	4.35027	4.40491e-05	0.00186628	0.801826	1.27286	1.42156	2.4164	0.0512314	1.32409	1.27286
102467081	LOC102467081		uncharacterized LOC102467081	4.31868	4.93558e-05	0.00205377	0.898029	1.02154	1.41124	2.03009	0.309357	1.3309	1.02154
440300	LOC440300		Chondroitin sulfate proteoglycan 4 pseudogene	4.3148	5.00483e-05	0.00206795	0.910478	2.19311	1.40997	4.57291	0.174939	2.36805	2.19311
100507524	ARHGEF26-AS1	RNA, long non-coding	ARHGEF26 antisense RNA 1	4.30887	5.11259e-05	0.0021027	0.929981	1.92071	1.40803	3.78608	0.43171	2.35242	1.92071
100272216	LOC100272216		Uncharacterized LOC100272216	4.30675	5.15167e-05	0.0021027	0.936986	1.1144	1.40734	2.16504	0.0249247	1.13932	1.1144
123722	FSD2	gene with protein product	Fibronectin type III and SPRY domain containing 2	4.29874	5.30191e-05	0.00213014	0.963835	1.08736	1.40472	2.12484	0.112566	1.19992	1.08736
10631	POSTN	gene with protein product	Periostin, osteoblast specific factor	4.29526	5.36851e-05	0.00214862	0.975888	1.10471	1.40358	2.15056	0.030852	1.13557	1.10471
102724699	LOC102724699		uncharacterized LOC102724699	4.29513	5.37097e-05	0.00214862	0.976282	3.01652	1.40354	8.09215	2.10443	5.12096	3.01652
2250	FGF5	gene with protein product	Fibroblast growth factor 5	4.28079	5.65402e-05	0.00222368	1	1.52235	1.39886	2.8726	0.196857	1.71921	1.52235
389791	PTGES2-AS1	RNA, long non-coding	Uncharacterized LOC389791	4.25575	6.18314e-05	0.00239638	1	1.80847	1.39067	3.5027	0.0457069	1.85418	1.80847
4751	NEK2	gene with protein product	NIMA-related kinase 2	4.23984	6.54402e-05	0.00249476	1	1.35943	1.38547	2.56583	0.0270024	1.38643	1.35943
23245	ASTN2	gene with protein product	Astrotactin 2	4.23284	6.70906e-05	0.00254726	1	3.26618	1.38319	9.62093	1.11347	4.37964	3.26618
85378	TUBGCP6	gene with protein product	Tubulin, gamma complex associated protein 6	4.23038	6.76802e-05	0.00256442	1	3.29723	1.38238	9.83029	0.543995	3.84123	3.29723
283314	C1RL-AS1	RNA, long non-coding	C1RL antisense RNA 1	4.19355	7.71299e-05	0.00281381	1	1.31634	1.37035	2.49033	0.0100007	1.32634	1.31634
781	CACNA2D1	gene with protein product	Calcium channel, voltage-dependent, alpha 2/delta subunit 1	4.15829	8.73626e-05	0.00311995	1	1.27042	1.35883	2.41232	0	1.27042	1.27042
287	ANK2	gene with protein product	Ankyrin 2, neuronal	4.15119	8.95775e-05	0.00316255	1	1.97155	1.35651	3.92188	0.00838772	1.97993	1.97155
143241	DYDC1	gene with protein product	DPY30 domain containing 1	4.13957	9.33138e-05	0.00325151	1	1.41338	1.35271	2.66361	0.0838761	1.49726	1.41338
728233	PI4KAP1	pseudogene	Phosphatidylinositol 4-kinase, catalytic, alpha pseudogene 1	4.13774	9.39195e-05	0.00326042	1	2.1768	1.35211	4.52151	0.257973	2.43478	2.1768
101928936	LOC101928936		uncharacterized LOC101928936	4.12771	9.72882e-05	0.00332779	1	1.72643	1.34883	3.30908	0.82695	2.55338	1.72643
23101	MCF2L2	gene with protein product	MCF.2 cell line derived transforming sequence-like 2	4.12488	9.82591e-05	0.00334871	1	1.88829	1.34791	3.70196	0.325623	2.21391	1.88829
6476	SI	gene with protein product	Sucrase-isomaltase (alpha-glucosidase)	4.11477	0.000101806	0.00342575	1	1.53808	1.34461	2.90407	0	1.53808	1.53808
342892	ZNF850	gene with protein product	Zinc finger protein 850	4.06788	0.000119935	0.00385426	1	1.70449	1.32928	3.25913	0.373634	2.07812	1.70449
101752400	CAPN10-AS1	RNA, long non-coding	CAPN10 antisense RNA 1 (head to head)	4.05943	0.000123517	0.00393606	1	2.03143	1.32652	4.08811	0.0828478	2.11428	2.03143
257044	C1orf101	gene with protein product	Chromosome 1 open reading frame 101	4.00859	0.000147343	0.00444676	1	1.37333	1.30991	2.59068	0.0465981	1.41993	1.37333
1114	CHGB	gene with protein product	Chromogranin B (secretogranin 1)	4.00558	0.000148883	0.00447227	1	1.54916	1.30892	2.92647	0	1.54916	1.54916
83445	GSG1	gene with protein product	Germ cell associated 1	4.0013	0.000151102	0.00451418	1	1.2023	1.30753	2.30106	0.123447	1.32574	1.2023
23105	FSTL4	gene with protein product	Follistatin-like 4	3.99359	0.000155176	0.00456578	1	1.77338	1.30501	3.41854	0.153545	1.92693	1.77338
83932	SPRTN	gene with protein product	SprT-like N-terminal domain	3.99285	0.000155573	0.00456722	1	1.15234	1.30477	2.22273	0.0253075	1.17764	1.15234
64386	MMP25	gene with protein product	Matrix metallopeptidase 25	3.98865	0.000157843	0.00460486	1	1.67387	1.30339	3.19069	0.111931	1.7858	1.67387
5939	RBMS2	gene with protein product	RNA binding motif, single stranded interacting protein 2	3.98807	0.00015816	0.00460689	1	1.80781	1.3032	3.5011	0.266368	2.07418	1.80781
83937	RASSF4	gene with protein product	Ras association (RalGDS/AF-6) domain family member 4	3.98738	0.000158534	0.00461061	1	1.80855	1.30298	3.5029	0.00444783	1.813	1.80855
2634	GBP2	gene with protein product	Guanylate binding protein 2, interferon-inducible	3.97161	0.000167383	0.00482281	1	2.99169	1.29782	7.95403	0.512381	3.50407	2.99169
54739	XAF1	gene with protein product	XIAP associated factor 1	3.95085	0.000179759	0.00506689	1	1.87483	1.29104	3.66759	0.214406	2.08924	1.87483
1406	CRX	gene with protein product	Cone-rod homeobox	3.94469	0.000183592	0.00512353	1	1.04008	1.28903	2.05634	0.248483	1.28856	1.04008
4053	LTBP2	gene with protein product	Latent transforming growth factor beta binding protein 2	3.94055	0.000186216	0.00515816	1	1.27441	1.28767	2.419	0.0950978	1.36951	1.27441
219731	PROSER2-AS1	RNA, long non-coding	PROSER2 antisense RNA 1	3.9214	0.000198823	0.00542673	1	1.34033	1.28142	2.5321	0.00973769	1.35007	1.34033
8350	HIST1H3A	gene with protein product	Histone cluster 1, H3a	3.91613	0.000202433	0.00549549	1	1.49162	1.2797	2.81204	0	1.49162	1.49162
699	BUB1	gene with protein product	BUB1 mitotic checkpoint serine/threonine kinase	3.91199	0.000205315	0.00551511	1	1.46618	1.27834	2.7629	0	1.46618	1.46618
200315	APOBEC3A	gene with protein product	apolipoprotein B mRNA editing enzyme, catalytic polypeptide-like 3A	3.90441	0.000210693	0.0056433	1	1.00622	1.27586	2.00864	0.0911596	1.09738	1.00622
25862	USP49	gene with protein product	Ubiquitin specific peptidase 49	3.89479	0.000217709	0.00579032	1	1.63332	1.27272	3.10227	0.211377	1.8447	1.63332
9459	ARHGEF6	gene with protein product	Rac/Cdc42 guanine nucleotide exchange factor (GEF) 6	3.87826	0.000230292	0.00605516	1	2.6118	1.26732	6.11266	0.430995	3.04279	2.6118
692073	SNORA16A	RNA, small nucleolar	small nucleolar RNA, H/ACA box 16A	3.87376	0.000233833	0.0061396	1	1.86229	1.26585	3.63583	0.102499	1.96479	1.86229
5295	PIK3R1	gene with protein product	Phosphoinositide-3-kinase, regulatory subunit 1 (alpha)	3.86519	0.000240727	0.0062717	1	2.56503	1.26305	5.91766	0.444525	3.00955	2.56503
113	ADCY7	gene with protein product	Adenylate cyclase 7	3.86412	0.000241608	0.00628182	1	1.79083	1.2627	3.46013	0.215325	2.00615	1.79083
1000	CDH2	gene with protein product	Cadherin 2, type 1, N-cadherin (neuronal)	3.85808	0.000246597	0.0063848	1	1.09031	1.26073	2.12919	0.00479352	1.0951	1.09031
9420	CYP7B1	gene with protein product	Cytochrome P450, family 7, subfamily B, polypeptide 1	3.85174	0.00025195	0.00648737	1	1.71574	1.25865	3.28464	0	1.71574	1.71574
115362	GBP5	gene with protein product	Guanylate binding protein 5	3.8417	0.000260648	0.00667484	1	1.41599	1.25537	2.66843	0.00959394	1.42558	1.41599
5000	ORC4	gene with protein product	Origin recognition complex, subunit 4	3.81964	0.000280774	0.00709239	1	3.78322	1.24816	13.7677	3.34471	7.12793	3.78322
60489	APOBEC3G	gene with protein product	Apolipoprotein B mRNA editing enzyme, catalytic polypeptide-like 3G	3.81888	0.000281487	0.0071008	1	1.24153	1.24792	2.36449	0.094015	1.33555	1.24153
284443	ZNF493	gene with protein product	Zinc finger protein 493	3.81331	0.000286815	0.00720338	1	2.27008	1.2461	4.82352	0.647836	2.91792	2.27008
100288846	LOC100288846		Uncharacterized LOC100288846	3.80755	0.000292425	0.00731729	1	1.7321	1.24421	3.3221	0.0336776	1.76577	1.7321
63982	ANO3	gene with protein product	Anoctamin 3	3.77472	0.000326453	0.00790356	1	1.44591	1.23348	2.72434	0	1.44591	1.44591
4603	MYBL1	gene with protein product	V-myb myeloblastosis viral oncogene homolog (avian)-like 1	3.75714	0.000346188	0.00826331	1	1.52089	1.22774	2.86968	0	1.52089	1.52089
3490	IGFBP7	gene with protein product	Insulin-like growth factor binding protein 7	3.71781	0.000394564	0.00915085	1	2.32516	1.21489	5.01122	0.178196	2.50336	2.32516
285521	COX18	gene with protein product	Cytochrome c oxidase assembly homolog 18 (yeast)	3.71485	0.000398459	0.00921597	1	1.46215	1.21392	2.75519	0.199441	1.66159	1.46215
55243	KIRREL	gene with protein product	Kin of IRRE like (Drosophila)	3.69337	0.000427812	0.00978561	1	1.36416	1.2069	2.57426	0	1.36416	1.36416
57684	ZBTB26	gene with protein product	Zinc finger and BTB domain containing 26	3.68262	0.000443261	0.00995574	1	1.54481	1.20339	2.91766	0	1.54481	1.54481
55083	KIF26B	gene with protein product	Kinesin family member 26B	3.67765	0.000450588	0.0100362	1	1.0387	1.20176	2.05438	0.00192657	1.04063	1.0387
2561	GABRB2	gene with protein product	Gamma-aminobutyric acid (GABA) A receptor, beta 2	3.66696	0.000466726	0.0102414	1	1.41042	1.19827	2.65814	0	1.41042	1.41042
253724	TTC41P	pseudogene	Grp94 neighboring nucleotidase pseudogene	3.66155	0.000475099	0.0103218	1	1.42109	1.1965	2.67788	0	1.42109	1.42109
4485	MST1	gene with protein product	Macrophage stimulating 1 (hepatocyte growth factor-like)	3.6604	0.000476904	0.0103218	1	1.87286	1.19613	3.66259	0.0405977	1.91346	1.87286
387755	INSC	gene with protein product	Inscuteable homolog (Drosophila)	3.64408	0.000503136	0.0105033	1	1.07015	1.1908	2.09966	0.0147108	1.08487	1.07015
6483	ST3GAL2	gene with protein product	ST3 beta-galactoside alpha-2,3-sialyltransferase 2	3.64349	0.000504106	0.0105118	1	1.2327	1.1906	2.35007	0.127317	1.36002	1.2327
23683	PRKD3	gene with protein product	Protein kinase D3	3.64039	0.000509265	0.0105772	1	2.89422	1.18959	7.4344	0.448843	3.34306	2.89422
25759	SHC2	gene with protein product	SHC (Src homology 2 domain containing) transforming protein 2	3.63768	0.000513792	0.0105953	1	2.93703	1.18871	7.65833	0.768539	3.70557	2.93703
7253	TSHR	gene with protein product	Thyroid stimulating hormone receptor	3.63735	0.000514361	0.0105953	1	1.11471	1.1886	2.16551	0.0247798	1.13949	1.11471
127579	DCST2	gene with protein product	DC-STAMP domain containing 2	3.63587	0.000516853	0.0106231	1	1.72501	1.18811	3.30582	0.0182412	1.74325	1.72501
120935	CCDC38	gene with protein product	Coiled-coil domain containing 38	3.6239	0.000537493	0.0108813	1	1.20352	1.1842	2.30301	0.00187253	1.2054	1.20352
7366	UGT2B15	gene with protein product	UDP glucuronosyltransferase 2 family, polypeptide B15	3.62075	0.000543042	0.0109148	1	1.16808	1.18317	2.24713	0.113397	1.28148	1.16808
100507290	ZNF865	gene with protein product	Zinc finger protein 865	3.61734	0.000549127	0.0109602	1	1.01758	1.18206	2.02453	0.0453123	1.0629	1.01758
129450	TYW5	gene with protein product	TRNA-yW synthesizing protein 5	3.60775	0.000566569	0.0112432	1	2.47784	1.17892	5.57062	0.707396	3.18524	2.47784
151194	METTL21A	gene with protein product	Methyltransferase like 21A	3.59101	0.000598301	0.0116791	1	2.8555	1.17345	7.23756	1.97359	4.82909	2.8555
342357	ZKSCAN2	gene with protein product	Zinc finger with KRAB and SCAN domains 2	3.58929	0.00060165	0.0117077	1	1.28056	1.17289	2.42934	0.0564505	1.33701	1.28056
56245	C21orf62	gene with protein product	Chromosome 21 open reading frame 62	3.58817	0.000603835	0.011738	1	1.06271	1.17253	2.08885	0.258127	1.32084	1.06271
103625684	RNU6-2	RNA, small nuclear	RNA, U6 small nuclear 2	3.58609	0.000607934	0.0117808	1	1.31863	1.17185	2.49429	0.322848	1.64148	1.31863
85407	NKD1	gene with protein product	Naked cuticle homolog 1 (Drosophila)	3.58225	0.00061556	0.0118412	1	1.08615	1.17059	2.12307	0.0829851	1.16914	1.08615
221937	FOXK1	gene with protein product	Forkhead box K1	3.57937	0.000621335	0.0119166	1	2.78046	1.16965	6.87072	2.02673	4.8072	2.78046
646851	FAM227A	gene with protein product	Family with sequence similarity 227, member A	3.57557	0.00062904	0.0119551	1	1.0168	1.16841	2.02343	0.161819	1.17862	1.0168
751071	METTL12	gene with protein product	Methyltransferase like 12	3.57476	0.000630709	0.0119551	1	1.44469	1.16814	2.72204	0.227369	1.67206	1.44469
100507410	C1QTNF1-AS1	RNA, long non-coding	Uncharacterized LOC100507410	3.57221	0.000635937	0.0119591	1	1.72838	1.16731	3.31355	0.0303761	1.75875	1.72838
100533970	P2RX5-TAX1BP3	readthrough	P2RX5-TAX1BP3 readthrough (NMD candidate)	3.57199	0.000636379	0.0119591	1	1.35947	1.16724	2.56591	0.201309	1.56078	1.35947
374462	PTPRQ	gene with protein product	Protein tyrosine phosphatase, receptor type, Q	3.54931	0.000684805	0.0125216	1	1.59862	1.15983	3.02854	0	1.59862	1.59862
25842	ASF1A	gene with protein product	ASF1 anti-silencing function 1 homolog A (S. cerevisiae)	3.53625	0.000714265	0.0128402	1	1.71615	1.15556	3.28559	0.198195	1.91435	1.71615
6323	SCN1A	gene with protein product	Sodium channel, voltage-gated, type I, alpha subunit	3.52904	0.00073104	0.0130787	1	1.40331	1.1532	2.64507	0.0305029	1.43381	1.40331
285966	TCAF2	gene with protein product	Family with sequence similarity 115, member C	3.52768	0.000734245	0.0130984	1	1.63556	1.15276	3.10707	0.328049	1.96361	1.63556
374860	ANKRD30B	gene with protein product	Ankyrin repeat domain 30B	3.51023	0.000776578	0.0136446	1	1.1293	1.14706	2.18752	0	1.1293	1.1293
729348	LOC729348		LINE1 retrotransposable element	3.50264	0.000795688	0.0138899	1	3.17224	1.14458	9.01444	3.22637	6.39861	3.17224
54947	LPCAT2	gene with protein product	Lysophosphatidylcholine acyltransferase 2	3.50262	0.000795753	0.0138899	1	1.47936	1.14457	2.78825	0.305753	1.78512	1.47936
23145	SSPO	gene with protein product	SCO-spondin homolog (Bos taurus)	3.50123	0.000799293	0.0139387	1	1.84732	1.14412	3.59831	0.0938934	1.94121	1.84732
134957	STXBP5	gene with protein product	Syntaxin binding protein 5 (tomosyn)	3.50038	0.000801474	0.0139636	1	1.68244	1.14384	3.2097	0.220207	1.90265	1.68244
57823	SLAMF7	gene with protein product	SLAM family member 7	3.49896	0.000805115	0.0140009	1	1.24684	1.14338	2.37322	0.0209356	1.26778	1.24684
80216	ALPK1	gene with protein product	Alpha-kinase 1	3.47119	0.000879777	0.014937	1	1.60059	1.1343	3.03268	0.0054722	1.60606	1.60059
127002	ATXN7L2	gene with protein product	Ataxin 7-like 2	3.46691	0.000891851	0.0150873	1	2.52378	1.1329	5.75085	0.331128	2.8549	2.52378
1075	CTSC	gene with protein product	Cathepsin C	3.46612	0.00089409	0.0150873	1	2.05022	1.13264	4.14168	0.56717	2.61739	2.05022
339327	ZNF546	gene with protein product	Zinc finger protein 546	3.45033	0.000940137	0.0156903	1	1.04512	1.12748	2.06354	0.0831056	1.12823	1.04512
54832	VPS13C	gene with protein product	Vacuolar protein sorting 13 homolog C (S. cerevisiae)	3.4489	0.000944414	0.0157335	1	3.5095	1.12701	11.3884	1.70949	5.21899	3.5095
284047	CCDC144B	pseudogene	Coiled-coil domain containing 144B (pseudogene)	3.44689	0.000950443	0.0158198	1	2.43322	1.12636	5.40097	0.633797	3.06701	2.43322
375190	FAM228B	gene with protein product	Family with sequence similarity 228, member B	3.44138	0.000967185	0.0160226	1	2.00128	1.12456	4.00354	0.142152	2.14343	2.00128
4240	MFGE8	gene with protein product	Milk fat globule-EGF factor 8 protein	3.44099	0.000968396	0.0160226	1	1.64226	1.12443	3.12155	0.0944268	1.73669	1.64226
54361	WNT4	gene with protein product	Wingless-type MMTV integration site family, member 4	3.44035	0.000970368	0.0160226	1	1.4118	1.12422	2.6607	0.0798852	1.49169	1.4118
79895	ATP8B4	gene with protein product	ATPase, class I, type 8B, member 4	3.43618	0.000983275	0.0161358	1	1.84217	1.12286	3.58548	0.144798	1.98696	1.84217
100996279	LINC00269	RNA, long non-coding	long intergenic non-protein coding RNA 269	3.43272	0.000994098	0.016299	1	1.16003	1.12173	2.23462	0.00972793	1.16976	1.16003
100505621	C11orf72	unknown	Chromosome 11 open reading frame 72	3.42898	0.00100594	0.0164497	1	2.01035	1.1205	4.02881	0.880386	2.89074	2.01035
619190	FDPSP2	pseudogene	MGC44478	3.41957	0.00103629	0.0168574	1	1.38082	1.11743	2.60417	0.28645	1.66728	1.38082
401082	LINC01205	RNA, long non-coding	Uncharacterized LOC401082	3.41505	0.00105118	0.0170411	1	1.06925	1.11595	2.09834	0.0642026	1.13345	1.06925
286437	LOC286437		Uncharacterized LOC286437	3.41476	0.00105215	0.0170411	1	1.40809	1.11586	2.65386	0.281561	1.68965	1.40809
144486	CEP83-AS1	RNA, long non-coding	Uncharacterized LOC144486	3.41354	0.00105619	0.0170734	1	1.32729	1.11546	2.50931	0.00568095	1.33297	1.32729
123041	SLC24A4	gene with protein product	Solute carrier family 24 (sodium/potassium/calcium exchanger), member 4	3.41048	0.00106643	0.0171088	1	1.22399	1.11446	2.33592	0.180023	1.40401	1.22399
23162	MAPK8IP3	gene with protein product	Mitogen-activated protein kinase 8 interacting protein 3	3.40227	0.00109439	0.0173779	1	2.55399	1.11178	5.87258	0.79104	3.34503	2.55399
23031	MAST3	gene with protein product	Microtubule associated serine/threonine kinase 3	3.40227	0.00109439	0.0173779	1	2.41209	1.11178	5.32247	0.481084	2.89318	2.41209
26140	TTLL3	gene with protein product	Tubulin tyrosine ligase-like family, member 3	3.39874	0.00110662	0.0174236	1	1.26759	1.11062	2.40758	0.0589709	1.32656	1.26759
5603	MAPK13	gene with protein product	Mitogen-activated protein kinase 13	3.39775	0.00111005	0.0174629	1	1.39427	1.1103	2.62856	0.341236	1.73551	1.39427
9406	ZRANB2	gene with protein product	Zinc finger, RAN-binding domain containing 2	3.39672	0.00111367	0.017481	1	3.69579	1.10996	12.9582	2.23974	5.93553	3.69579
4893	NRAS	gene with protein product	Neuroblastoma RAS viral (v-ras) oncogene homolog	3.38384	0.00115963	0.01797	1	1.89504	1.10576	3.71933	0.245014	2.14006	1.89504
353088	ZNF429	gene with protein product	Zinc finger protein 429	3.38354	0.00116074	0.0179722	1	1.85349	1.10566	3.61374	0.381437	2.23493	1.85349
140803	TRPM6	gene with protein product	Transient receptor potential cation channel, subfamily M, member 6	3.37247	0.0012017	0.0183775	1	1.91912	1.10204	3.78192	0.172909	2.09203	1.91912
5137	PDE1C	gene with protein product	Phosphodiesterase 1C, calmodulin-dependent 70kDa	3.36322	0.00123701	0.0186422	1	1.02233	1.09902	2.0312	0	1.02233	1.02233
10261	IGSF6	gene with protein product	Immunoglobulin superfamily, member 6	3.35489	0.00126963	0.0189956	1	1.90466	1.09629	3.74421	0.160113	2.06477	1.90466
440072	LINC00167	RNA, long non-coding	Long intergenic non-protein coding RNA 167	3.33992	0.00133027	0.0196973	1	1.18693	1.0914	2.27668	0.0562423	1.24317	1.18693
80263	TRIM45	gene with protein product	Tripartite motif containing 45	3.338	0.00133824	0.0197839	1	1.07887	1.09078	2.11238	0.181294	1.26016	1.07887
548596	CKMT1A	gene with protein product	Creatine kinase, mitochondrial 1A	3.33724	0.00134141	0.019815	1	1.18787	1.09053	2.27816	0	1.18787	1.18787
55033	FKBP14	gene with protein product	FK506 binding protein 14, 22 kDa	3.33358	0.00135675	0.0199782	1	2.42207	1.08933	5.35938	0.599518	3.02158	2.42207
100628315	DNM3OS	RNA, long non-coding	DNM3 opposite strand/antisense RNA	3.33293	0.0013595	0.0199872	1	1.56753	1.08912	2.96398	0.0591426	1.62668	1.56753
283267	LINC00294	RNA, long non-coding	Long intergenic non-protein coding RNA 294	3.31833	0.00142256	0.0206474	1	1.25924	1.08435	2.39369	0.297169	1.55641	1.25924
375248	ANKRD36	gene with protein product	Ankyrin repeat domain 36	3.31782	0.00142481	0.0206542	1	2.8456	1.08418	7.18803	1.62043	4.46603	2.8456
60509	AGBL5	gene with protein product	ATP/GTP binding protein-like 5	3.31292	0.00144662	0.0207936	1	2.26723	1.08258	4.81397	0.550564	2.81779	2.26723
2918	GRM8	gene with protein product	Glutamate receptor, metabotropic 8	3.30848	0.00146667	0.0209193	1	1.09336	1.08113	2.1337	0	1.09336	1.09336
114823	LENG8	gene with protein product	Leukocyte receptor cluster (LRC) member 8	3.30351	0.00148938	0.0211785	1	2.61589	1.0795	6.13003	1.32629	3.94218	2.61589
57573	ZNF471	gene with protein product	Zinc finger protein 471	3.29537	0.00152728	0.0216022	1	1.33555	1.07685	2.52372	0.200319	1.53587	1.33555
100129716	ARRDC3-AS1	RNA, long non-coding	ARRDC3 antisense RNA 1	3.29436	0.00153209	0.0216537	1	1.79034	1.07651	3.45896	0.493117	2.28346	1.79034
930	CD19	gene with protein product	CD19 molecule	3.29318	0.00153768	0.0217163	1	1.27496	1.07613	2.41992	0	1.27496	1.27496
100506023	LOC100506023		Uncharacterized LOC100506023	3.28895	0.00155788	0.0217326	1	1.17199	1.07475	2.25322	0.183541	1.35553	1.17199
2177	FANCD2	gene with protein product	Fanconi anemia, complementation group D2	3.28485	0.00157771	0.0218406	1	1.41518	1.07341	2.66693	0.0701582	1.48534	1.41518
8458	TTF2	gene with protein product	Transcription termination factor, RNA polymerase II	3.27476	0.00162746	0.0222917	1	1.71895	1.07011	3.29196	0.163931	1.88288	1.71895
3339	HSPG2	gene with protein product	Heparan sulfate proteoglycan 2	3.27141	0.00164431	0.0224762	1	1.83688	1.06902	3.57236	0.320737	2.15761	1.83688
26580	BSCL2	gene with protein product	Berardinelli-Seip congenital lipodystrophy 2 (seipin)	3.26811	0.00166107	0.0226193	1	1.79714	1.06794	3.47532	0.307446	2.10459	1.79714
472	ATM	gene with protein product	Ataxia telangiectasia mutated	3.2599	0.00170347	0.0229535	1	2.54943	1.06526	5.85405	0.808668	3.3581	2.54943
399815	LOC399815		Chromosome 10 open reading frame 88 pseudogene	3.24902	0.00176124	0.0235148	1	1.14669	1.0617	2.21406	0.0283205	1.17501	1.14669
80761	UPK3B	gene with protein product	Uroplakin 3B	3.24815	0.00176594	0.0235148	1	1.39547	1.06141	2.63074	0.0405269	1.43599	1.39547
144321	GLIPR1L2	gene with protein product	GLI pathogenesis-related 1 like 2	3.24624	0.00177627	0.0236018	1	1.35892	1.06079	2.56493	0.10735	1.46627	1.35892
411	ARSB	gene with protein product	Arylsulfatase B	3.24457	0.0017854	0.0236949	1	1.67209	1.06024	3.18676	0.432012	2.1041	1.67209
27181	SIGLEC8	gene with protein product	Sialic acid binding Ig-like lectin 8	3.2423	0.00179779	0.0237522	1	1.07264	1.05951	2.10328	0.0584964	1.13114	1.07264
3140	MR1	gene with protein product	Major histocompatibility complex, class I-related	3.23095	0.00186123	0.0243659	1	1.33894	1.05579	2.52965	0.147472	1.48641	1.33894
84671	ZNF347	gene with protein product	Zinc finger protein 347	3.22914	0.00187153	0.0244399	1	1.6096	1.0552	3.05167	0.233128	1.84273	1.6096
91181	NUP210L	gene with protein product	Nucleoporin 210kDa-like	3.22262	0.0019091	0.0247799	1	1.2802	1.05307	2.42872	0.114453	1.39465	1.2802
9353	SLIT2	gene with protein product	Slit homolog 2 (Drosophila)	3.20759	0.00199841	0.0256313	1	1.08846	1.04816	2.12646	0	1.08846	1.08846
51804	SIX4	gene with protein product	SIX homeobox 4	3.20492	0.00201467	0.0258127	1	1.21354	1.04729	2.31906	0.28735	1.50089	1.21354
283310	OTOGL	gene with protein product	Otogelin-like	3.20297	0.00202664	0.0258771	1	1.03725	1.04665	2.05231	0	1.03725	1.03725
144455	E2F7	gene with protein product	E2F transcription factor 7	3.18342	0.00215028	0.0271951	1	1.07046	1.04026	2.1001	0.00618098	1.07664	1.07046
84250	ANKRD32	gene with protein product	Ankyrin repeat domain 32	3.17956	0.00217549	0.0274395	1	1.72922	1.039	3.31548	0.236933	1.96615	1.72922
203102	ADAM32	gene with protein product	ADAM metallopeptidase domain 32	3.1754	0.002203	0.0277114	1	1.14954	1.03764	2.21843	0.0621039	1.21164	1.14954
317772	HIST2H2AB	gene with protein product	Histone cluster 2, H2ab	3.17512	0.00220487	0.0277162	1	1.11747	1.03755	2.16966	0.135393	1.25286	1.11747
27123	DKK2	gene with protein product	Dickkopf 2 homolog (Xenopus laevis)	3.17095	0.00223279	0.0279202	1	1.34129	1.03619	2.53378	0.0182412	1.35954	1.34129
153478	PLEKHG4B	gene with protein product	Pleckstrin homology domain containing, family G (with RhoGef domain) member 4B	3.16796	0.00225299	0.0280939	1	1.23894	1.03521	2.36025	0.179222	1.41816	1.23894
23093	TTLL5	gene with protein product	Tubulin tyrosine ligase-like family, member 5	3.15114	0.00236992	0.0291618	1	2.39983	1.02972	5.27742	0.599248	2.99908	2.39983
114822	RHPN1	gene with protein product	Rhophilin, Rho GTPase binding protein 1	3.14734	0.00239712	0.0294188	1	2.85194	1.02847	7.21969	0.921357	3.77329	2.85194
55200	PLEKHG6	gene with protein product	Pleckstrin homology domain containing, family G (with RhoGef domain) member 6	3.14663	0.00240227	0.0294432	1	1.52514	1.02824	2.87815	0.0888189	1.61396	1.52514
6002	RGS12	gene with protein product	Regulator of G-protein signaling 12	3.13447	0.00249149	0.0303174	1	2.00332	1.02427	4.00922	0.342453	2.34577	2.00332
57481	KIAA1210	gene with protein product	KIAA1210	3.13441	0.00249189	0.0303174	1	1.40808	1.02425	2.65384	0	1.40808	1.40808
80781	COL18A1	gene with protein product	Collagen, type XVIII, alpha 1	3.13005	0.0025246	0.0304685	1	1.86966	1.02282	3.65446	0.311026	2.18068	1.86966
1760	DMPK	gene with protein product	Dystrophia myotonica-protein kinase	3.12976	0.00252678	0.0304685	1	1.19753	1.02273	2.29347	0.12505	1.32258	1.19753
54454	ATAD2B	gene with protein product	ATPase family, AAA domain containing 2B	3.12605	0.00255502	0.0307097	1	2.12641	1.02152	4.3663	0.563081	2.68949	2.12641
51744	CD244	gene with protein product	CD244 molecule, natural killer cell receptor 2B4	3.11998	0.00260175	0.0311508	1	1.98152	1.01953	3.94908	0.262032	2.24355	1.98152
163702	IFNLR1	gene with protein product	Interferon, lambda receptor 1	3.11576	0.00263476	0.031425	1	1.2674	1.01815	2.40727	0.2386	1.506	1.2674
65981	CAPRIN2	gene with protein product	Caprin family member 2	3.11485	0.0026419	0.03149	1	1.70612	1.01786	3.26282	0.240657	1.94678	1.70612
51268	PIPOX	gene with protein product	Pipecolic acid oxidase	3.10904	0.00268808	0.0318555	1	1.39788	1.01596	2.63514	0.109265	1.50714	1.39788
55217	TMLHE	gene with protein product	Trimethyllysine hydroxylase, epsilon	3.10706	0.00270391	0.0318555	1	1.94482	1.01531	3.84989	0.257442	2.20226	1.94482
54440	SASH3	gene with protein product	SAM and SH3 domain containing 3	3.09784	0.00277915	0.0322596	1	1.69769	1.0123	3.24382	0.283662	1.98136	1.69769
7461	CLIP2	gene with protein product	CAP-GLY domain containing linker protein 2	3.09679	0.00278783	0.0322799	1	2.33159	1.01196	5.03359	0.837559	3.16915	2.33159
80336	PABPC1L	gene with protein product	Poly(A) binding protein, cytoplasmic 1-like	3.0595	0.00311325	0.035174	1	2.14729	0.99977	4.42994	0.277604	2.42489	2.14729
57333	RCN3	gene with protein product	Reticulocalbin 3, EF-hand calcium binding domain	3.05738	0.0031328	0.0353521	1	1.10182	0.999076	2.14626	0	1.10182	1.10182
85461	TANC1	gene with protein product	Tetratricopeptide repeat, ankyrin repeat and coiled-coil containing 1	3.05366	0.00316732	0.0355833	1	2.71348	0.997861	6.55902	0.798433	3.51191	2.71348
57447	NDRG2	gene with protein product	NDRG family member 2	3.05257	0.00317751	0.0356409	1	1.35134	0.997505	2.55148	0.142312	1.49365	1.35134
349152	DPY19L2P2	pseudogene	Dpy-19-like 2 pseudogene 2 (C. elegans)	3.05206	0.00318226	0.0356572	1	1.31971	0.997339	2.49616	0.174759	1.49447	1.31971
23626	SPO11	gene with protein product	SPO11 meiotic protein covalently bound to DSB homolog (S. cerevisiae)	3.04294	0.00326888	0.0362297	1	1.26186	0.994356	2.39805	0	1.26186	1.26186
90668	LRRC16B	gene with protein product	Leucine rich repeat containing 16B	3.04086	0.00328893	0.0364303	1	1.36441	0.993676	2.57471	0.00469773	1.36911	1.36441
4671	NAIP	gene with protein product	NLR family, apoptosis inhibitory protein	3.04029	0.00329437	0.0364473	1	1.73412	0.993492	3.32675	0.38317	2.11729	1.73412
80714	PBX4	gene with protein product	Pre-B-cell leukemia homeobox 4	3.03943	0.00330275	0.0365183	1	1.91696	0.99321	3.77626	0.309269	2.22623	1.91696
2241	FER	gene with protein product	Fer (fps/fes related) tyrosine kinase	3.03854	0.00331136	0.0365905	1	1.67807	0.99292	3.19999	0.324851	2.00292	1.67807
54806	AHI1	gene with protein product	Abelson helper integration site 1	3.03684	0.00332797	0.0367219	1	2.69739	0.992363	6.48625	1.23181	3.92919	2.69739
10154	PLXNC1	gene with protein product	Plexin C1	3.03358	0.00335994	0.0369316	1	1.09117	0.991299	2.13047	0.0933505	1.18452	1.09117
969	CD69	gene with protein product	CD69 molecule	3.01722	0.00352484	0.0382931	1	2.16099	0.985953	4.47222	0.373437	2.53443	2.16099
23039	XPO7	gene with protein product	Exportin 7	2.99595	0.00375048	0.0401127	1	2.03743	0.979003	4.10513	0.65957	2.697	2.03743
55771	PRR11	gene with protein product	Proline rich 11	2.98598	0.00386076	0.0409865	1	1.14709	0.975746	2.21466	0.413686	1.56077	1.14709
57211	ADGRG6	gene with protein product	G protein-coupled receptor 126	2.98468	0.00387538	0.0410917	1	1.59566	0.975321	3.02232	0.147089	1.74275	1.59566
10568	SLC34A2	gene with protein product	Solute carrier family 34 (sodium phosphate), member 2	2.97658	0.00396755	0.0415672	1	1.0804	0.972674	2.11462	0	1.0804	1.0804
994	CDC25B	gene with protein product	Cell division cycle 25B	2.971	0.0040322	0.0421347	1	1.73666	0.970851	3.33264	0.15987	1.89653	1.73666
151254	ALS2CR11	gene with protein product	Amyotrophic lateral sclerosis 2 (juvenile) chromosome region, candidate 11	2.96323	0.00412388	0.0429483	1	1.30306	0.968312	2.46751	0	1.30306	1.30306
7776	ZNF236	gene with protein product	Zinc finger protein 236	2.96023	0.00415983	0.0432502	1	1.98505	0.96733	3.95878	0.44443	2.42949	1.98505
6698	SPRR1A	gene with protein product	Small proline-rich protein 1A	2.95863	0.00417908	0.0433822	1	1.1184	0.966808	2.17105	0	1.1184	1.1184
126432	RINL	gene with protein product	Ras and Rab interactor-like	2.95818	0.00418455	0.0434103	1	1.30379	0.96666	2.46877	0.17823	1.48202	1.30379
441389	LINC01239	RNA, long non-coding	long intergenic non-protein coding RNA 1239	2.94112	0.00439543	0.0449724	1	1.12439	0.961086	2.18009	0.00444783	1.12884	1.12439
100129046	LOC100129046		Uncharacterized LOC100129046	2.94062	0.00440175	0.0449876	1	1.20618	0.960923	2.30726	0	1.20618	1.20618
5138	PDE2A	gene with protein product	Phosphodiesterase 2A, cGMP-stimulated	2.93561	0.00446568	0.0454417	1	1.02331	0.959284	2.03258	0.043732	1.06705	1.02331
126282	TNFAIP8L1	gene with protein product	Tumor necrosis factor, alpha-induced protein 8-like 1	2.93291	0.00450047	0.0456711	1	1.51335	0.958402	2.85473	0.491543	2.0049	1.51335
101927811	LOC101927811		uncharacterized LOC101927811	2.92497	0.00460416	0.0464955	1	1.43983	0.955808	2.71289	0.140155	1.57999	1.43983
290	ANPEP	gene with protein product	Alanyl (membrane) aminopeptidase	2.92213	0.00464182	0.0467998	1	1.57545	0.954879	2.98029	0.125097	1.70055	1.57545
54768	HYDIN	gene with protein product	HYDIN, axonemal central pair apparatus protein	2.91928	0.00467986	0.0471004	1	1.11945	0.953948	2.17264	0.124635	1.24409	1.11945
9734	HDAC9	gene with protein product	Histone deacetylase 9	2.91782	0.00469938	0.047176	1	1.19568	0.953473	2.29053	0.173411	1.36909	1.19568
388662	SLC6A17	gene with protein product	Solute carrier family 6, member 17	2.91015	0.00480369	0.0478112	1	1.23782	0.950965	2.35842	0.00253214	1.24035	1.23782
53942	CNTN5	gene with protein product	Contactin 5	2.90838	0.004828	0.0479856	1	1.20347	0.950387	2.30294	0.00468535	1.20816	1.20347
389649	C8orf86	gene with protein product	Chromosome 8 open reading frame 86	2.90691	0.00484838	0.0480252	1	1.28112	0.949906	2.43027	0	1.28112	1.28112
94240	EPSTI1	gene with protein product	Epithelial stromal interaction 1 (breast)	2.90549	0.00486805	0.0481689	1	1.00614	0.949442	2.00853	0	1.00614	1.00614
89890	KBTBD6	gene with protein product	Kelch repeat and BTB (POZ) domain containing 6	2.90437	0.00488361	0.048246	1	1.03259	0.949077	2.04569	0.110447	1.14304	1.03259
23397	NCAPH	gene with protein product	Non-SMC condensin I complex, subunit H	2.89418	0.00502768	0.0492241	1	1.38119	0.945745	2.60484	0.283406	1.6646	1.38119
59339	PLEKHA2	gene with protein product	Pleckstrin homology domain containing, family A (phosphoinositide binding specific) member 2	2.88875	0.00510595	0.0494621	1	1.25313	0.943971	2.38357	0.557436	1.81056	1.25313
64897	C12orf43	gene with protein product	Chromosome 12 open reading frame 43	2.88873	0.00510615	0.0494621	1	1.08061	0.943967	2.11494	0.143527	1.22414	1.08061
255631	COL24A1	gene with protein product	Collagen, type XXIV, alpha 1	2.88786	0.00511885	0.0494899	1	1.24151	0.943681	2.36446	0.158316	1.39983	1.24151
125919	ZNF543	gene with protein product	Zinc finger protein 543	2.88771	0.00512101	0.0494899	1	1.56278	0.943633	2.95422	0.319088	1.88186	1.56278
3953	LEPR	gene with protein product	Leptin receptor	2.88471	0.00516487	0.0497847	1	2.13807	0.942653	4.40173	1.12521	3.26328	2.13807
91319	DERL3	gene with protein product	Derlin 3	2.87825	0.00526059	0.0505247	1	1.11161	0.94054	2.16086	0.154415	1.26602	1.11161
183	AGT	gene with protein product	Angiotensinogen (serpin peptidase inhibitor, clade A, member 8)	2.87806	0.00526333	0.0505247	1	1.17945	0.94048	2.2649	0	1.17945	1.17945
255220	TXNDC8	gene with protein product	Thioredoxin domain containing 8 (spermatozoa)	2.87703	0.00527882	0.0506238	1	1.37497	0.940141	2.59363	0	1.37497	1.37497
677769	SCARNA17	RNA, small nucleolar	small Cajal body-specific RNA 17	2.87695	0.00527994	0.0506238	1	1.35635	0.940117	2.56037	0.239214	1.59557	1.35635
8216	LZTR1	gene with protein product	Leucine-zipper-like transcription regulator 1	2.87329	0.00533505	0.0510292	1	1.55941	0.938921	2.94733	0.129547	1.68896	1.55941
494188	FBXO47	gene with protein product	F-box protein 47	2.87169	0.00535932	0.0512089	1	1.28284	0.938397	2.43317	0	1.28284	1.28284
5444	PON1	gene with protein product	Paraoxonase 1	2.86751	0.0054232	0.0516339	1	1.08892	0.93703	2.12715	0	1.08892	1.08892
8924	HERC2	gene with protein product	HECT and RLD domain containing E3 ubiquitin protein ligase 2	2.85408	0.00563297	0.0531342	1	2.66339	0.932644	6.33521	1.78721	4.4506	2.66339
100506551	LOC100506551		Uncharacterized LOC100506551	2.85312	0.00564836	0.0532071	1	1.02078	0.932328	2.02901	0.164336	1.18511	1.02078
10320	IKZF1	gene with protein product	IKAROS family zinc finger 1 (Ikaros)	2.84885	0.00571672	0.0536342	1	1.46107	0.930934	2.75313	0.350354	1.81143	1.46107
100505658	LOC100505658		Uncharacterized LOC100505658	2.84606	0.00576184	0.0538677	1	1.47797	0.930023	2.78556	0	1.47797	1.47797
253827	MSRB3	gene with protein product	Methionine sulfoxide reductase B3	2.84461	0.00578546	0.0539532	1	2.01329	0.929548	4.03701	0.484239	2.49753	2.01329
54662	TBC1D13	gene with protein product	TBC1 domain family, member 13	2.84183	0.00583095	0.0541877	1	1.86393	0.928639	3.63999	0.438383	2.30232	1.86393
5460	POU5F1	gene with protein product	POU class 5 homeobox 1	2.83873	0.0058821	0.0545556	1	1.75182	0.927625	3.36783	0.679152	2.43097	1.75182
100287177	EML2-AS1	RNA, long non-coding	Uncharacterized LOC100287177	2.8361	0.00592573	0.0548226	1	1.59948	0.926767	3.03034	0.281016	1.8805	1.59948
84814	PPAPDC3	gene with protein product	Phosphatidic acid phosphatase type 2 domain containing 3	2.82196	0.00616558	0.056481	1	1.42474	0.922147	2.68465	0.110027	1.53476	1.42474
4185	ADAM11	gene with protein product	ADAM metallopeptidase domain 11	2.82138	0.00617573	0.0565013	1	1.24209	0.921956	2.36541	0	1.24209	1.24209
80709	AKNA	gene with protein product	AT-hook transcription factor	2.80296	0.00650202	0.0584831	1	1.25385	0.915939	2.38477	0.234128	1.48798	1.25385
388849	LOC388849	gene with protein product	Uncharacterized LOC388849	2.79964	0.0065625	0.058873	1	1.01509	0.914854	2.02103	0	1.01509	1.01509
57711	ZNF529	gene with protein product	Zinc finger protein 529	2.79943	0.00656632	0.0588789	1	2.0753	0.914786	4.21433	0.787623	2.86293	2.0753
90874	ZNF697	gene with protein product	Zinc finger protein 697	2.79839	0.00658541	0.0589934	1	1.30108	0.914446	2.46413	0.00187253	1.30295	1.30108
1539	CYLC2	gene with protein product	Cylicin, basic protein of sperm head cytoskeleton 2	2.78973	0.00674615	0.0600568	1	1.04549	0.911616	2.06407	0	1.04549	1.04549
154661	RUNDC3B	gene with protein product	RUN domain containing 3B	2.78912	0.0067577	0.0601035	1	1.19605	0.911415	2.29111	0.00718361	1.20323	1.19605
29899	GPSM2	gene with protein product	G-protein signaling modulator 2	2.78272	0.00687901	0.0608631	1	1.29949	0.909324	2.46142	0	1.29949	1.29949
4793	NFKBIB	gene with protein product	Nuclear factor of kappa light polypeptide gene enhancer in B-cells inhibitor, beta	2.77778	0.00697401	0.0615575	1	2.27494	0.907709	4.83976	1.12084	3.39577	2.27494
646450	ARIH2OS	gene with protein product	Ariadne homolog 2 opposite strand	2.77486	0.00703065	0.0619694	1	1.37955	0.906756	2.60187	0.393669	1.77322	1.37955
92737	DNER	gene with protein product	Delta/notch-like EGF repeat containing	2.76667	0.0071919	0.0629076	1	1.30942	0.904081	2.47841	0.135814	1.44523	1.30942
55610	CCDC132	gene with protein product	Coiled-coil domain containing 132	2.76593	0.00720683	0.0629862	1	1.69236	0.903836	3.23185	0.310732	2.00309	1.69236
101929746	ZNF341-AS1	RNA, long non-coding	ZNF341 antisense RNA 1	2.76317	0.00726184	0.0632604	1	1.13718	0.902937	2.19951	0	1.13718	1.13718
25827	FBXL2	gene with protein product	F-box and leucine-rich repeat protein 2	2.75187	0.0074921	0.0645414	1	1.18151	0.899243	2.26813	0	1.18151	1.18151
390927	ZNF793	gene with protein product	Zinc finger protein 793	2.74837	0.00756482	0.0649279	1	1.04573	0.898098	2.06441	0.268701	1.31443	1.04573
79991	OBFC1	gene with protein product	Oligonucleotide/oligosaccharide-binding fold containing 1	2.73676	0.00781026	0.0664531	1	1.76771	0.894307	3.40513	0.342133	2.10984	1.76771
439933	LOC439933		Uncharacterized locus MGC42157	2.73111	0.00793253	0.0673092	1	1.32021	0.892458	2.49702	0	1.32021	1.32021
283254	HARBI1	gene with protein product	Harbinger transposase derived 1	2.72318	0.00810692	0.0685705	1	1.22202	0.889867	2.33273	0.115576	1.3376	1.22202
135656	DPCR1	gene with protein product	Diffuse panbronchiolitis critical region 1	2.71324	0.00833025	0.0696108	1	1.16743	0.886621	2.24611	0.00223666	1.16967	1.16743
54993	ZSCAN2	gene with protein product	Zinc finger and SCAN domain containing 2	2.71319	0.00833145	0.0696108	1	1.58145	0.886604	2.99271	0.368301	1.94975	1.58145
6004	RGS16	gene with protein product	Regulator of G-protein signaling 16	2.71309	0.00833384	0.0696108	1	1.76234	0.88657	3.39248	0.311685	2.07402	1.76234
80177	MYCT1	gene with protein product	Myc target 1	2.71199	0.0083588	0.0697551	1	1.97963	0.886212	3.94393	0.653524	2.63316	1.97963
100288748	LOC100288748		Uncharacterized LOC100288748	2.70421	0.00853826	0.0706795	1	1.29036	0.883669	2.44589	0.121934	1.4123	1.29036
375133	PI4KAP2	pseudogene	Phosphatidylinositol 4-kinase, catalytic, alpha pseudogene 2	2.70215	0.00858631	0.0709827	1	1.7013	0.882996	3.25193	0.587077	2.28837	1.7013
343641	TGM6	gene with protein product	Transglutaminase 6	2.68795	0.00892446	0.0711197	1	1.11608	0.878357	2.16758	0	1.11608	1.11608
9759	HDAC4	gene with protein product	Histone deacetylase 4	2.67333	0.00928546	0.0711197	1	1.09321	0.873579	2.13348	0.108307	1.20151	1.09321
23457	ABCB9	gene with protein product	ATP-binding cassette, sub-family B (MDR/TAP), member 9	2.66981	0.00937444	0.0711197	1	1.35688	0.872427	2.5613	0	1.35688	1.35688
114781	BTBD9	gene with protein product	BTB (POZ) domain containing 9	2.669	0.00939488	0.0711197	1	1.49748	0.872164	2.8235	0.406571	1.90406	1.49748
128553	TSHZ2	gene with protein product	Teashirt zinc finger homeobox 2	2.66786	0.00942383	0.0711197	1	1.42959	0.871792	2.6937	0.312434	1.74202	1.42959
254013	METTL20	gene with protein product	Methyltransferase like 20	2.66733	0.0094374	0.0711197	1	1.8937	0.871618	3.71587	0.469561	2.36326	1.8937
57730	ANKRD36B	gene with protein product	Ankyrin repeat domain 36B	2.66489	0.00949973	0.0711197	1	2.99495	0.870822	7.97207	2.26838	5.26333	2.99495
100506495	LIFR-AS1	RNA, long non-coding	LIFR antisense RNA 1	2.66113	0.00959666	0.0711197	1	1.07061	0.869593	2.10032	0.114187	1.1848	1.07061
55102	ATG2B	gene with protein product	Autophagy related 2B	2.66093	0.00960194	0.0711197	1	1.46907	0.869526	2.76843	0.329738	1.79881	1.46907
92241	RCSD1	gene with protein product	RCSD domain containing 1	2.66053	0.00961244	0.0711197	1	1.27385	0.869394	2.41806	0.193933	1.46778	1.27385
7273	TTN	gene with protein product	Titin	2.65846	0.00966628	0.0711197	1	1.37945	0.868718	2.6017	0.425366	1.80482	1.37945
9398	CD101	gene with protein product	CD101 molecule	2.6526	0.00981996	0.0711197	1	1.04198	0.866805	2.05905	0.00198787	1.04396	1.04198
221322	TBC1D32	gene with protein product	Chromosome 6 open reading frame 170	2.65131	0.00985432	0.0711197	1	1.62679	0.866381	3.08825	0.236811	1.8636	1.62679
57545	CC2D2A	gene with protein product	Coiled-coil and C2 domain containing 2A	2.64495	0.0100243	0.0711197	1	1.00194	0.864304	2.00269	0.195672	1.19761	1.00194
9785	DHX38	gene with protein product	DEAH (Asp-Glu-Ala-His) box polypeptide 38	2.64439	0.0100395	0.0711197	1	1.55898	0.86412	2.94645	0.228684	1.78766	1.55898
26266	SLC13A4	gene with protein product	Solute carrier family 13 (sodium/sulfate symporters), member 4	2.64238	0.0100938	0.0711197	1	1.13756	0.863464	2.20009	0	1.13756	1.13756
4213	MEIS3P1	pseudogene	Meis homeobox 3 pseudogene 1	2.64073	0.0101386	0.0711197	1	1.73031	0.862926	3.318	0.455192	2.1855	1.73031
338005	LINC00221	RNA, long non-coding	Long intergenic non-protein coding RNA 221	2.64011	0.0101554	0.0711197	1	1.01649	0.862724	2.02299	0.00445701	1.02095	1.01649
3689	ITGB2	gene with protein product	Integrin, beta 2 (complement component 3 receptor 3 and 4 subunit)	2.63754	0.0102257	0.0711197	1	1.93323	0.861884	3.81909	0.531073	2.4643	1.93323
338324	S100A7A	gene with protein product	S100 calcium binding protein A7A	2.63687	0.0102441	0.0711197	1	1.09427	0.861665	2.13504	0.00444783	1.09872	1.09427
79633	FAT4	gene with protein product	FAT tumor suppressor homolog 4 (Drosophila)	2.6367	0.0102488	0.0711197	1	1.44395	0.861609	2.72065	0.232098	1.67605	1.44395
91074	ANKRD30A	gene with protein product	Ankyrin repeat domain 30A	2.63529	0.0102877	0.0711197	1	1.18646	0.861147	2.27594	0	1.18646	1.18646
5800	PTPRO	gene with protein product	Protein tyrosine phosphatase, receptor type, O	2.63169	0.0103874	0.0711197	1	1.07459	0.859971	2.10613	0.00737045	1.08196	1.07459
23152	CIC	gene with protein product	Capicua transcriptional repressor	2.63098	0.0104072	0.0711197	1	1.76585	0.85974	3.40074	0.694112	2.45996	1.76585
10392	NOD1	gene with protein product	Nucleotide-binding oligomerization domain containing 1	2.62382	0.0106087	0.0711197	1	1.36087	0.857399	2.5684	0.262513	1.62338	1.36087
10129	FRY	gene with protein product	Furry homolog (Drosophila)	2.6134	0.010908	0.0711197	1	1.30536	0.853995	2.47146	0.147541	1.4529	1.30536
100507463	PSMB8-AS1	RNA, long non-coding	Uncharacterized LOC100507463	2.61185	0.0109533	0.0711197	1	2.09991	0.853487	4.28683	1.1448	3.24472	2.09991
2068	ERCC2	gene with protein product	Excision repair cross-complementing rodent repair deficiency, complementation group 2	2.60372	0.0111931	0.0711197	1	1.88736	0.850831	3.69958	0.523267	2.41063	1.88736
23461	ABCA5	gene with protein product	ATP-binding cassette, sub-family A (ABC1), member 5	2.60134	0.011264	0.0711197	1	1.44172	0.850055	2.71644	0.300111	1.74183	1.44172
9731	CEP104	gene with protein product	Centrosomal protein 104kDa	2.5885	0.0116547	0.0711197	1	1.51748	0.845858	2.86291	0.471583	1.98907	1.51748
89796	NAV1	gene with protein product	Neuron navigator 1	2.58847	0.0116556	0.0711197	1	1.07575	0.84585	2.10781	0.177643	1.25339	1.07575
79665	DHX40	gene with protein product	DEAH (Asp-Glu-Ala-His) box polypeptide 40	2.58297	0.0118269	0.0711197	1	1.94113	0.844049	3.84007	0.810929	2.75206	1.94113
2122	MECOM	gene with protein product	MDS1 and EVI1 complex locus	2.57102	0.0122063	0.0711197	1	1.74836	0.840147	3.35977	0.504889	2.25325	1.74836
150696	PROM2	gene with protein product	Prominin 2	2.56953	0.0122545	0.0711197	1	1.45848	0.839658	2.74819	0.600884	2.05937	1.45848
167227	DCP2	gene with protein product	DCP2 decapping enzyme homolog (S. cerevisiae)	2.55153	0.0128489	0.0711197	1	2.27904	0.833779	4.85354	1.10519	3.38422	2.27904
57683	ZDBF2	gene with protein product	Zinc finger, DBF-type containing 2	2.54872	0.0129441	0.0711197	1	1.62872	0.83286	3.09239	0.348652	1.97738	1.62872
4703	NEB	gene with protein product	Nebulin	2.53397	0.0134542	0.0711197	1	1.75754	0.828039	3.38122	0.483951	2.24149	1.75754
7644	ZNF91	gene with protein product	Zinc finger protein 91	2.53383	0.013459	0.0711197	1	1.93214	0.827994	3.81621	0.748428	2.68057	1.93214
91355	LRP5L	gene with protein product	Low density lipoprotein receptor-related protein 5-like	2.53139	0.0135452	0.0711197	1	1.3133	0.827195	2.48509	0.18529	1.49859	1.3133
55285	RBM41	gene with protein product	RNA binding motif protein 41	2.52879	0.0136375	0.0711197	1	1.92508	0.826346	3.79757	0.710716	2.63579	1.92508
64745	METTL17	gene with protein product	Methyltransferase like 17	2.52077	0.0139257	0.0711197	1	1.81673	0.823726	3.52283	0.529715	2.34645	1.81673
374443	LOC374443		C-type lectin domain family 2, member D pseudogene	2.50995	0.0143234	0.0711197	1	1.26933	0.82019	2.4105	0.209354	1.47869	1.26933
23161	SNX13	gene with protein product	Sorting nexin 13	2.50868	0.0143709	0.0711197	1	1.6565	0.819774	3.15251	0.542607	2.19911	1.6565
84793	FOXD2-AS1	RNA, long non-coding	FOXD2 antisense RNA 1 (head to head)	2.50615	0.0144657	0.0711197	1	1.39131	0.818947	2.62317	0.252986	1.6443	1.39131
8553	BHLHE40	gene with protein product	Basic helix-loop-helix family, member e40	2.49568	0.0148636	0.0711197	1	1.81995	0.815527	3.5307	0.65026	2.47022	1.81995
4660	PPP1R12B	gene with protein product	Protein phosphatase 1, regulatory subunit 12B	2.48997	0.0150847	0.0711197	1	1.08383	0.813662	2.11966	0.281347	1.36518	1.08383
9487	PIGL	gene with protein product	Phosphatidylinositol glycan anchor biosynthesis, class L	2.48482	0.0152869	0.0711197	1	1.42183	0.811977	2.67926	0.260862	1.6827	1.42183
9284	NPIPA1	gene with protein product	Nuclear pore complex interacting protein	2.47929	0.0155065	0.0711197	1	1.03573	0.810171	2.05015	0.255062	1.29079	1.03573
284207	METRNL	gene with protein product	Meteorin, glial cell differentiation regulator-like	2.47845	0.01554	0.0711197	1	1.20653	0.809898	2.30782	0.192513	1.39904	1.20653
283316	CD163L1	gene with protein product	CD163 molecule-like 1	2.47583	0.0156454	0.0711197	1	1.05485	0.80904	2.0775	0	1.05485	1.05485
57105	CYSLTR2	gene with protein product	Cysteinyl leukotriene receptor 2	2.47583	0.0156454	0.0711197	1	1.05113	0.80904	2.07215	0	1.05113	1.05113
118442	GPR62	gene with protein product	G protein-coupled receptor 62	2.47583	0.0156454	0.0711197	1	1.05204	0.80904	2.07345	0	1.05204	1.05204
94031	HTRA3	gene with protein product	HtrA serine peptidase 3	2.47583	0.0156454	0.0711197	1	1.07126	0.80904	2.10127	0	1.07126	1.07126
29951	PDZRN4	gene with protein product	PDZ domain containing ring finger 4	2.47583	0.0156454	0.0711197	1	1.01015	0.80904	2.01413	0	1.01015	1.01015
174	AFP	gene with protein product	Alpha-fetoprotein	2.47583	0.0156454	0.0711197	1	1.00599	0.80904	2.00833	0	1.00599	1.00599
3860	KRT13	gene with protein product	Keratin 13	2.47583	0.0156454	0.0711197	1	1.10157	0.80904	2.14588	0	1.10157	1.10157
100873983	MAGI1-AS1	RNA, long non-coding	MAGI1 antisense RNA 1	2.47583	0.0156454	0.0711197	1	1.12214	0.80904	2.17669	0	1.12214	1.12214
138803	OR13C3	gene with protein product	Olfactory receptor, family 13, subfamily C, member 3	2.47583	0.0156454	0.0711197	1	1.21791	0.80904	2.32609	0	1.21791	1.21791
4224	MEP1A	gene with protein product	Meprin A, alpha (PABA peptide hydrolase)	2.47583	0.0156454	0.0711197	1	1.03521	0.80904	2.04941	0	1.03521	1.03521
117579	RLN3	gene with protein product	Relaxin 3	2.47583	0.0156454	0.0711197	1	1.00608	0.80904	2.00845	0	1.00608	1.00608
284612	SYPL2	gene with protein product	Synaptophysin-like 2	2.47583	0.0156454	0.0711197	1	1.08209	0.80904	2.11711	0	1.08209	1.08209
401233	HTATSF1P2	pseudogene	HIV-1 Tat specific factor 1 pseudogene 2	2.47352	0.0157388	0.0714921	1	1.06198	0.808284	2.08779	0.175304	1.23728	1.06198
4586	MUC5AC	gene with protein product	Mucin 5AC, oligomeric mucus/gel-forming	2.47171	0.0158121	0.0717451	1	1.07848	0.807695	2.11181	0.00174616	1.08023	1.07848
441025	LOC441025		Uncharacterized LOC441025	2.46946	0.0159041	0.0719885	1	1.02435	0.806958	2.03404	0.00253214	1.02688	1.02435
9185	REPS2	gene with protein product	RALBP1 associated Eps domain containing 2	2.4687	0.0159349	0.0720663	1	1.44339	0.806712	2.71959	0.344145	1.78753	1.44339
4288	MKI67	gene with protein product	Antigen identified by monoclonal antibody Ki-67	2.46273	0.0161813	0.0727717	1	1.02444	0.804759	2.03417	0.107287	1.13173	1.02444
728621	CCDC30	gene with protein product	Coiled-coil domain containing 30	2.46261	0.0161863	0.0727717	1	1.04808	0.80472	2.06778	0.162946	1.21103	1.04808
6557	SLC12A1	gene with protein product	Solute carrier family 12 (sodium/potassium/chloride transporters), member 1	2.46247	0.0161923	0.0727717	1	1.00484	0.804673	2.00671	0.00521381	1.01005	1.00484
2206	MS4A2	gene with protein product	Membrane-spanning 4-domains, subfamily A, member 2	2.46247	0.0161923	0.0727717	1	1.17035	0.804673	2.25067	0.15137	1.32172	1.17035
51291	GMIP	gene with protein product	GEM interacting protein	2.45914	0.0163312	0.0732195	1	2.00281	0.803585	4.00781	0.84224	2.84505	2.00281
7014	TERF2	gene with protein product	Telomeric repeat binding factor 2	2.45647	0.0164432	0.0735095	1	1.18591	0.802714	2.27507	0.276499	1.46241	1.18591
285335	SLC9C1	gene with protein product	Solute carrier family 9, subfamily C (Na+-transporting carboxylic acid decarboxylase), member 1	2.45464	0.0165203	0.0737823	1	1.7145	0.802117	3.28182	0.548294	2.26279	1.7145
9466	IL27RA	gene with protein product	Interleukin 27 receptor, alpha	2.44756	0.0168224	0.0747923	1	1.5283	0.799803	2.88447	0.378118	1.90642	1.5283
6023	RMRP	RNA, misc	RNA component of mitochondrial RNA processing endoribonuclease	2.43574	0.0173376	0.0763544	1	1.17983	0.795941	2.2655	0.317889	1.49772	1.17983
8332	HIST1H2AL	gene with protein product	Histone cluster 1, H2al	2.4274	0.0177099	0.0775	1	1.30872	0.793214	2.47722	0.247115	1.55584	1.30872
200205	IBA57	gene with protein product	IBA57, iron-sulfur cluster assembly homolog (S. cerevisiae)	2.42231	0.0179405	0.0782517	1	1.29686	0.79155	2.45694	0.339709	1.63657	1.29686
56672	AKIP1	gene with protein product	A kinase (PRKA) interacting protein 1	2.42135	0.0179841	0.0783677	1	1.07519	0.791238	2.107	0.424932	1.50012	1.07519
54790	TET2	gene with protein product	Tet methylcytosine dioxygenase 2	2.40462	0.0187626	0.0811162	1	1.69639	0.78577	3.2409	0.578688	2.27508	1.69639
1183	CLCN4	gene with protein product	Chloride channel, voltage-sensitive 4	2.39931	0.019016	0.0819076	1	1.19653	0.784035	2.29187	0.229646	1.42617	1.19653
84503	ZNF527	gene with protein product	Zinc finger protein 527	2.39857	0.0190515	0.0820224	1	1.36429	0.783794	2.5745	0.455348	1.81964	1.36429
101927599	ZNF529-AS1	RNA, long non-coding	ZNF529 antisense RNA 1	2.39741	0.0191071	0.082205	1	1.44045	0.783416	2.71405	0.600687	2.04113	1.44045
91947	ARRDC4	gene with protein product	Arrestin domain containing 4	2.39454	0.0192458	0.0826476	1	1.532	0.782478	2.89187	0.425034	1.95704	1.532
9935	MAFB	gene with protein product	V-maf musculoaponeurotic fibrosarcoma oncogene homolog B (avian)	2.39448	0.0192491	0.0826476	1	1.97499	0.782456	3.93127	0.891237	2.86623	1.97499
10203	CALCRL	gene with protein product	Calcitonin receptor-like	2.39394	0.0192754	0.0826809	1	1.25686	0.782279	2.38975	0.22796	1.48482	1.25686
150291	MORC2-AS1	RNA, long non-coding	MORC2 antisense RNA 1	2.3914	0.0193988	0.0830955	1	1.55452	0.781452	2.93735	0.323301	1.87782	1.55452
731275	LINC01347	RNA, long non-coding	long intergenic non-protein coding RNA 1347	2.37921	0.0200023	0.0849394	1	1.22596	0.777469	2.33911	0.681873	1.90783	1.22596
29121	CLEC2D	gene with protein product	C-type lectin domain family 2, member D	2.37211	0.020362	0.0861252	1	1.48959	0.775146	2.8081	0.301566	1.79116	1.48959
124491	TMEM170A	gene with protein product	Transmembrane protein 170A	2.3721	0.0203624	0.0861252	1	1.75591	0.775144	3.37738	0.840869	2.59677	1.75591
5926	ARID4A	gene with protein product	AT rich interactive domain 4A (RBP1-like)	2.37107	0.0204149	0.0862981	1	1.72832	0.774808	3.31343	0.665872	2.3942	1.72832
2898	GRIK2	gene with protein product	Glutamate receptor, ionotropic, kainate 2	2.3647	0.0207432	0.0874679	1	1.00225	0.772724	2.00312	0.148288	1.15054	1.00225
646471	LOC646471		Uncharacterized LOC646471	2.36385	0.0207872	0.0876136	1	1.0347	0.772447	2.04869	0.208746	1.24345	1.0347
440270	GOLGA8B	gene with protein product	Golgin A8 family, member B	2.36088	0.0209419	0.0881261	1	2.0533	0.771478	4.15055	1.23144	3.28475	2.0533
5066	PAM	gene with protein product	Peptidylglycine alpha-amidating monooxygenase	2.3586	0.0210614	0.0885365	1	1.61758	0.770733	3.06859	0.459189	2.07676	1.61758
4542	MYO1F	gene with protein product	Myosin IF	2.35842	0.021071	0.0885493	1	1.54152	0.770673	2.91101	0.461118	2.00264	1.54152
1739	DLG1	gene with protein product	Discs, large homolog 1 (Drosophila)	2.34872	0.0215865	0.090245	1	1.78348	0.767504	3.44255	0.914588	2.69806	1.78348
10451	VAV3	gene with protein product	Vav 3 guanine nucleotide exchange factor	2.34805	0.0216226	0.0903178	1	1.10044	0.767284	2.1442	0.227114	1.32755	1.10044
7508	XPC	gene with protein product	Xeroderma pigmentosum, complementation group C	2.34416	0.0218329	0.0910127	1	1.76246	0.766013	3.39276	0.653583	2.41604	1.76246
3269	HRH1	gene with protein product	Histamine receptor H1	2.33973	0.0220741	0.0917107	1	1.0472	0.764567	2.06652	0.0916855	1.13889	1.0472
92797	HELB	gene with protein product	Helicase (DNA) B	2.33668	0.0222421	0.092169	1	1.21299	0.763569	2.31818	0.218113	1.43111	1.21299
113246	C12orf57	gene with protein product	Chromosome 12 open reading frame 57	2.3336	0.0224123	0.0927075	1	2.4916	0.762564	5.62401	4.45649	6.94808	2.4916
11234	HPS5	gene with protein product	Hermansky-Pudlak syndrome 5	2.32729	0.0227654	0.0938897	1	1.68257	0.760502	3.21	0.583778	2.26635	1.68257
23140	ZZEF1	gene with protein product	Zinc finger, ZZ-type with EF-hand domain 1	2.32575	0.0228525	0.0941264	1	1.72314	0.759997	3.30154	0.666814	2.38995	1.72314
11264	PXMP4	gene with protein product	Peroxisomal membrane protein 4, 24kDa	2.32029	0.0231628	0.0951311	1	1.1637	0.758214	2.24032	0.52055	1.68425	1.1637
5578	PRKCA	gene with protein product	Protein kinase C, alpha	2.32015	0.0231711	0.0951445	1	1.20898	0.758166	2.31175	0.311978	1.52096	1.20898
9706	ULK2	gene with protein product	Unc-51-like kinase 2 (C. elegans)	2.30591	0.0239981	0.0978505	1	1.26974	0.753516	2.41118	0.35746	1.6272	1.26974
3017	HIST1H2BD	gene with protein product	Histone cluster 1, H2bd	2.30264	0.0241919	0.0984684	1	2.47584	0.752447	5.56292	2.8051	5.28095	2.47584
91404	SESTD1	gene with protein product	SEC14 and spectrin domains 1	2.29856	0.0244355	0.0992648	1	1.41906	0.751113	2.6741	0.441462	1.86052	1.41906
283209	PGM2L1	gene with protein product	Phosphoglucomutase 2-like 1	2.29474	0.0246656	0.100025	1	1.52907	0.749864	2.88599	0.579591	2.10866	1.52907
51710	ZNF44	gene with protein product	Zinc finger protein 44	2.28794	0.0250798	0.101264	1	1.53054	0.747643	2.88893	0.460794	1.99133	1.53054
9840	TESPA1	gene with protein product	Thymocyte expressed, positive selection associated 1	2.28366	0.0253436	0.102064	1	1.36628	0.746244	2.57805	0.365674	1.73196	1.36628
84166	NLRC5	gene with protein product	NLR family, CARD domain containing 5	2.28243	0.0254201	0.102291	1	2.55141	0.745841	5.86206	1.77833	4.32973	2.55141
150759	LINC00342	RNA, long non-coding	Long intergenic non-protein coding RNA 342	2.27947	0.0256045	0.102804	1	1.69235	0.744874	3.23183	0.865704	2.55806	1.69235
253714	MMS22L	gene with protein product	MMS22-like, DNA repair protein	2.27903	0.025632	0.10287	1	1.10042	0.74473	2.14417	0.331967	1.43239	1.10042
79608	RIC3	gene with protein product	Resistance to inhibitors of cholinesterase 3 homolog (C. elegans)	2.27858	0.0256604	0.102962	1	1.17151	0.744582	2.25247	0.269747	1.44126	1.17151
51329	ARL6IP4	gene with protein product	ADP-ribosylation-like factor 6 interacting protein 4	2.27537	0.0258616	0.103546	1	2.54908	0.743536	5.85261	2.61466	5.16374	2.54908
6710	SPTB	gene with protein product	Spectrin, beta, erythrocytic	2.27018	0.0261907	0.104572	1	1.83334	0.74184	3.56361	1.05982	2.89316	1.83334
79441	HAUS3	gene with protein product	HAUS augmin-like complex, subunit 3	2.26666	0.0264163	0.10527	1	1.89299	0.740687	3.71404	0.776095	2.66908	1.89299
259173	ALS2CL	gene with protein product	ALS2 C-terminal like	2.26584	0.0264686	0.105456	1	1.35661	0.740422	2.56083	0.287234	1.64385	1.35661
51326	ARL17A	gene with protein product	ADP ribosylation factor like GTPase 17A	2.26034	0.0268251	0.106625	1	1.41007	0.738622	2.6575	0.498301	1.90837	1.41007
55027	HEATR3	gene with protein product	HEAT repeat containing 3	2.25706	0.0270392	0.107271	1	1.03675	0.737552	2.0516	0.054005	1.09075	1.03675
116092	DNTTIP1	gene with protein product	Deoxynucleotidyltransferase, terminal, interacting protein 1	2.25583	0.0271199	0.107517	1	2.04866	0.73715	4.13722	1.02444	3.07311	2.04866
140876	FAM65C	gene with protein product	Family with sequence similarity 65, member C	2.24812	0.027631	0.109131	1	1.54644	0.734631	2.92095	0.36079	1.90722	1.54644
79027	ZNF655	gene with protein product	Zinc finger protein 655	2.24711	0.0276984	0.109318	1	1.24235	0.734302	2.36584	0.434401	1.67675	1.24235
3576	CXCL8	gene with protein product	Interleukin 8	2.24258	0.0280036	0.110345	1	1.41505	0.73282	2.66669	0.289647	1.7047	1.41505
134429	STARD4	gene with protein product	StAR-related lipid transfer (START) domain containing 4	2.24046	0.0281474	0.110795	1	1.67315	0.732127	3.18909	0.49798	2.17113	1.67315
10636	RGS14	gene with protein product	Regulator of G-protein signaling 14	2.23167	0.0287504	0.11287	1	2.02467	0.729253	4.069	1.14222	3.16689	2.02467
59345	GNB4	gene with protein product	Guanine nucleotide binding protein (G protein), beta polypeptide 4	2.2307	0.0288172	0.113097	1	1.29012	0.728938	2.44549	0.505294	1.79542	1.29012
932	MS4A3	gene with protein product	Membrane-spanning 4-domains, subfamily A, member 3 (hematopoietic cell-specific)	2.22197	0.0294285	0.114947	1	1.0096	0.726085	2.01335	0.198846	1.20844	1.0096
667	DST	gene with protein product	Dystonin	2.21213	0.0301308	0.117216	1	1.73819	0.72287	3.33616	0.604129	2.34232	1.73819
79722	ANKRD55	gene with protein product	Ankyrin repeat domain 55	2.20367	0.0307462	0.119237	1	1.07953	0.720106	2.11335	0.23027	1.30981	1.07953
55615	PRR5	gene with protein product	Proline rich 5 (renal)	2.20004	0.0310137	0.120025	1	1.03631	0.71892	2.05097	0.270841	1.30715	1.03631
641977	SEPT7P2	pseudogene	Septin 7 pseudogene 2	2.1989	0.0310986	0.120228	1	1.72186	0.718545	3.29861	0.802952	2.52481	1.72186
338758	LINC00936	RNA, long non-coding	Uncharacterized LOC338758	2.19724	0.0312221	0.120606	1	1.30803	0.718002	2.47603	0.442328	1.75036	1.30803
283927	NUDT7	gene with protein product	Nudix (nucleoside diphosphate linked moiety X)-type motif 7	2.19612	0.0313054	0.120894	1	1.06483	0.717637	2.09192	0.0955422	1.16037	1.06483
55835	CENPJ	gene with protein product	Centromere protein J	2.19426	0.0314446	0.121264	1	1.19836	0.717028	2.2948	0.313999	1.51236	1.19836
7257	TSNAX	gene with protein product	translin-associated factor X	2.19405	0.0314599	0.121298	1	1.49585	0.716962	2.8203	0.487133	1.98298	1.49585
55843	ARHGAP15	gene with protein product	Rho GTPase activating protein 15	2.1875	0.031954	0.122923	1	1.5425	0.714821	2.91299	0.553559	2.09606	1.5425
[truncated: 100 more rows]
