# Supplementary material for: Tumor cell-based liquid biopsy using high-throughput microfluidic enrichment of entire leukapheresis product
Source: Nat Commun. 2025 Jan 2;16:32. doi: 10.1038/s41467-024-55140-x (PMC11696112; doi:10.1038/s41467-024-55140-x)
Supplement: Supplementary file 10 — Source Data [file 41467_2024_55140_MOESM10_ESM.xlsx]

## Sheet: Figure 2
Leukopak #	Leukapheresis Product Volume (mL)	Leukapheresis Duration (min)	Leukapheresis Blood Flow Rate (mL/min)	Blood Volume Processed (mL)	WBCs (million/mL)	Platelets (billion/mL)	Hematocrit (%)	Total WBCs (billion)	Total Platelets (billion)
GU-2	116.3	120	60	5732	44.6	1.238	2	5.18698	143.979
GU-1	100.8	109	60	6379	31.5	0.645	2	3.1752	65.016
TNBC-1	113	120	51.4	5991	43.1	1.83	1.3	4.8703	206.79
HCC-1	102.54	107	40	4565	56.7	1.616	2	5.81402	165.705
HCC-2	109.5	120	60	7176	48.2	1.357	2	5.2779	148.591
UM-1	113.1	120	60	6523	21.1	0.905	2	2.38641	102.355
UM-2	107.4	120	50	4345	95.81	1.784	2	10.29	191.602

## Sheet: Figure 4G
HCC ddPCR raw copies per well							TNBC ddPCR raw copies per well
	HD-40	HEPG2	LP-HCC-1	LP-HCC-2				Brx330	HD-1	HD-2	LP-TNBC-1
AFP	0	12305.2	0	0			AGR2	124.249	16.7786	60.1998	92.0918
AHSG	0	18326.8	0	67647.3			CXCL13	71.0914	0	179.717	170.963
ALB	0	15619.8	7651.29	20000000			CXCL14	16.5302	0	64.6798	388.029
APOH	0	25970.8	1385.45	20000000			EFHD1	1531.61	109.347	3805.66	628.592
FABP1	0	31570.8	30678.5	99681			FAT1	5.08497	0	18.2876	2.49914
FGB	2740.97	4430.92	16979.1	20000000			FAT2	0	0	0	0
FGG	0	6876.95	21955.3	20000000			MGP	10.4164	0	0	0
GPC3	0	19077.2	370.65	8503.5			MUC16	2.76817	0	9.77643	1.34974
RBP4	0	20849.1	8937.98	20000000			PGR	3.90562	0	6.63305	0
TF	1.18	3425.03	368.77	120211			PIP	905.74	0	0	0
GAPDH	20000000	20000000	20000000	20000000			SCGB2A1	42.7484	0	65.764	129.437
							SERPINA3	41.8257	0	0	249.133
UM ddPCR raw copies per well							SFRP1	37.5059	24.1327	126.741	904.446
	HD-2	Mel167	LP-UM-2	HD-1	LP-UM-1		SFRP2	450.531	20044.5	1200.41	23861.7
CSPG4	8.67	586.81	0	86.94	0		TMPRSS4	1.43415	208.055	22.1824	440.616
FAT1	0	5.28	0	0	2.77		WFDC2	42.4104	0	139.16	0
GAGE1	0	0	0	0	1.52
GPR143	0	231.24	9.31	0	0		GU ddPCR raw copies per well
IL13RA2	2.5	10.91	0	0	0			HD-3	HD-4	LP-GU-1	LP-GU-2	LNCaP	22Rv1	PC3
MAGEA1	0	573.47	0	0	169.86		KLK2	0	0	830.684	132.757	218.338	120.42	0
MAGEA2	126.75	89.48	18.3	13.85	1.33		TMPRSS2	0	0	260.431	24.7205	113.792	42.2577	87.8729
MAGEA6	0	2323.14	0	0	150.98		FOLH1	0	0	15.9362	215.249	370.388	356.127	9.50775
MAGEC2	0	283.47	0	508.19	425.77		KLK3	0	0	4431.57	654.999	2314.29	512.395	0
MLANA	0	8775.41	1272.3	0	557.22		FAT1	0	0	204.353	9.10157	113.792	140.891	48.8127
PMEL	20.52	156.19	27.4	15.68	47.22		STEAP2	0	0	901.059	59.3782	109.163	373.519	25.1874
PRAME	0	1348.66	1.23	1.25	87.28		AGR2	0	0	58.2695	270.032	61.7223	56.9413	1623.97
SFRP1	43.75	35.46	21.33	2.23	0		HOXB13	0	0	499.09	34.464	355.717	676.179	1448.3
SOX10	0	6977.41	477.65	0	296.57		AR-wt	0.0338718	0.0685221	7161.02	3.50576	154.621	239.91	0
TFAP2C	0	14.64	0	0	0		AR-V7	0	0	86.6494	0	63.9163	75.3349	0
TNC	6.98	0	0	0	0		TACSTD2	0.260689	0	774.291	181.881	67.5097	13.1087	57.0672
TYRP1	0	9666.25	2671.63	0	164.16		MYC	2.62383	0.961085	474.841	86.2195	65.5808	926.872	432.336
							POU3F2	0	0	113.294	72.6126	0	23.6414	0
							EZH2	0.238633	0.490886	215.672	121.058	59.6506	295.702	107.597
							SYP	0	0.0339973	293.282	0.663616	0	131.123	0
							CSPG4	0	0	59.9917	23.1206	0	336.999	0
							DLL3	0.104753	0.0331176	11.1481	0	0	13.805	53.9822
							E2F1	14.4608	0.265227	407.691	96.8128	0	0	182.884
							FOXA2	0	0	57.2202	46.2862	0	12.4408	168.75
							CHGA	0	0	264.182	0	0	0	0

## Sheet: Figure 4H
CTC Size (um)									Nucleus Size (um)
GU-1	GU-2	TNBC-1	HCC-1	HCC-2	UM-1	WBCs			GU-1	GU-2	TNBC-1	HCC-1	HCC-2	UM-1	WBCs
4.00207	4.72857	5.2679	4.1384	5.1384	6.56761	4.72861			2.54986	7.05648	5.85204	9.23666	7.71666	5.53941	6.04215
4.01196	4.77866	5.46184	4.24247	5.51072	8.54087	4.93962			2.56536	5.83231	6.48077	7.34825	5.83908	5.51788	5.98849
4.02183	5.60351	5.78329	4.98177	5.62461	8.62402	4.99915			2.61131	5.72245	8.23694	7.34825	6.28387	6.35288	5.56921
4.02183	6.09158	6.33033	5.19973	5.77759	7.76789	5.00527			2.61131	6.34657	6.98466	7.10691	4.10953	5.48907	5.08397
4.03168	6.41491	6.33758	5.27848	6.09816	9.05457	5.16921			2.62645	5.68775	7.47614	6.39015	9.10701	6.56761	5.56921
4.0415	6.60377	6.37511	5.36497	6.20762	7.02274	5.49164			2.62645	6.04584	5.51084	6.23954	6.34657	5.46734	5.93424
4.0415	6.64566	6.49869	5.59521	6.3715	7.22304	5.53409			2.65646	5.99975	7.77272	6.22043	6.27119	5.23779	5.3017
4.0513	6.6873	6.57574	5.59635	6.45192	9.17206	5.53512			2.65646	5.79816	8.31501	5.77759	6.72868	5.48188	5.76866
4.0513	6.74625	6.65285	5.61055	6.5917	8.17082	5.60562			2.65646	3.35548	6.62859	5.49626	5.99975	5.12302	5.96143
4.06107	6.9717	6.71833	5.64573	6.62773	6.13697	5.61103			2.68615	7.90446	6.57972	5.35011	8.48966	5.48907	6.62859
4.07082	6.98311	6.72415	5.75706	6.65753	8.85537	5.63216			2.68615	10.5735	5.08397	5.3204	6.18204	4.17653	5.51084
4.08055	7.00577	6.74672	5.76391	6.81059	7.04528	5.68147			2.70087	6.62773	6.89152	5.09198	4.44329	4.91771	5.48141
4.09025	7.0789	6.8022	5.81471	6.87432	7.54522	5.71554			2.70087	6.0786	9.40868	4.92573	5.25284	5.22258	7.05368
4.09025	7.10691	6.8325	5.85258	6.9717	7.42873	5.72585			2.73006	7.466	8.37308	4.83639	5.72245	11.0681	5.8796
4.09993	7.12918	6.83382	5.87289	7.06774	11.9963	5.73351			2.74455	5.77759	6.91486	4.8035	4.71184	5.65272	5.45195
4.10959	7.14024	6.98385	5.94785	7.12355	9.03267	5.76137			2.74455	3.72502	7.60464	4.55787	6.57362	5.56795	5.51084
4.11923	7.20662	7.00478	5.94785	7.16801	6.35909	5.79623			2.74455	7.09005	7.51919	4.5492	3.97231	5.37966	4.98764
4.148	7.22859	7.02907	5.96004	7.21757	7.76272	5.83575			2.77329	5.96666	7.21219	4.40747	5.27546	5.43101	5.90704
4.15755	7.25048	7.03127	5.99975	7.29408	7.96439	5.85222			2.78755	7.17351	17.5837	4.39851	3.49433	5.58223	5.42221
4.17658	7.30498	7.07491	6.02622	7.29408	8.67899	5.85431			2.80173	6.14993	8.03839	4.26118	7.1569	4.65256	6.27819
4.18606	7.34279	7.07522	6.02622	7.31578	6.57362	5.93831			2.82989	5.66678	9.94294	4.15758	3.56182	4.70332	6.04215
4.18606	7.34825	7.09927	6.13054	7.44474	6.00643	5.94754			2.84387	6.74625	9.05878	4.01202	6.40876	6.30904	5.42221
4.18606	7.49247	7.19429	6.14993	7.47657		5.98994			2.85777	5.82543	7.00768	3.99213	2.84387	5.02135	6.14817
4.19552	7.55045	7.28209	6.16275	7.4872		6.00287			2.85777	7.5136	7.64705	3.94223	5.89312	5.86616	5.59806
4.19552	7.5976	7.36076	6.18842	7.51885		6.01214			2.85777	6.1241	8.76882	3.7778	6.21408		6.35489
4.20496	7.68061	7.36637	6.25849	7.53999		6.04429			2.89909	6.13054	6.38028	3.76733	2.75888		4.61768
4.21437	7.68574	7.41146	6.28062	7.55568		6.05243			2.91273	5.85943	6.77328	3.69292	6.63963		4.68719
4.21437	7.73207	7.47392	6.38397	7.70634		6.05898			2.95328	8.25292	8.25647	3.64974	4.86094		5.79662
4.22377	7.8086	7.48102	6.51916	7.76789		6.09424			2.99329	4.6011	12.6844	3.62805	4.94984		5.3017
4.22377	7.82383	7.50634	6.53126	7.78312		6.09429			2.99329	7.32656	7.75197	3.57288	6.05247		5.39231
4.22377	7.82383	7.5745	6.5616	7.79334		6.09513			3.0065	6.00643	7.49774	3.52824	4.8035		6.09544
4.22377	7.82383	7.57791	6.57362	7.83895		6.10367			3.0065	6.03277	8.5638	3.47167	4.81171		6.01533
4.23315	7.85412	7.62652	6.62773	7.90446		6.11498			3.03276	6.27748	9.2179	3.44867	4.52296		5.33211
4.23315	7.88938	7.63488	6.65753	8.01403		6.11624			3.0458	7.99917	7.77272	3.43721	3.43721		5.76866
4.23315	7.89946	7.67917	6.71096	8.0486		6.11709			3.0458	5.35011	8.29554	3.4257	6.10463		5.48141
4.2425	7.93949	7.68788	6.75804	8.05848		6.12018			3.05879	6.13054	8.39229	3.4024	3.94223		5.24035
4.25183	7.95943	7.75682	6.75804	8.09277		6.12976			3.07173	6.82805	6.70138	3.36722	6.34035		5.48141
4.26115	7.95943	7.8099	6.77563	8.26725		6.131			3.09743	7.84909	5.68405	3.3437	6.13697		5.8796
4.27044	7.95943	7.85044	6.79318	8.29125		6.13984			3.13559	7.41801	8.48801	3.31981	6.47644		6.20054
4.27044	7.98427	7.85274	6.81059	8.69731		6.16754			3.14821	7.44474	8.11837	3.3079	6.00643		5.62687
4.27972	8.00418	7.89211	6.84546	9.87954		6.17411			3.16078	5.48907	3.54964	3.29595	6.51916		5.14707
4.2982	8.01896	7.89996	6.85122	9.9316		6.2726			3.16078	7.5976	6.45577	3.28376	3.25963		6.20054
4.31661	8.04369	7.98492	6.87432	10.3919		6.27368			3.18577	5.15386	8.31501	3.27172	9.44885		4.58253
4.33494	8.05848	8.01265	6.90315	10.43		6.28822			3.18577	5.19214	7.05368	3.23512	6.50694		5.45195
4.34408	8.05848	8.02581	6.90887	10.4604		6.33028			3.19819	5.3204	7.7935	3.17333	6.3715		5.33211
4.35319	8.12214	8.06849	6.94893	10.862		6.33447			3.19819	5.32781	7.03072	3.17333	6.78727		5.93424
4.37137	8.13678	8.09055	6.96604			6.35496			3.19819	5.35748	7.75197	3.16087			5.20952
4.37137	8.14648	8.10012	7.00004			6.35848			3.19819	5.44564	7.95759	3.14816			4.95524
4.37137	8.17082	8.11032	7.00577			6.39486			3.21056	5.45289	8.82397	3.14816			5.96143
4.38043	8.18538	8.11095	7.02274			6.43345			3.21056	5.50355	9.25292	3.12298			5.45195
4.38043	8.22402	8.13417	7.03398			6.44241			3.22288	5.51072	8.7134	3.12298			5.93424
4.38947	8.31984	8.16587	7.0553			6.46921			3.23516	5.57504	8.39229	3.12298			5.59806
4.38947	8.3294	8.16774	7.06207			6.50556			3.23516	5.57504	6.91486	3.0974			4.61768
4.4075	8.34368	8.18323	7.40194			6.50556			3.25958	5.58929	8.27603	3.08463			5.82434
4.41648	8.3484	8.19268	7.4229			6.54897			3.28381	5.59635	9.86135	3.08463			5.68405
4.41648	8.35313	8.21661	7.47128			6.56798			3.30787	5.65981	7.56208	3.0718			5.59806
4.42545	8.38629	8.22542	7.50309			6.5729			3.33175	5.66678	6.82077	3.0718			5.3017
4.42545	8.391	8.26211	7.61317			6.58233			3.37902	5.68775	7.75197	3.04579			4.21537
4.42545	8.41933	8.27845	7.64955			6.58397			3.39073	5.69468	7.05368	3.0328			5.3017
4.42545	8.42401	8.28299	7.73273			6.58986			3.4024	5.70864	8.96923	3.00645			5.42221
4.4344	8.43345	8.3225	7.79325			6.59668			3.4024	5.72946	8.27603	2.98007			5.3017
4.4344	8.44756	8.33433	7.89946			6.62932			3.41403	5.74322	10.5422	2.98007			4.68719
4.44333	8.44756	8.34264	7.95943			6.6516			3.41403	5.75706	16.3952	2.93986			5.8796
4.44333	8.46164	8.45489	7.96943			6.65756			3.43718	5.81186	9.99154	2.93986			5.42221
4.45224	8.4663	8.45519	8.06337			6.70136			3.43718	5.81865	6.91486	2.9264			4.58253
4.45224	8.47096	8.56848	8.13678			6.7063			3.47161	5.83231	8.8969	2.91266			5.27111
4.46114	8.52692	8.63832	8.16599			6.71314			3.48301	5.91329	7.34531	2.88543			5.45195
4.46114	8.55941	8.63902	8.35549			6.76074			3.49437	5.94003	6.98466	2.88543			5.33211
4.47002	8.58258	8.67467	8.37688			6.77575			3.49437	5.98658	7.95759	2.88543			5.93424
4.47002	8.61486	8.6887	8.38159			6.7873			3.5057	6.00643	11.9093	2.84387			5.62687
4.47002	8.61486	8.69702	8.38629			6.7963			3.5057	6.00643	7.23457	2.82996			6.91486
4.47002	8.64702	8.70284	8.5548			6.81232			3.51699	6.02622	5.74056	2.8017			5.3017
4.47888	8.66989	8.72844	8.66071			6.81414			3.51699	6.04584	8.19758	2.73012			5.17839
4.47888	8.68815	8.72874	8.74002			6.83647			3.52825	6.05899	6.43067	2.71539			5.42221
4.47888	8.71091	8.73584	8.81141			6.85821			3.52825	6.072	8.5638	2.71539			4.85636
4.48772	8.76991	8.763	8.82909			6.86861			3.52825	6.25218	8.50704	2.90741			5.62687
4.51415	8.80599	8.77183	8.82909			6.89899			3.52825	6.25218	9.77915	3.1651			5.05206
4.51415	8.81502	8.84805	8.86449			6.90313			3.53946	6.27119	6.01533	3.1651			5.59806
4.51415	8.81949	8.86904	8.90448			6.92095			3.53946	6.27748	8.69482	3.40352			5.51084
4.51415	8.90448	8.87175	8.9698			6.92592			3.53946	6.3153	7.77272	3.44904			5.56921
4.51415	8.93559	8.87663	8.97987			6.93325			3.55065	6.32778	7.3892	3.58267			5.56921
4.52292	8.94001	8.88151	8.98427			6.9804			3.58399	6.35288	7.56208	3.79495			6.12181
4.52292	8.94891	8.93635	9.00628			6.99518			3.58399	6.39015	9.25292	3.87644			4.9225
4.52292	8.97987	8.98514	9.02202			7.00574			3.58399	6.40876	6.91486	4.22427			6.12181
4.52292	8.98427	8.98854	9.1084			7.0108			3.60604	6.43344	7.27905	4.37005			5.3017
4.54042	9.00189	9.0871	9.12551			7.01705			3.60604	6.45804	7.21219	4.44114			5.74056
4.54914	9.01511	9.08966	9.12551			7.03458			3.62796	6.45804	7.56208	4.51098			5.33211
4.54914	9.03267	9.09136	9.12551			7.03605			3.63888	6.47644	8.67627	4.61395			5.42221
4.55785	9.08082	9.09449	9.13304			7.03788			3.63888	6.4948	8.01824	4.64777			4.78943
4.57521	9.08958	9.12935	9.14266			7.03962			3.63888	6.53126	7.66816	4.64777			5.68405
4.57521	9.11567	9.14744	9.17685			7.04457			3.64975	6.5917	7.49774	4.68135			3.59491
4.57521	9.13743	9.2329	9.20228			7.04925			3.6822	6.62177	7.56208	4.74765			6.04215
4.58387	9.15476	9.29254	9.22791			7.05723			3.6822	6.64566	7.1673	4.8456			5.48141
4.60113	9.15908	9.36753	9.29232			7.08142			3.6822	6.72868	6.48077	4.8456			6.43067
4.60974	9.17637	9.44034	9.34758			7.08453			3.69295	6.7404	4.47556	4.87781			5.71232
4.60974	9.18067	9.46111	9.37934			7.08944			3.69295	6.7522	6.91486	4.87781			5.79662
4.61833	9.20228	9.65337	9.44043			7.12156			3.71436	6.78146	7.51919	4.90981			5.90704
4.61833	9.2152	9.71778	9.54471			7.12759			3.73564	6.82805	7.99813	4.94161			4.98764
4.61833	9.22377	9.75995	9.6264			7.14062			3.73564	6.86283	7.62587	4.9732			5.96143
4.62691	9.25381	9.80852	9.65889			7.16301			3.73564	6.89734	8.73193	5.03566			6.53038
4.62691	9.2795	9.81813	9.68502			7.16539			3.74624	6.94893	7.68914	5.03566			5.14707
4.62691	9.29657	9.85633	9.77166			7.22333			3.75681	6.9717	7.34531	5.12811			5.14707
4.63547	9.32638	9.97838	9.80366			7.25957			3.75681	6.9944	8.23694	5.15856			5.71232
4.63547	9.34758	10.0409	9.8514			7.26028			3.75681	7.02836	8.33436	5.15856			5.48141
4.63547	9.35609	10.0622	9.8514			7.26505			3.76735	7.05648	8.52602	5.27848			5.85204
4.64401	9.35609	10.1275	10.1644			7.28315			3.77785	7.12918	7.7935	5.30806			5.39231
4.64401	9.36031	10.2796	10.2103			7.31041			3.79878	7.35362	9.23542	5.36674			5.96143
4.64401	9.40259	10.3628	10.2562			7.31671			3.8196	7.3805	7.56208	5.42479			6.43067
4.64401	9.42781	10.4967	10.3322			7.33193			3.8403	7.45533	7.97789	5.42479			6.20054
4.64401	9.44043	10.5633	10.3927			7.36005			3.8403	7.68574	7.34531	5.48223			5.20952
4.65254	9.44885	10.5639	10.4528			7.39436			3.85061	7.73718	7.62587	5.53895			5.93424
4.66955	9.46144	10.6391	10.4826			7.40151			3.85061	7.82383	8.01824	5.53895			5.17839
4.6865	9.46144	10.7502	10.7043			7.41007			3.86089	8.50367	6.17441	5.53895			4.9225
4.69495	9.46978	10.8309	10.7917			7.42291			3.86089	8.90004	7.73109	5.53895			5.65553
4.69495	9.48651	10.8393	11.2741			7.42525			3.87115	8.98427	8.23694	5.62313			5.27111
4.70339	9.54485	11.0076	11.4137			7.46066			3.88138	9.17206	7.18973	5.94785			6.62859
4.70339	9.54485	11.3083	11.5484			7.46496			3.89158	5.43827		5.97402			5.62687
4.71181	9.54898	11.359	11.6563			7.47876			3.89158	5.53228		6.12929			4.88954
4.72022	9.54898	11.4076	12.6086			7.5053			3.89158	5.58929		6.12929			4.68719
4.72022	9.56976	11.5562	12.9055			7.50678			3.90175	5.67374		6.37958			4.43928
4.72861	9.64404	11.5612	13.8418			7.51774			3.90175	5.75009		6.37958			6.27819
4.72861	9.65223	11.8022	14.1328			7.52352			3.90175	5.78453		6.4284			5.27111
4.72861	9.68502	12.1414	15.6766			7.54409			3.90175	5.89982		7.48593			5.45195
4.73699	9.68916	12.1794	17.6937			7.55125			3.9119	5.92662		7.73273			5.71232
4.73699	9.72588	12.8513				7.55429			3.93212	6.05247		8.0307			5.62687
4.74535	9.72588	13.5734				7.57384			3.93212	6.072		8.70411			5.08397
4.74535	9.76253	14.0265				7.58974			3.95223	6.08509		9.69119			5.14707
4.74535	9.89158	14.3773				7.58974			3.96225	6.08509					5.8796
4.7537	9.89962	14.6079				7.63087			3.98221	6.16925					5.59806
4.76203	9.90361	14.714				7.64408			3.98221	6.18842					5.65553
4.77035	9.91164	14.7385				7.65185			4.01196	6.25218					5.20952
4.77035	9.94358	14.7503				7.66331			4.02183	6.25218					5.59806
4.77035	9.97541	18.2046				7.67179			4.03168	6.29014					5.33211
4.77035	10.0348					7.72024			4.03168	6.34657					5.56921
4.78694	10.0467					7.72407			4.03168	6.34657					6.09544
4.78694	10.0743					7.79842			4.0415	6.3715					5.82434
4.79521	10.0782					7.81331			4.06107	6.40876					5.85204
4.80347	10.0979					7.83332			4.07082	6.48872					5.24035
4.80347	10.1057					7.84404			4.08055	6.53126					5.76866
4.80347	10.1096					7.85328			4.08055	6.64566					4.47556
4.80347	10.1096					7.85997			4.09025	6.7404					5.93424
4.80347	10.1722					7.87934			4.09025	6.88015					5.96143
4.81172	10.2227					7.89304			4.10959	7.11246					8.76882
4.81995	10.273					7.90094			4.10959	7.1569					6.01533
4.81995	10.3805					7.95231			4.10959	7.17901					7.09929
4.81995	10.4338					7.96253			4.11923	7.27774					5.36224
4.83638	10.4642					7.97197			4.15755	7.31038					5.42221
4.84457	10.5171					7.99158			4.16707	7.33742					5.27111
4.84457	10.5922					7.99991			4.18606	7.39127					5.56921
4.85274	10.6147					8.01615			4.19552	7.41801					5.24035
4.87719	10.6184					8.03427			4.20496	7.43404					5.39231
4.87719	10.637					8.03874			4.21437	7.47128					5.24035
4.87719	10.6407					8.06827			4.21437	7.58192					5.82434
4.87719	10.7298					8.06955			4.23315	7.61317					5.42221
4.89342	10.8144					8.09813			4.2425	7.74228					5.36224
4.90151	10.8291					8.10363			4.26115	7.74228					5.79662
4.90151	10.8511					8.12495			4.27972	7.82887					8.21728
4.9096	10.8839					8.12591			4.28897	7.88938					5.79662
4.9096	10.9384					8.14781			4.28897	7.9195					5.68405
4.92572	10.942					8.14867			4.28897	8.16108					4.85636
4.94179	10.9962					8.15066			4.2982	8.64702					5.33211
4.94179	11.0287					8.15899			4.2982	8.72004					5.3017
4.94981	11.1431					8.16596			4.30742	8.72457					5.45195
4.95781	11.281					8.16596			4.30742	8.77891					5.33211
4.98174	11.3161					8.16596			4.30742	9.04584					5.90704
4.98174	11.3196					8.18535			4.31661						5.93424
4.98174	11.365					8.20421			4.31661						5.36224
4.98969	11.365					8.20421			4.33494						5.11555
4.98969	11.9134					8.22699			4.34408						5.56921
4.99763	12.0458					8.23483			4.37137						5.39231
5.01347	12.7026					8.24228			4.42545						5.90704
5.01347	13.5775					8.24228			4.42545						5.17839
5.03714	13.8664					8.25288			4.4344						5.48141
5.03714	14.3027					8.28461			4.4344						5.33211
5.03714						8.3367			4.44333						6.98466
5.045						8.3389			4.46114						5.45195
5.045						8.35315			4.46114						5.96143
5.05286						8.37417			4.47888						5.85204
5.0607						8.38158			4.47888						5.36224
5.0607						8.38193			4.47888						5.45195
5.07634						8.39284			4.47888						5.71232
5.07634						8.4052			4.48772						4.47556
5.07634						8.44467			4.49655						5.08397
5.08414						8.48967			4.51415						5.42221
5.09193						8.54374			4.52292						5.36224
5.09971						8.61374			4.52292						5.76866
5.10748						8.68613			4.53168						6.12181
5.10748						8.69258			4.53168						6.09544
5.10748						8.71778			4.54914						5.39231
5.11524						8.72912			4.54914						6.57972
5.12298						8.73909			4.54914						5.20952
5.12298						8.74002			4.56654						5.36224
5.12298						8.7518			4.60113						5.5401
5.13072						8.76918			4.60113						4.98764
5.13844						8.79248			4.60974						5.74056
5.14615						8.82419			4.60974						6.27819
5.14615						8.82496			4.60974						5.82434
5.14615						8.88388			4.60974						5.56921
5.15385						8.96983			4.60974						4.68719
5.15385						8.96983			4.60974						5.20952
5.15385						9.05667			4.61833						5.68405
5.16153						9.06205			4.62691						5.96143
5.16921						9.11973			4.62691						4.98764
5.16921						9.14292			4.62691						5.01996
5.16921						9.15619			4.63547						5.76866
5.17687						9.27863			4.64401						6.04215
5.17687						9.29549			4.67804						5.65553
5.19216						9.42775			4.67804						5.48141
5.19216						9.54151			4.6865						5.11555
5.19216						9.67505			4.70339						4.43928
5.19979						9.67685			4.70339						6.12181
5.19979						9.75015			4.72022						5.3017
5.20741						9.82431			4.72022						4.68719
5.20741						9.85895			4.72861						5.48141
5.20741						10.3891			4.74535						4.85636
5.21502						10.5622			4.7537						4.72143
5.22262						10.6309			4.7537						5.33211
5.2302						10.7998			4.7537						5.20952
5.24534						11.0534			4.7537						5.33211
5.25289						11.4872			4.76203						5.71232
5.25289						11.8956			4.76203						7.18973
5.25289						14.0454			4.77865						5.98849
5.25289						15.9832			4.78694						4.9225
5.27549									4.78694						5.08397
5.283									4.78694						5.85204
5.2905									4.78694						5.39231
5.2905									4.78694						5.71232
5.2905									4.79521						6.60425
5.2905									4.80347						5.76866
5.29798									4.81172						5.48141
5.29798									4.83638						6.40558
5.29798									4.83638						5.27111
5.30546									4.84457						5.42221
5.32038									4.84457						5.36224
5.32783									4.85274						5.27111
5.35011									4.85274						4.98764
5.35011									4.8609						5.39231
5.35011									4.8609						3.75684
5.35011									4.87719						5.36497
5.35751									4.87719						5.19973
5.35751									4.87719						5.99317
5.36491									4.88531						4.92573
5.36491									4.88531						4.07078
5.37229									4.88531						8.65159
5.37967									4.89342						5.49626
5.38703									4.89342						6.42116
5.39439									4.90151						5.26797
5.39439									4.9096						5.85258
5.40173									4.91766						5.47467
5.40173									4.91766						8.07812
5.40173									4.92572						4.1384
5.41639									4.93376						5.39443
5.4237									4.94179						5.32781
5.43101									4.94179						5.35011
5.4383									4.94179						3.89152
5.44559									4.94179						5.55376
5.45286									4.94179						6.79899
5.45286									4.94981						5.3204
5.45286									4.95781						5.46734
5.46738									4.95781						6.22677
5.46738									4.95781						10.18
5.46738									4.9658						5.67374
5.47463									4.9658						5.46012
5.48187									4.9658						6.75804
5.48187									4.97378						5.22258
5.48187									4.97378						9.9196
5.48187									4.98174						6.63963
5.49631									4.98969						5.23025
5.49631									5.00556						5.52514
5.50352									5.01347						5.07633
5.50352									5.02137						4.82822
5.50352									5.02137						5.54653
5.50352									5.02926						3.81953
5.50352									5.02926						5.48907
5.51791									5.02926						3.64974
5.51791									5.05286						5.61055
5.51791									5.05286						7.09014
5.51791									5.05286						5.17691
5.51791									5.0607						8.40995
5.51791									5.0607						5.57504
5.51791									5.0607						7.52418
5.53226									5.0607						5.29798
5.53942									5.07634						5.20744
5.53942									5.08414						5.36497
5.54657									5.09193						5.6808
5.54657									5.09971						3.94223
5.55372									5.10748						4.6695
5.55372									5.10748						6.78727
5.55372									5.10748						5.37232
5.55372									5.11524						7.26688
5.56085									5.12298						5.62461
5.57509									5.12298						8.14648
5.57509									5.12298						4.75368
5.5822									5.13072						5.16152
5.5893									5.13844						5.3204
5.59638									5.13844						5.32781
5.59638									5.15385						5.29798
5.61053									5.16153						4.96577
5.61053									5.16921						6.90887
5.6176									5.16921						5.06855
5.6176									5.16921						4.81991
5.62465									5.16921						6.78727
5.62465									5.17687						5.28306
5.62465									5.18452						7.06207
5.62465									5.18452						5.63874
5.63169									5.19979						5.02921
5.63873									5.20741						5.02921
5.63873									5.20741						5.58929
5.63873									5.20741						5.78453
5.63873									5.20741						5.55376
5.64575									5.21502						5.89982
5.64575									5.22262						4.24247
5.65277									5.2302						5.47467
5.65277									5.2302						5.27546
5.65277									5.23778						8.08301
5.65978									5.24534						5.16152
5.65978									5.24534						7.32117
5.66678									5.25289						5.76391
5.67377									5.26044						5.53228
5.67377									5.26044						5.59635
5.67377									5.26797						5.55376
5.68076									5.27549						6.73454
5.68076									5.27549						5.69468
5.68076									5.27549						5.39443
5.6947									5.27549						5.19214
5.6947									5.27549						5.53941
5.70165									5.283						5.56795
5.7086									5.2905						5.40174
5.7086									5.2905						5.31298
5.7086									5.29798						5.40174
5.7086									5.31293						5.32781
5.7086									5.32038						4.48777
5.71554									5.32038						5.37232
5.71554									5.32038						7.43404
5.71554									5.32038						5.09972
5.72248									5.32783						5.63173
5.7294									5.32783						4.07078
5.7294									5.32783						3.9622
5.7294									5.33527						5.69468
5.73632									5.33527						5.11518
5.73632									5.33527						5.40905
5.75701									5.34269						5.61758
5.75701									5.35011						5.43827
5.77077									5.35011						5.37966
5.77077									5.36491						5.99317
5.77077									5.36491						6.38397
5.77763									5.37229						5.23025
5.78449									5.37229						3.60605
5.79818									5.38703						6.86283
5.80502									5.38703						5.47467
5.80502									5.39439						5.87289
5.81184									5.40173						5.61758
5.81184									5.40173						6.43958
5.81184									5.40906						5.36497
5.81866									5.40906						5.35748
5.81866									5.40906						5.56086
5.81866									5.41639						5.20744
5.83227									5.41639						5.58929
5.83906									5.41639						3.7988
5.83906									5.4237						3.61698
5.84585									5.4237						5.31298
5.84585									5.4237						5.23779
5.84585									5.43101						5.1462
5.85263									5.43101						9.23666
5.86616									5.4383						5.24532
5.87291									5.4383						3.85057
5.87966									5.4383						7.95447
5.87966									5.44559						6.01956
5.87966									5.44559						5.66678
5.87966									5.45286						7.5136
5.8864									5.45286						5.99975
5.8864									5.45286						5.28306
5.8864									5.45286						10.7667
5.89313									5.46013						7.11246
5.89985									5.46013						4.03165
5.90657									5.46738						6.82226
5.91328									5.46738						5.75009
5.91998									5.48187						5.65981
5.92667									5.48187						5.19214
5.92667									5.4891						5.91996
5.92667									5.4891						5.85943
5.93336									5.49631						6.03277
5.93336									5.49631						5.68775
5.94003									5.51072						4.11928
5.94003									5.51072						5.1384
5.94003									5.51072						7.03958
5.9467									5.51791						7.62362
5.95337									5.51791						6.5131
5.95337									5.51791						5.61055
5.96667									5.51791						6.75804
5.97995									5.53226						5.44564
5.97995									5.53942						5.59635
5.98657									5.53942						5.33522
5.98657									5.57509						5.72245
5.99319									5.57509						3.59509
5.99319									5.57509						5.79134
5.99319									5.57509						6.50087
5.99319									5.5822						5.66678
5.9998									5.5822						5.43827
5.9998									5.5822						3.80918
5.9998									5.5822						5.36497
6.00641									5.5822						5.60351
6.00641									5.5893						3.57288
6.013									5.5893						8.39578
6.01959									5.5893						3.64974
6.01959									5.5893						5.52514
6.01959									5.59638						5.80507
6.02617									5.60346						5.97327
6.02617									5.60346						5.55376
6.02617									5.61053						5.57504
6.04588									5.61053						7.90945
6.05243									5.61053						5.72946
6.05243									5.61053						4.99759
6.05898									5.61053						3.72502
6.05898									5.62465						5.24532
6.06552									5.62465						6.4948
6.06552									5.62465						5.50355
6.07205									5.62465						5.07633
6.07205									5.63169						5.96666
6.0851									5.63169						4.12885
6.0851									5.63873						5.81865
6.0851									5.63873						5.58223
6.09161									5.63873						5.35011
6.09161									5.64575						5.19214
6.09811									5.65978						6.10463
6.09811									5.66678						3.85057
6.1111									5.66678						5.30542
6.1111									5.67377						8.1514
6.1111									5.68076						5.48907
6.11758									5.68076						3.94223
6.13053									5.68076						5.51072
6.14345									5.68773						6.89162
6.1499									5.68773						5.63874
6.1499									5.68773						5.39443
6.1499									5.70165						5.32781
6.15634									5.70165						7.43935
6.15634									5.71554						7.47657
6.15634									5.72248						6.89162
6.16278									5.7294						7.07333
6.16278									5.7294						5.0056
6.18846									5.7294						8.40995
6.19486									5.7294						5.91996
6.19486									5.73632						5.07633
6.20765									5.74322						5.37232
6.20765									5.74322						5.43827
6.21403									5.74322						6.14993
6.21403									5.74322						5.87971
6.22041									5.75012						5.06075
6.23314									5.76389						5.37232
6.2395									5.76389						5.09972
6.24585									5.77077						5.65272
6.25219									5.77077						4.10953
6.25853									5.77763						3.7884
6.25853									5.77763						5.77075
6.27119									5.77763						5.51788
6.27119									5.77763						5.12302
6.27751									5.77763						5.89982
6.27751									5.77763						5.26797
6.28382									5.77763						5.16152
6.28382									5.78449						5.16916
6.28382									5.79134						4.97384
6.28382									5.80502						3.64974
6.28382									5.80502						5.39443
6.29012									5.80502						5.83908
6.29012									5.81184						4.01202
6.29012									5.81866						5.39443
6.29012									5.83227						5.38699
6.29642									5.83227						5.23779
6.30272									5.84585						5.30542
6.30272									5.85263						5.89982
6.30272									5.85263						5.33522
6.30272									5.85263						7.56098
6.309									5.8594						5.19214
6.309									5.8594						5.51072
6.31528									5.8594						5.70161
6.31528									5.8594						7.85412
6.31528									5.8594						5.53228
6.32156									5.86616						5.62461
6.32156									5.86616						5.1462
6.34035									5.87291						3.74632
6.3466									5.87291						5.57504
6.3466									5.87291						5.18453
6.35284									5.87966						5.06075
6.35908									5.87966						5.54653
6.36531									5.87966						6.03931
6.37153									5.87966						5.26797
6.37153									5.87966						6.41491
6.37153									5.8864						5.1384
6.37775									5.89313						4.25191
6.37775									5.89985						3.85057
6.38397									5.90657						5.53228
6.38397									5.90657						5.83231
6.39017									5.90657						5.53941
6.39017									5.90657						5.07633
6.39637									5.91998						6.21408
6.40257									5.92667						5.53228
6.40876									5.92667						5.77075
6.40876									5.92667						6.23311
6.41494									5.92667						4.06107
6.41494									5.93336						6.28387
6.41494									5.93336						5.43827
6.41494									5.94003						5.46734
6.42729									5.94003						5.39443
6.43345									5.94003						7.38593
6.43345									5.94003						5.46012
6.43345									5.94003						5.91996
6.45806									5.94003						5.10746
6.45806									5.95337						6.0655
6.45806									5.96002						5.63874
6.47032									5.96002						5.37232
6.47645									5.96002						3.8403
6.47645									5.96002						4.28903
6.48257									5.96667						3.7356
6.48257									5.96667						5.29798
6.48868									5.97331						5.40174
6.49479									5.97331						5.70864
6.49479									5.97331						5.42374
6.49479									5.97331						3.70359
6.49479									5.97331						5.61055
6.50089									5.98657						4.86906
6.50089									5.98657						5.43827
6.50089									5.98657						9.66455
6.50089									5.99319						8.71091
6.50698									5.9998						7.64955
6.50698									5.9998						8.50367
6.50698									6.00641						5.38699
6.51916									6.013						6.1434
6.51916									6.01959						6.10463
6.53131									6.02617						4.66104
6.53131									6.02617						5.42374
6.53131									6.02617						5.06075
6.53131									6.02617						4.63543
6.53737									6.02617						5.55376
6.54344									6.03275						5.52514
6.54949									6.03275						4.86906
6.55554									6.03275						5.29052
6.55554									6.03275						3.81953
6.56159									6.03275						5.85943
6.57366									6.03275						6.11109
6.57366									6.03932						5.91996
6.57366									6.03932						5.61055
6.58571									6.03932						3.89152
6.58571									6.04588						6.32154
6.59173									6.04588						6.22043
6.59173									6.04588						5.21502
6.59774									6.04588						4.05134
6.59774									6.05243						6.7522
6.59774									6.05243						5.72245
6.60975									6.05243						5.83908
6.61574									6.05898						4.94984
6.61574									6.06552						6.0786
6.62173									6.06552						5.29798
6.62772									6.06552						5.51788
6.62772									6.07205						5.87289
6.62772									6.07205						6.16925
6.63369									6.07205						6.09158
6.63967									6.07858						5.99975
6.63967									6.0851						5.46012
6.63967									6.09161						2.64147
6.64564									6.09161						5.44564
6.64564									6.09161						7.40736
6.6516									6.09161						5.96666
6.65756									6.09161						6.18842
6.65756									6.09811						6.11754
6.65756									6.09811						6.23311
6.66351									6.09811						5.24532
6.66351									6.09811						5.16916
6.66946									6.09811						6.27119
6.66946									6.09811						5.94003
6.6754									6.10461						6.60974
6.6754									6.10461						5.51072
6.6754									6.10461						6.08509
6.6754									6.1111						4.76197
6.68133									6.1111						5.21502
6.68133									6.1111						5.09198
6.71684									6.1111						4.60967
6.73452									6.1111						6.27748
6.73452									6.1111						5.52514
6.73452									6.12406						5.37232
6.74041									6.12406						6.29642
6.74629									6.12406						5.53941
6.75216									6.13053						4.18612
6.75216									6.13699						5.63173
6.75216									6.13699						7.52418
6.76389									6.14345						4.88537
6.78146									6.14345						4.48777
6.79314									6.14345						5.13071
6.79897									6.1499						3.88136
6.8048									6.1499						6.6813
6.81062									6.1499						5.87971
6.81644									6.1499						5.43827
6.82806									6.15634						4.91771
6.82806									6.15634						5.48188
6.82806									6.15634						6.63368
6.83387									6.15634						7.466
6.83967									6.16278						3.37893
6.83967									6.16921						4.37136
6.85703									6.17563						5.94668
6.86859									6.18205						6.93178
6.86859									6.18205						4.39851
6.87436									6.18205						6.29014
6.88012									6.18205						4.6269
6.88012									6.18205						5.51788
6.88012									6.18205						6.61571
6.89739									6.18205						7.11801
6.90313									6.19486						4.05134
6.90313									6.19486						5.23025
6.90313									6.20126						5.0841
6.90313									6.20126						6.7522
6.90313									6.20765						5.51072
6.90887									6.20765						6.90887
6.90887									6.21403						6.3653
6.90887									6.21403						5.35011
6.90887									6.21403						5.17691
6.91461									6.21403						4.47001
6.91461									6.21403						6.25849
6.91461									6.21403						6.6991
6.91461									6.22041						5.62461
6.92607									6.22678						4.98177
6.92607									6.22678						5.56086
6.93179									6.22678						7.32117
6.93179									6.22678						6.96037
6.93179									6.22678						5.57504
6.9375									6.23314						4.60967
6.9375									6.23314						3.01976
6.9375									6.23314						4.6269
6.94322									6.23314						8.03379
6.94322									6.2395						5.67374
6.94322									6.2395						3.93204
6.94892									6.24585						5.96004
6.94892									6.24585						5.48907
6.96033									6.25219						7.10126
6.96602									6.25219						4.42549
6.97739									6.25219						2.84387
6.98307									6.25219						5.47467
6.98307									6.25219						4.32583
6.98875									6.25853						4.81171
6.99442									6.25853						4.60967
7.00008									6.25853						7.61844
7.00574									6.27119						5.78453
7.00574									6.27119						3.87118
7.00574									6.27119						5.46012
7.00574									6.27119						5.03717
7.0114									6.27751						5.15386
7.01705									6.27751						6.64566
7.01705									6.27751						4.90955
7.01705									6.27751						5.48907
7.0227									6.27751						6.28387
7.0227									6.27751						4.07078
7.0227									6.27751						5.10746
7.02834									6.28382						4.09028
7.02834									6.28382						2.95325
7.02834									6.28382						4.98177
7.03962									6.28382						5.09198
7.05649									6.28382						2.75888
7.06211									6.28382						7.74228
7.06772									6.29012						5.0056
7.07333									6.29012						4.74537
7.07893									6.29012						4.00201
7.07893									6.29642						5.39443
7.08453									6.29642						4.95781
7.08453									6.30272						5.38699
7.08453									6.30272						4.71184
7.08453									6.30272						7.15138
7.09012									6.30272						4.00201
7.09571									6.30272						6.79318
7.09571									6.309						3.39077
7.10687									6.309						5.26047
7.10687									6.309						6.52521
7.11802									6.31528						5.12302
7.11802									6.31528						3.86097
7.11802									6.31528						5.18453
7.12359									6.31528						7.76272
7.13471									6.31528						3.16087
7.14027									6.32156						4.41642
7.14027									6.32156						7.22859
7.14582									6.32156						6.25218
7.15136									6.32156						7.84406
7.1569									6.32156						5.52514
7.16244									6.32783						4.85269
7.16244									6.32783						5.99975
7.16797									6.32783						6.89162
7.1735									6.32783						5.39443
7.1735									6.32783						7.19009
7.18455									6.33409						5.27546
7.18455									6.33409						4.81991
7.19006									6.33409						5.0056
7.19558									6.33409						5.99317
7.19558									6.34035						5.44564
7.20108									6.34035						5.1384
7.21209									6.34035						7.95447
7.21209									6.34035						6.21408
7.21209									6.3466						7.91452
7.21209									6.3466						4.6011
7.21209									6.3466						3.2473
7.22307									6.3466						4.24247
7.22307									6.35284						4.6011
7.22856									6.35284						4.58391
7.22856									6.35284						4.45231
7.23404									6.35284						4.40747
7.26139									6.35284						5.41634
7.26685									6.35284						4.50533
7.27775									6.35908						4.36232
7.28864									6.35908						4.72857
7.29951									6.35908						4.55787
7.30494									6.35908						4.35326
7.30494									6.35908						4.97384
7.30494									6.35908						5.02921
7.30494									6.35908						5.50355
7.31036									6.35908						4.79528
7.31036									6.36531						4.02184
7.31036									6.36531						4.68651
7.3212									6.36531						4.19554
7.32661									6.36531						4.86906
7.33202									6.36531						4.05134
7.33743									6.36531						4.52296
7.34283									6.37153						5.12302
7.34823									6.37153						4.69493
7.35362									6.37153						4.94984
7.35362									6.37775						5.55376
7.35362									6.37775						5.58929
7.35901									6.37775						4.46117
7.36978									6.38397						4.63543
7.36978									6.38397						4.77039
7.36978									6.38397						5.25284
7.37515									6.38397						4.97384
7.37515									6.38397						5.29798
7.3859									6.38397						4.82822
7.3859									6.38397						4.78691
7.3859									6.39017						4.75368
7.39126									6.39017						4.83639
7.39126									6.39017						5.12302
7.40734									6.39017						5.50355
7.41269									6.39637						4.92573
7.41269									6.40257						5.27546
7.41803									6.40257						5.48188
7.41803									6.40257						4.86094
7.42337									6.40257						4.83639
7.42337									6.40257						4.42549
7.42337									6.40876						5.23025
7.42871									6.40876						5.20744
7.43405									6.40876						4.85269
7.43938									6.41494						4.81171
7.44471									6.41494						4.98177
7.45003									6.41494						5.12302
7.45535									6.41494						4.6695
7.49248									6.42112						5.0841
7.49777									6.42112						5.09198
7.49777									6.42112						5.23025
7.50306									6.42112						5.01348
7.50306									6.42729						4.50533
7.50834									6.43345						5.65272
7.51362									6.43345						5.07633
7.51362									6.43345						5.41634
7.51362									6.43961						4.5492
7.53469									6.43961						5.1384
7.53469									6.43961						5.35748
7.53995									6.43961						5.02135
7.53995									6.44577						5.81186
7.54521									6.44577						4.77039
7.54521									6.44577						5.47467
7.55571									6.44577						5.58223
7.55571									6.44577						4.23315
7.55571									6.45191						4.81991
7.56095									6.45191						4.61837
7.56095									6.45191						5.18453
7.57143									6.45191						5.93339
7.57143									6.45191						4.77866
7.57143									6.45806						5.06075
7.5819									6.45806						5.40905
7.5819									6.45806						5.28306
7.58713									6.45806						4.6269
7.59235									6.45806						5.41634
7.59757									6.46419						4.82822
7.59757									6.46419						5.1462
7.60279									6.46419						5.26797
7.608									6.46419						5.41634
7.61321									6.47032						5.15386
7.61321									6.47032						5.75706
7.61841									6.47032						5.85258
7.61841									6.47032						4.92573
7.62361									6.47032						5.3204
7.62881									6.47645						4.99759
7.63401									6.47645						5.44564
7.63401									6.48257						4.58391
7.63401									6.48257						5.54653
7.64957									6.48257						5.27546
7.64957									6.48257						5.55376
7.64957									6.48257						4.77866
7.65993									6.48257						5.06855
7.65993									6.48257						5.22258
7.65993									6.48868						5.26797
7.6651									6.48868						4.90151
7.6651									6.49479						4.66104
7.6651									6.49479						5.37966
7.67027									6.49479						5.46734
7.67027									6.50089						4.90955
7.67027									6.50089						3.83001
7.67027									6.50089						4.94173
7.6806									6.50089						5.06075
7.68576									6.50089						5.26047
7.69092									6.50698						5.045
7.69092									6.50698						4.78691
7.69092									6.50698						5.90661
7.70122									6.50698						4.31655
7.70122									6.50698						5.37966
7.70637									6.51916						5.36497
7.70637									6.51916						4.98968
7.70637									6.51916						5.23779
7.71665									6.51916						5.40905
7.72692									6.51916						4.88537
7.72692									6.51916						5.79134
7.73205									6.51916						5.39443
7.73205									6.51916						4.90151
7.74742									6.51916						5.43101
7.75253									6.52523						4.22382
7.75764									6.52523						6.74625
7.75764									6.52523						5.30542
7.76786									6.52523						5.40174
7.76786									6.52523						6.09158
7.77296									6.52523						5.63874
7.77296									6.52523						4.98968
7.77296									6.52523						5.54653
7.77806									6.53131						5.58929
7.77806									6.53131						5.67374
7.78315									6.53131						5.32781
7.78315									6.53131						6.85707
7.78825									6.53131						6.53126
7.79334									6.53131						2.73012
7.79334									6.53131						6.03277
7.79842									6.53131						6.93178
7.8035									6.53737						5.18453
7.8035									6.53737						6.6873
7.8035									6.53737						6.93747
7.81873									6.53737						5.98658
7.8238									6.54344						5.84583
7.8238									6.54344						5.46734
7.82886									6.54344						6.27748
7.83393									6.54344						5.57504
7.83393									6.54344						6.22043
7.83898									6.54344						8.92676
7.84404									6.54344						7.67547
7.84404									6.54949						5.62461
7.84909									6.54949						8.01896
7.86423									6.54949						7.29408
7.86423									6.54949						4.36232
7.86423									6.54949						7.2121
7.86423									6.54949						7.0114
7.86423									6.55554						3.62805
7.86423									6.55554						3.93204
7.86927									6.55554						6.73454
7.86927									6.55554						5.40905
7.88437									6.55554						4.49656
7.8894									6.55554						4.97384
7.8894									6.55554						4.42549
7.8894									6.55554						4.88537
7.8894									6.56159						4.49656
7.89442									6.56159						4.33494
7.89442									6.56159						4.38953
7.90446									6.56159						5.31298
7.92449									6.56159						6.08509
7.9295									6.56159						4.30739
7.9295									6.56763						4.54038
7.93449									6.56763						4.90151
7.93949									6.56763						4.76197
7.93949									6.56763						3.70359
7.94448									6.56763						4.56652
7.94448									6.56763						4.73704
7.95944									6.56763						4.54038
7.95944									6.56763						4.31655
7.95944									6.57366						4.61837
7.96442									6.57366						3.18575
7.96442									6.57366						4.59252
7.96939									6.57969						3.72502
7.96939									6.57969						4.83639
7.96939									6.57969						5.23025
7.97437									6.57969						4.6011
7.9843									6.57969						4.82822
7.99423									6.57969						3.59509
7.99918									6.57969						4.35326
8.00909									6.58571						4.44329
8.01404									6.58571						4.48777
8.01404									6.58571						4.64407
8.01404									6.58571						4.68651
8.01898									6.58571						4.76197
8.02393									6.58571						4.56652
8.02393									6.59173						4.22382
8.02393									6.59173						4.45231
8.02887									6.59173						4.6695
8.0338									6.59173						4.19554
8.04367									6.59173						3.57288
8.04367									6.59173						5.06075
8.04367									6.59173						4.87716
8.04367									6.59774						5.01348
8.04367									6.59774						6.47035
8.04859									6.59774						4.37136
8.05352									6.59774						4.78691
8.05352									6.59774						4.64407
8.05844									6.59774						4.94984
8.05844									6.59774						4.47001
8.06336									6.59774						3.71441
8.06827									6.60375						4.57516
8.07318									6.60375
8.07318									6.60375
8.083									6.60375
8.0977									6.60375
8.10749									6.60975
8.10749									6.60975
8.11237									6.60975
8.11726									6.60975
8.12214									6.60975
8.12702									6.60975
8.1319									6.61574
8.13677									6.61574
8.13677									6.61574
8.14164									6.61574
8.14164									6.61574
8.14651									6.62173
8.14651									6.62173
8.1611									6.62173
8.16595									6.62173
8.16595									6.62173
8.16595									6.62173
8.16595									6.62173
8.17081									6.62173
8.17081									6.62173
8.17566									6.62173
8.17566									6.62772
8.17566									6.62772
8.18535									6.62772
8.19019									6.62772
8.19503									6.62772
8.19503									6.63369
8.19987									6.63369
8.19987									6.63369
8.2047									6.63369
8.20953									6.63369
8.21436									6.63369
8.21436									6.63369
8.21436									6.63369
8.21919									6.63967
8.22401									6.63967
8.22401									6.63967
8.22883									6.63967
8.22883									6.63967
8.23846									6.63967
8.24327									6.63967
8.24327									6.63967
8.24808									6.64564
8.25768									6.64564
8.26248									6.64564
8.26248									6.6516
8.26728									6.6516
8.27207									6.6516
8.27207									6.6516
8.27686									6.65756
8.28165									6.65756
8.28644									6.65756
8.28644									6.65756
8.29122									6.65756
8.29122									6.66351
8.29122									6.66351
8.296									6.66351
8.30078									6.66351
8.31033									6.66351
8.31986									6.66351
8.31986									6.66351
8.32939									6.66351
8.33414									6.66351
8.3389									6.66946
8.3484									6.66946
8.3579									6.66946
8.37211									6.66946
8.37685									6.66946
8.38158									6.6754
8.38158									6.6754
8.38631									6.6754
8.39576									6.6754
8.4052									6.6754
8.4052									6.6754
8.40991									6.68133
8.40991									6.68133
8.40991									6.68133
8.41462									6.68133
8.41933									6.68133
8.42875									6.68133
8.42875									6.68726
8.44284									6.68726
8.44754									6.68726
8.45692									6.68726
8.46161									6.68726
8.46629									6.68726
8.46629									6.68726
8.47097									6.68726
8.48033									6.69319
8.485									6.69319
8.49434									6.69911
8.49901									6.69911
8.49901									6.69911
8.49901									6.69911
8.49901									6.69911
8.50367									6.69911
8.50833									6.70503
8.51764									6.70503
8.51764									6.70503
8.52695									6.70503
8.52695									6.70503
8.52695									6.71094
8.5316									6.71094
8.5316									6.71094
8.53624									6.71684
8.54088									6.71684
8.54553									6.71684
8.54553									6.71684
8.54553									6.71684
8.5548									6.71684
8.55943									6.72274
8.55943									6.72274
8.56406									6.72274
8.56869									6.72864
8.57332									6.72864
8.57332									6.72864
8.57332									6.72864
8.57332									6.72864
8.57332									6.72864
8.57332									6.72864
8.57332									6.72864
8.57332									6.72864
8.57794									6.72864
8.57794									6.73452
8.57794									6.73452
8.57794									6.73452
8.57794									6.73452
8.59641									6.73452
8.59641									6.73452
8.60102									6.73452
8.61483									6.74041
8.61483									6.74041
8.62403									6.74041
8.62863									6.74041
8.62863									6.74041
8.62863									6.74041
8.63781									6.74629
8.63781									6.74629
8.6424									6.74629
8.65157									6.74629
8.65157									6.74629
8.66073									6.74629
8.66073									6.74629
8.66073									6.74629
8.66073									6.74629
8.66531									6.74629
8.66531									6.75216
8.66531									6.75216
8.66988									6.75216
8.66988									6.75216
8.66988									6.75216
8.67445									6.75803
8.68359									6.75803
8.68815									6.75803
8.68815									6.75803
8.69271									6.75803
8.69271									6.76389
8.69271									6.76389
8.69727									6.76389
8.69727									6.76389
8.69727									6.76389
8.69727									6.76389
8.70183									6.76389
8.71094									6.76389
8.71094									6.76389
8.71094									6.76389
8.71094									6.76975
8.71549									6.76975
8.71549									6.76975
8.71549									6.76975
8.73366									6.76975
8.7382									6.76975
8.7382									6.76975
8.7382									6.76975
8.74274									6.77561
8.74727									6.77561
8.74727									6.77561
8.7518									6.77561
8.7518									6.77561
8.7518									6.77561
8.75633									6.77561
8.76086									6.77561
8.76086									6.77561
8.76538									6.77561
8.76538									6.77561
8.7699									6.77561
8.7699									6.78146
8.77442									6.78146
8.77442									6.7873
8.77442									6.7873
8.77442									6.7873
8.77894									6.7873
8.78345									6.7873
8.78797									6.7873
8.78797									6.79314
8.79248									6.79314
8.79248									6.79314
8.79699									6.79314
8.79699									6.79314
8.80149									6.79897
8.80599									6.79897
8.80599									6.79897
8.80599									6.79897
8.8105									6.79897
8.8105									6.79897
8.81499									6.79897
8.81949									6.79897
8.82398									6.79897
8.83297									6.79897
8.83297									6.79897
8.83297									6.79897
8.84194									6.8048
8.84194									6.8048
8.84194									6.8048
8.84642									6.8048
8.84642									6.8048
8.8509									6.8048
8.8509									6.8048
8.8509									6.8048
8.85538									6.81062
8.85985									6.81062
8.85985									6.81062
8.85985									6.81062
8.86433									6.81062
8.86433									6.81062
8.8688									6.81062
8.87327									6.81062
8.87327									6.81644
8.87327									6.81644
8.87773									6.81644
8.87773									6.81644
8.8822									6.81644
8.8822									6.81644
8.8822									6.81644
8.8822									6.81644
8.88666									6.81644
8.89112									6.82226
8.89558									6.82226
8.90003									6.82806
8.90003									6.82806
8.90003									6.82806
8.90003									6.82806
8.90449									6.82806
8.90449									6.82806
8.90894									6.82806
8.91339									6.83387
8.91783									6.83387
8.92228									6.83387
8.92672									6.83387
8.92672									6.83387
8.93116									6.83387
8.9489									6.83387
8.95333									6.83387
8.95333									6.83387
8.95776									6.83387
8.95776									6.83387
8.96218									6.83387
8.9666									6.83967
8.9666									6.83967
8.9666									6.83967
8.97986									6.83967
8.97986									6.83967
8.98427									6.83967
8.98427									6.83967
8.98427									6.83967
8.98868									6.83967
8.98868									6.84546
8.98868									6.84546
8.99309									6.84546
8.99309									6.84546
9.00631									6.84546
9.01071									6.85125
9.01511									6.85125
9.0195									6.85125
9.0195									6.85125
9.0195									6.85703
9.0239									6.85703
9.0239									6.85703
9.0239									6.85703
9.03707									6.85703
9.03707									6.85703
9.04145									6.85703
9.05022									6.85703
9.05022									6.86281
9.0546									6.86281
9.05898									6.86281
9.05898									6.86281
9.06772									6.86859
9.0721									6.86859
9.0721									6.86859
9.07646									6.86859
9.08083									6.87436
9.08083									6.87436
9.08956									6.87436
9.09392									6.87436
9.09392									6.87436
9.09828									6.87436
9.10263									6.87436
9.10699									6.87436
9.11569									6.87436
9.11569									6.88012
9.11569									6.88012
9.12439									6.88012
9.12439									6.88012
9.12439									6.88012
9.12873									6.88588
9.13307									6.88588
9.13307									6.88588
9.13741									6.88588
9.13741									6.88588
9.13741									6.88588
9.14175									6.88588
9.14608									6.89164
9.14608									6.89164
9.15042									6.89164
9.15475									6.89164
9.15475									6.89164
9.15475									6.89164
9.15475									6.89164
9.15908									6.89164
9.15908									6.89164
9.16341									6.89739
9.16341									6.89739
9.16773									6.89739
9.16773									6.89739
9.16773									6.89739
9.1807									6.89739
9.1807									6.89739
9.1807									6.90313
9.18501									6.90313
9.18933									6.90313
9.19795									6.90313
9.19795									6.90313
9.20226									6.90313
9.20657									6.90313
9.20657									6.90313
9.20657									6.90313
9.21087									6.90887
9.21087									6.90887
9.21087									6.90887
9.21087									6.90887
9.21087									6.90887
9.21087									6.90887
9.21948									6.90887
9.21948									6.90887
9.22378									6.91461
9.22378									6.91461
9.22378									6.91461
9.22378									6.91461
9.22378									6.91461
9.22807									6.91461
9.23237									6.91461
9.23237									6.91461
9.23666									6.91461
9.23666									6.91461
9.23666									6.91461
9.23666									6.91461
9.23666									6.92034
9.24095									6.92034
9.24095									6.92034
9.24095									6.92034
9.24524									6.92034
9.24953									6.92034
9.25382									6.92034
9.2581									6.92034
9.26238									6.92607
9.27094									6.92607
9.27094									6.92607
9.27094									6.92607
9.27521									6.92607
9.27521									6.93179
9.27948									6.93179
9.27948									6.93179
9.28376									6.9375
9.28376									6.9375
9.28803									6.9375
9.28803									6.94322
9.28803									6.94322
9.29229									6.94322
9.29656									6.94322
9.30082									6.94322
9.30082									6.94322
9.30508									6.94892
9.3136									6.94892
9.32211									6.94892
9.32211									6.94892
9.32211									6.94892
9.32211									6.94892
9.32636									6.94892
9.33061									6.94892
9.33061									6.94892
9.33486									6.95463
9.33486									6.95463
9.33486									6.95463
9.33486									6.95463
9.33911									6.95463
9.34335									6.95463
9.35183									6.95463
9.35183									6.95463
9.35607									6.95463
9.36031									6.95463
9.36031									6.95463
9.36454									6.95463
9.36454									6.95463
9.36877									6.95463
9.373									6.95463
9.373									6.96033
9.37723									6.96033
9.38569									6.96033
9.38569									6.96033
9.38991									6.96033
9.39413									6.96033
9.39413									6.96033
9.39835									6.96033
9.40257									6.96602
9.40678									6.96602
9.411									6.96602
9.411									6.96602
9.41942									6.96602
9.41942									6.96602
9.42362									6.96602
9.42362									6.96602
9.42783									6.97171
9.42783									6.97171
9.43624									6.97171
9.43624									6.97171
9.43624									6.97739
9.44044									6.97739
9.44464									6.97739
9.44464									6.97739
9.44883									6.97739
9.44883									6.97739
9.44883									6.98307
9.45722									6.98307
9.45722									6.98307
9.46141									6.98307
9.46141									6.98307
9.4656									6.98307
9.4656									6.98307
9.4656									6.98875
9.46979									6.98875
9.46979									6.98875
9.46979									6.98875
9.47816									6.98875
9.47816									6.98875
9.47816									6.98875
9.48234									6.99442
9.48234									6.99442
9.48234									6.99442
9.48652									6.99442
9.48652									6.99442
9.48652									6.99442
9.48652									7.00008
9.4907									7.00008
9.49487									7.00008
9.49905									7.00574
9.50322									7.00574
9.50322									7.00574
9.50739									7.00574
9.50739									7.00574
9.51156									7.00574
9.51156									7.00574
9.51573									7.00574
9.51573									7.00574
9.51573									7.00574
9.51573									7.00574
9.51573									7.0114
9.52406									7.0114
9.52406									7.0114
9.52406									7.0114
9.52822									7.0114
9.52822									7.0114
9.52822									7.0114
9.52822									7.0114
9.52822									7.0114
9.53238									7.0114
9.53238									7.0114
9.53654									7.0114
9.53654									7.0114
9.54069									7.0114
9.54069									7.0114
9.54069									7.0114
9.54069									7.01705
9.54069									7.01705
9.54485									7.01705
9.54485									7.01705
9.54485									7.01705
9.549									7.01705
9.549									7.01705
9.55315									7.01705
9.5573									7.01705
9.5573									7.01705
9.5573									7.0227
9.5573									7.0227
9.56145									7.0227
9.56145									7.0227
9.56145									7.02834
9.56559									7.02834
9.56559									7.02834
9.56559									7.02834
9.56559									7.02834
9.56974									7.02834
9.56974									7.02834
9.56974									7.02834
9.56974									7.02834
9.56974									7.03398
9.56974									7.03398
9.57388									7.03398
9.57388									7.03398
9.57802									7.03398
9.57802									7.03398
9.57802									7.03962
9.58216									7.03962
9.58216									7.03962
9.58629									7.03962
9.58629									7.03962
9.58629									7.03962
9.58629									7.04525
9.58629									7.04525
9.59043									7.04525
9.59456									7.04525
9.59456									7.04525
9.59869									7.04525
9.59869									7.05087
9.59869									7.05087
9.60282									7.05087
9.60282									7.05087
9.61107									7.05087
9.61107									7.05087
9.61107									7.05087
9.61107									7.05087
9.61107									7.05649
9.6152									7.05649
9.6152									7.05649
9.6152									7.05649
9.61932									7.05649
9.61932									7.05649
9.61932									7.05649
9.62344									7.05649
9.62344									7.05649
9.62756									7.05649
9.62756									7.05649
9.62756									7.06211
9.63168									7.06211
9.63168									7.06211
9.63168									7.06211
9.63579									7.06211
9.63579									7.06211
9.63579									7.06772
9.63991									7.06772
9.63991									7.06772
9.64402									7.06772
9.64813									7.06772
9.64813									7.07333
9.64813									7.07333
9.64813									7.07333
9.64813									7.07333
9.65224									7.07333
9.65224									7.07333
9.65634									7.07333
9.66045									7.07333
9.66045									7.07333
9.66045									7.07333
9.66045									7.07333
9.66045									7.07893
9.66455									7.07893
9.66455									7.07893
9.66455									7.07893
9.66455									7.07893
9.66865									7.07893
9.67275									7.07893
9.67275									7.07893
9.67685									7.07893
9.67685									7.07893
9.68094									7.07893
9.68094									7.07893
9.68094									7.07893
9.68504									7.08453
9.68504									7.08453
9.68504									7.08453
9.68913									7.08453
9.69322									7.08453
9.69322									7.08453
9.69731									7.08453
9.69731									7.08453
9.7014									7.08453
9.70548									7.08453
9.70548									7.08453
9.70957									7.08453
9.70957									7.09012
9.70957									7.09012
9.71365									7.09012
9.71365									7.09012
9.71773									7.09012
9.71773									7.09012
9.71773									7.09012
9.72181									7.09012
9.72181									7.09012
9.72589									7.09012
9.72589									7.09012
9.72589									7.09012
9.72996									7.09012
9.72996									7.09571
9.72996									7.09571
9.72996									7.09571
9.72996									7.09571
9.72996									7.09571
9.73404									7.09571
9.73404									7.09571
9.73404									7.09571
9.73811									7.09571
9.73811									7.09571
9.73811									7.09571
9.73811									7.09571
9.73811									7.09571
9.74218									7.09571
9.75031									7.09571
9.75031									7.09571
9.75031									7.10129
9.75438									7.10129
9.75844									7.10129
9.75844									7.10129
9.75844									7.10129
9.7625									7.10129
9.7625									7.10129
9.77062									7.10129
9.77468									7.10129
9.77468									7.10129
9.77468									7.10129
9.77468									7.10129
9.77873									7.10129
9.77873									7.10129
9.78279									7.10129
9.78279									7.10687
9.78684									7.10687
9.78684									7.10687
9.78684									7.10687
9.78684									7.10687
9.78684									7.10687
9.78684									7.11245
9.79089									7.11245
9.79089									7.11245
9.79089									7.11245
9.79494									7.11245
9.79494									7.11245
9.79898									7.11245
9.79898									7.11245
9.79898									7.11245
9.79898									7.11245
9.80303									7.11802
9.80303									7.11802
9.80707									7.11802
9.81515									7.11802
9.81515									7.11802
9.81919									7.11802
9.81919									7.11802
9.81919									7.11802
9.81919									7.11802
9.82323									7.12359
9.82323									7.12359
9.82323									7.12359
9.82323									7.12359
9.82323									7.12359
9.82726									7.12359
9.82726									7.12359
9.82726									7.12359
9.82726									7.12359
9.82726									7.12359
9.8313									7.12915
9.8313									7.12915
9.8313									7.12915
9.8313									7.12915
9.83533									7.12915
9.83533									7.12915
9.83533									7.12915
9.83936									7.12915
9.83936									7.12915
9.84339									7.12915
9.84339									7.12915
9.84339									7.12915
9.84741									7.13471
9.84741									7.13471
9.84741									7.13471
9.84741									7.13471
9.85144									7.13471
9.85144									7.13471
9.85144									7.13471
9.85144									7.13471
9.85546									7.14027
9.85546									7.14027
9.85546									7.14027
9.85546									7.14027
9.85948									7.14027
9.85948									7.14027
9.8635									7.14027
9.86752									7.14027
9.86752									7.14582
9.87154									7.14582
9.87154									7.14582
9.87154									7.14582
9.87154									7.14582
9.87556									7.14582
9.87556									7.14582
9.87556									7.14582
9.87556									7.14582
9.87957									7.15136
9.87957									7.15136
9.88759									7.15136
9.88759									7.15136
9.88759									7.15136
9.88759									7.15136
9.88759									7.15136
9.88759									7.15136
9.8916									7.15136
9.8916									7.15136
9.89561									7.1569
9.89561									7.1569
9.90362									7.1569
9.90362									7.1569
9.90762									7.1569
9.90762									7.1569
9.91162									7.1569
9.91162									7.1569
9.91162									7.16244
9.91162									7.16244
9.91562									7.16244
9.92361									7.16244
9.92361									7.16244
9.92761									7.16244
9.92761									7.16244
9.9316									7.16244
9.9316									7.16244
9.9316									7.16244
9.93559									7.16244
9.93958									7.16797
9.93958									7.16797
9.93958									7.16797
9.93958									7.16797
9.94357									7.16797
9.94357									7.16797
9.94357									7.16797
9.94357									7.16797
9.94755									7.1735
9.94755									7.1735
9.95154									7.1735
9.95154									7.1735
9.95154									7.1735
9.95154									7.1735
9.95552									7.1735
9.95552									7.1735
9.95552									7.1735
9.95552									7.17903
9.9595									7.17903
9.9595									7.17903
9.9595									7.17903
9.9595									7.17903
9.9595									7.17903
9.9595									7.17903
9.9595									7.17903
9.96348									7.17903
9.96746									7.17903
9.96746									7.17903
9.97144									7.18455
9.97144									7.18455
9.97144									7.18455
9.97144									7.18455
9.97144									7.18455
9.97541									7.18455
9.97541									7.18455
9.97541									7.18455
9.97938									7.18455
9.97938									7.19006
9.97938									7.19006
9.97938									7.19006
9.97938									7.19006
9.98336									7.19006
9.98336									7.19006
9.98336									7.19006
9.98733									7.19006
9.98733									7.19006
9.98733									7.19006
9.9913									7.19006
9.9913									7.19006
9.9913									7.19558
9.99526									7.19558
9.99923									7.19558
10.0072									7.19558
10.0072									7.19558
10.0072									7.19558
10.0072									7.19558
10.0111									7.19558
10.0111									7.19558
10.0111									7.19558
10.0111									7.19558
10.0111									7.19558
10.019									7.20108
10.019									7.20108
10.019									7.20108
10.023									7.20108
10.023									7.20108
10.0269									7.20108
10.0269									7.20108
10.0309									7.20108
10.0309									7.20108
10.0309									7.20659
10.0309									7.20659
10.0309									7.20659
10.0349									7.20659
10.0349									7.20659
10.0349									7.20659
10.0349									7.20659
10.0388									7.20659
10.0388									7.20659
10.0388									7.20659
10.0388									7.20659
10.0427									7.20659
10.0427									7.21209
10.0427									7.21209
10.0427									7.21209
10.0427									7.21209
10.0427									7.21209
10.0427									7.21209
10.0467									7.21209
10.0506									7.21209
10.0506									7.21209
10.0546									7.21209
10.0546									7.21758
10.0546									7.21758
10.0546									7.21758
10.0546									7.21758
10.0585									7.21758
10.0585									7.21758
10.0585									7.21758
10.0585									7.21758
10.0625									7.21758
10.0664									7.21758
10.0664									7.21758
10.0703									7.22307
10.0743									7.22307
10.0743									7.22307
10.0743									7.22307
10.0782									7.22307
10.0782									7.22307
10.0782									7.22307
10.0782									7.22307
10.0822									7.22307
10.0822									7.22307
10.0822									7.22307
10.0861									7.22307
10.0861									7.22856
10.0861									7.22856
10.0861									7.22856
10.0861									7.22856
10.0861									7.22856
10.0861									7.22856
10.09									7.22856
10.09									7.22856
10.09									7.23404
10.09									7.23404
10.0939									7.23404
10.0939									7.23404
10.0939									7.23404
10.0939									7.23952
10.0979									7.23952
10.0979									7.23952
10.1018									7.24499
10.1057									7.24499
10.1057									7.24499
10.1057									7.24499
10.1057									7.24499
10.1057									7.24499
10.1096									7.24499
10.1096									7.24499
10.1096									7.24499
10.1096									7.25046
10.1096									7.25046
10.1096									7.25046
10.1136									7.25046
10.1136									7.25046
10.1136									7.25046
10.1136									7.25046
10.1136									7.25046
10.1175									7.25046
10.1175									7.25593
10.1214									7.25593
10.1253									7.25593
10.1253									7.25593
10.1253									7.25593
10.1253									7.25593
10.1253									7.25593
10.1292									7.26139
10.1292									7.26139
10.1292									7.26139
10.1331									7.26139
10.1331									7.26139
10.1331									7.26139
10.1331									7.26139
10.1371									7.26139
10.1371									7.26139
10.1371									7.26139
10.1371									7.26139
10.1371									7.26685
10.1371									7.26685
10.1371									7.26685
10.141									7.2723
10.1449									7.2723
10.1449									7.2723
10.1449									7.2723
10.1449									7.2723
10.1488									7.2723
10.1488									7.2723
10.1488									7.2723
10.1488									7.2723
10.1527									7.2723
10.1527									7.2723
10.1527									7.2723
10.1527									7.2723
10.1566									7.27775
10.1566									7.27775
10.1566									7.27775
10.1566									7.27775
10.1566									7.27775
10.1605									7.27775
10.1605									7.27775
10.1644									7.27775
10.1644									7.27775
10.1644									7.2832
10.1644									7.2832
10.1644									7.2832
10.1683									7.2832
10.1722									7.2832
10.1722									7.2832
10.1722									7.2832
10.18									7.2832
10.1839									7.2832
10.1878									7.2832
10.1878									7.28864
10.1878									7.28864
10.1916									7.28864
10.1955									7.28864
10.1955									7.28864
10.1955									7.28864
10.1994									7.28864
10.1994									7.28864
10.1994									7.29407
10.2033									7.29407
10.2033									7.29407
10.2033									7.29407
10.2033									7.29407
10.2072									7.29407
10.2072									7.29951
10.2072									7.29951
10.2072									7.29951
10.2111									7.29951
10.2111									7.29951
10.2111									7.29951
10.215									7.29951
10.215									7.29951
10.215									7.30494
10.215									7.30494
10.215									7.30494
10.215									7.30494
10.215									7.30494
10.2188									7.30494
10.2188									7.30494
10.2188									7.30494
10.2188									7.30494
10.2227									7.30494
10.2227									7.30494
10.2266									7.30494
10.2266									7.31036
10.2266									7.31036
10.2305									7.31036
10.2305									7.31036
10.2305									7.31036
10.2343									7.31036
10.2343									7.31578
10.2382									7.31578
10.2382									7.31578
10.2421									7.31578
10.2421									7.3212
10.2421									7.3212
10.2421									7.3212
10.246									7.3212
10.246									7.3212
10.246									7.3212
10.246									7.3212
10.246									7.3212
10.2498									7.3212
10.2498									7.3212
10.2498									7.3212
10.2537									7.3212
10.2537									7.3212
10.2537									7.3212
10.2537									7.32661
10.2537									7.32661
10.2537									7.32661
10.2576									7.32661
10.2576									7.32661
10.2614									7.32661
10.2614									7.32661
10.2614									7.32661
10.2653									7.32661
10.2653									7.32661
10.2653									7.33202
10.2653									7.33202
10.2692									7.33202
10.2692									7.33202
10.2692									7.33202
10.2692									7.33202
10.2692									7.33202
10.2692									7.33202
10.2692									7.33202
10.273									7.33743
10.273									7.33743
10.273									7.34283
10.273									7.34283
10.273									7.34283
10.273									7.34283
10.273									7.34283
10.2769									7.34823
10.2769									7.34823
10.2769									7.34823
10.2769									7.34823
10.2769									7.35362
10.2807									7.35362
10.2807									7.35362
10.2807									7.35362
10.2807									7.35362
10.2807									7.35362
10.2807									7.35901
10.2807									7.35901
10.2807									7.35901
10.2846									7.35901
10.2846									7.35901
10.2846									7.35901
10.2846									7.35901
10.2846									7.35901
10.2884									7.35901
10.2884									7.36439
10.2884									7.36439
10.2884									7.36439
10.2923									7.36439
10.2923									7.36439
10.2923									7.36439
10.2923									7.36978
10.2923									7.36978
10.2962									7.36978
10.2962									7.36978
10.2962									7.36978
10.2962									7.36978
10.3									7.37515
10.3									7.37515
10.3									7.37515
10.3									7.37515
10.3									7.37515
10.3038									7.37515
10.3038									7.37515
10.3038									7.37515
10.3077									7.38053
10.3077									7.38053
10.3077									7.38053
10.3077									7.38053
10.3077									7.38053
10.3077									7.38053
10.3077									7.38053
10.3115									7.38053
10.3115									7.38053
10.3115									7.3859
10.3154									7.3859
10.3192									7.3859
10.3192									7.3859
10.3192									7.39126
10.3192									7.39126
10.3192									7.39126
10.3192									7.39126
10.3231									7.39126
10.3231									7.39126
10.3231									7.39126
10.3231									7.39126
10.3231									7.39126
10.3269									7.39662
10.3269									7.39662
10.3346									7.39662
10.3346									7.39662
10.3384									7.39662
10.3384									7.39662
10.3384									7.39662
10.3384									7.39662
10.3422									7.39662
10.3422									7.39662
10.3422									7.39662
[truncated: 3,220 more rows]

## Sheet: Figure 4I
Lineage Marker Intensity (Arbitrary Units)
GU-1	GU-2	TNBC-1	HCC-1	HCC-2	UM-1
26.7067	6.8926	1.188	2.125	5.34458	1.71192
16.5163	5.924	2.448	2.358	9.078	1.04296
6.05813	9.3313	2.089	2.494	12.397	0.71024
4.40694	15.6571	2.414	2.454	16.1214	0.83584
3.55841	9.5299	3.118	3.705	0.90983	1.2204
3.36279	13.2362	1.591	1.872	4.45842	2.57444
11.6137	8.1162	1.723	2.289	10.129	0.98264
3.94522	7.5112	2.778	3.073	5.985	1.3468
11.1523	14.5918	1.366	3.595	1.93958	1.26764
8.39718	7.2726	2.122	2.358	2.50433	0.88484
15.6917	11.3533	1.342	2.972	1.63883	1.45624
5.18919	9.4233	1.378	2.637	2.15725	1.43756
2.42715	10.9584	1.519	1.611	2.97442	1.67236
4.06864	6.5507	1.773	1.769	1.30225	0.85008
11.8141	4.324	1.011	1.698	11.8235	1.19776
8.0737	14.7289	1.554	4.794	3.995	1.38828
7.29137	10.4959	3.037	2.47	17.087	1.46604
15.5732	11.9223	2.183	4.243	11.1063	1.21572
16.2053	12.9468	3.431	3.817	5.5685	1.19224
8.43637	12.6342	3.062	1.408	1.3575	1.24872
6.11637	5.5987	2.05	3.551	1.54942	0.70012
3.86276	11.1883	2.578	1.575	1.84958	1.23528
12.6958	10.6025	1.397	0.301	2.15842	0.96868
13.8896	7.537	1.894	3.333	15.3023	1.06136
8.06462	16.1661	1.08	2.985	4.48308
7.22043	6.8401	2.215	1.92	4.26258
6.51826	7.0832	1.27	3.168	1.88817
4.21716	9.8257	1.852	4.49	2.20017
5.99147	7.4075	3.023	4.099	2.46408
7.99461	12.6751	1.155	4.119	2.00583
4.69078	16.9337	2.868	3.256	2.24242
6.36379	3.546	1.577	5.005	2.04242
6.40249	10.4093	1.295	1.984	2.66575
4.38011	5.1414	1.739	2.498	1.58792
11.1827	7.6416	1.986	2.985	1.26017
8.78194	5.5947	0.931	2.369	1.8175
6.04554	16.6919	1.535	2.173	1.59367
7.04336	7.5844	1.171	2.157	1.96358
21.6769	12.0476	1.705	2.072	5.0485
9.82609	8.1684	2.099	3.443	1.96758
4.80184	9.9728	1.727	2.956	1.98025
8.80889	10.0131	0.919	2.87	4.47892
5.3717	15.6866	2.812	2.312	4.07083
13.8624	7.9613	1.312	2.45	4.98375
5.14321	9.7136	2.294	2.498	2.10958
9.2167	14.0754	1.48	4.042	2.81233
5.34777	7.8007	1.427	2.446	2.64283
5.20788	6.2033	1.527	2.753	3.27292
4.57693	15.0485	2.214	2.086	3.42383
4.52243	11.107	1.162	2.005	3.70133
12.128	3.7843	1.227	1.978
8.89199	9.3477	0.84	2.852
4.54252	7.7129	1.702	3.106
7.24877	8.8395	0.937	2.422
6.12355	14.6973	1.269	3.069
5.99922	8.1551	1.453	2.655
5.6669	14.522	1.575	2.904
3.64401	7.8573	1.868	3.37
8.39506	6.265	2.22	3.635
9.28149	11.443	1.634	3.396
16.4074	13.2765	2.051	5.63
7.5613	7.8306	1.544	3.859
14.3544	12.948	3.107	2.202
5.85248	11.6919	1.979	3.534
6.17512	10.9904	1.316	3.382
14.9396	13.0112	1.091	2.474
3.741	6.5804	1.376	2.892
3.05195	12.4712	1	1.435
10.7871	7.1491	1.465	2.479
3.24298	6.6051	1.532	2.476
4.86888	5.9177	1.743	2.013
5.41763	13.4187	1.198	2.221
2.99234	8.1685	1.654	3.733
4.3415	3.5702	0.912	2.893
3.7909	12.1434	1.047	5.078
4.28642	11.4713	1.917	3.199
6.54676	6.2054	1.278	2.606
5.24047	9.2536	1.544	3.706
13.1643	4.2078	1.339	3.493
7.77638	6.8814	1.323	2.961
9.42745	4.9595	1.484	4.31
5.48865	10.2919	1.604	3.574
7.48856	7.341	1.398
3.3609	19.7667	0.424
7.38539	13.8905	0.452
6.87205	5.1309	0.351
6.29914	4.0443	0.258
6.2849	13.2426	0.343
5.4102	9.6843	0.44
15.0924	8.0294	0.286
6.05611	4.1132	0.253
3.19221	5.2914	0.363
14.6168	14.2694	0.35
5.65635	20.5499	0.319
7.05416	11.6283	0.224
3.34815	14.0617	0.313
5.4143	8.4793	0.536
9.88461	10.3715	0.468
5.00214	7.5722	0.214
7.34483	6.4063	0.38
9.1739	12.9247	0.25
7.57795	8.6841	0.486
6.0027	7.638	0.34
10.8521	12.6824	0.474
7.94679	16.6479	0.381
3.75344	10.5179	0.27
7.57911	4.8847	0.208
13.0593	8.571	0.268
4.27103	4.2859	0.318
5.05455	18.2549	0.264
12.6165	5.9422	0.264
7.38199	15.5159	0.336
7.85251	14.7279	0.325
6.30199	7.4104	0.266
10.3416	4.0539	0.411
11.5672	11.4594	0.328
6.00529	8.8617
9.44574	8.0294
15.3932	6.6917
12.2611	4.9022
5.48741	9.7598
7.63077	12.3448
11.4403	12.2107
8.07411	6.2844
16.7243	10.5166
9.69379	8.0452
9.37455	10.4808
8.24192	8.2598
12.9627	12.3602
10.8471	10.8331
12.1883	7.6078
6.14149	11.0241
8.49196	8.1903
8.15189	17.8302
5.86133	11.1503
9.74943	17.7725
9.07962	18.6663
4.38012	4.3163
8.46134	14.6016
7.0456	9.8729
18.9252	7.8399
10.5861	10.5469
9.50126	11.8848
7.68173	8.0816
20.2685	12.35
3.45626	13.3828
3.88406	10.6333
4.55914	10.7032
10.3644	8.3696
21.3091	19.6937
3.8585	4.5794
9.12555	4.3663
3.34294	16.4471
8.65819	20.5455
11.0138	10.5738
9.66475	14.1368
5.33331	17.7946
4.76168	4.6934
4.08192	4.5412
3.98809	14.6482
8.26133	4.8567
10.9704	8.4623
4.83338	12.5096
5.27782	4.6179
6.9968	6.8772
12.2309	6.2344
3.92145	12.3904
12.6745	8.2032
9.24947	17.3587
5.46454	12.4201
14.5178	16.1301
8.02633	12.0177
11.2823	17.4953
6.18002	3.9459
8.18548
7.5197
7.97329
3.47988
17.5129
3.32671
5.85877
2.55567
5.37943
9.90264
5.32284
6.78895
7.94141
9.48553
9.87139
8.85044
9.41026
9.63146
5.89304
6.32769
9.27584
8.20097
8.60194
7.6752
6.78866
7.85161
6.11072
4.8007
6.834
10.9987
11.9747
4.16215
15.1726
8.81902
7.44444
6.1872
6.41403
12.4546
9.76844
4.9781
5.22526
9.03448
9.45179
9.90646
13.5498
3.51189
5.14565
10.8253
14.3541
5.18964
10.7714
8.61529
6.10931
8.86313
10.1516
6.21302
8.58793
5.89561
7.5069
9.38725
7.49603
6.25623
12.2376
11.7878
15.8454
7.81462
14.5305
3.45389
7.80722
9.18543
7.09677
8.5415
8.54256
10.8513
7.2605
6.12785
8.54343
6.69269
11.5367
9.99634
3.61684
20.0949
7.21115
11.3441
4.17576
9.77294
12.2167
4.12662
4.21831
8.70881
8.04693
8.64638
18.8728
6.78472
7.53754
11.8412
3.37751
7.53263
7.29679
8.86517
5.78865
10.381
11.9782
3.68743
4.99218
10.529
11.7048
11.2143
10.5091
9.73409
4.09031
6.73163
7.45612
19.6281
6.23432
5.19532
9.03295
4.07821
7.57012
10.6558
6.4163
7.86065
3.05095
14.0125
7.64626
10.7929
6.27162
23.2673
7.99475
2.90054
6.41822
7.74795
14.9089
4.49257
7.58726
17.9461
6.35984
9.49372
8.58401
7.20893
5.80544
7.68218
2.46993
6.84648
17.8458
9.58974
4.1951
3.39144
6.23443
12.4193
6.07338
13.1605
7.58981
5.34914
7.00107
8.57674
6.76118
10.736
2.78769
4.72432
4.79012
8.17609
4.456
6.32465
6.61193
3.91746
8.87105
4.76715
8.29319
4.2059
7.65081
2.27748
5.54243
4.1996
8.05295
16.1912
8.42568
6.4811
6.23487
10.7947
8.42546
9.85925
5.92729
13.5487
13.2768
9.78461
14.2668
7.73874
4.6514
7.61817
5.2086
3.38777
4.87827
7.44829
6.54582
9.17943
13.6884
10.4748
8.72197
8.10016
3.93125
6.95439
5.47367
12.9259
12.3445
15.9475
4.66359
12.3872
7.17526
3.76415
12.2167
8.79679
9.89748
12.6621
6.9548
10.3114
6.18156
9.06824
8.18833
11.9889
7.63518
5.8477
11.131
11.744
10.1909
10.4117
7.33371
7.37928
9.31174
7.74251
5.89038
8.4214
7.18098
16.2217
3.15887
6.84932
9.63415
4.98582
4.10069
5.85156
6.8067
5.79373
5.48169
6.69439
3.3752
13.9978
8.84215
22.8215
7.74152
3.09589
6.86226
5.65132
4.57737
10.1365
7.60299
12.1039
8.94991
5.50584
8.87442
6.08236
12.0859
6.30447
12.2023
5.28615
7.05747
10.1492
5.27094
15.025
18.8288
2.58784
4.548
4.03168
3.31781
10.2271
13.4972
3.99896
13.7431
9.88688
9.81557
12.0743
5.27979
3.64855
11.7761
6.43065
6.0364
4.7891
10.9705
10.2826
11.0776
5.03814
6.64925
10.2299
4.85873
10.5289
3.81696
11.1547
14.3482
18.9904
5.25404
6.60258
21.7392
5.81041
7.70716
7.92702
4.65423
7.25406
11.7046
10.0714
8.06111
6.31018
6.15301
11.0297
9.64054
10.3263
9.82734
6.54906
6.40606
9.5169
16.5938
5.44599
4.59637
6.00898
5.21978
11.0534
10.0401
7.20538
6.20605
11.6552
8.37599
7.46651
7.19917
8.06958
6.81688
12.2036
9.75253
4.05073
8.52185
10.4104
6.34566
9.41053
4.69546
8.54821
7.92351
4.37786
7.44239
4.51929
2.7046
11.9194
6.64181
7.5134
5.70073
3.77117
7.55707
7.23744
6.83342
9.00993
9.20661
7.49939
6.9798
10.5762
3.53573
6.276
4.14038
4.51951
5.00598
3.38307
5.1084
5.90659
6.2241
4.52408
11.0388
11.5947
11.8913
3.88173
4.81659
7.35493
7.56754
10.1509
3.67335
10.5919
8.34974
9.04549
9.85066
4.3544
8.82043
4.85764
10.3503
8.66596
6.12058
2.81612
11.0846
4.9841
5.61965
4.55843
5.87965
14.1757
11.2877
10.6509
5.84835
5.64534
10.0834
10.2508
13.24
11.5144
5.18811
10.9803
6.13579
10.3567
27.2687
4.64654
14.5622
5.80612
4.68467
10.6986
5.15166
4.09897
3.12283
4.4296
8.98309
8.99796
13.2998
8.55827
17.7709
6.42036
13.4781
8.99575
4.25908
5.0497
6.03253
6.23581
5.63172
4.79587
6.68048
5.96987
7.7498
3.66212
13.8003
8.54339
8.99639
3.38799
10.7989
8.06274
5.32523
5.81551
9.60628
7.0315
3.09938
9.22831
3.10268
6.9923
8.52671
3.32662
7.34869
8.05655
8.0386
8.86282
8.36589
12.3249
4.81471
15.8998
4.71581
5.68937
3.52363
2.03994
2.35627
1.92972
7.61
7.75936
10.9813
6.30151
6.02877
8.90597
10.7172
9.72753
5.23685
2.75746
4.99969
5.59264
12.0769
7.46228
3.78825
4.46378
10.9818
9.97588
5.40057
10.5188
4.32584
4.62844
3.38909
6.94128
8.29463
11.5565
7.48861
2.59266
16.0052
5.06311
8.06468
5.94419
6.31571
6.69926
5.01777
5.09792
7.61865
9.2807
8.7678
6.13245
2.35245
3.21206
8.59897
5.84711
9.1937
6.58643
3.31919
8.28026
5.084
7.67127
4.06223
4.31201
8.99503
5.03848
5.02857
10.7414
6.7575
5.34793
5.6281
4.1763
4.27904
2.5393
9.00255
5.97412
5.9728
15.0761
9.05628
7.23968
10.8626
6.37723
13.4543
6.81038
9.73902
4.19195
10.2748
10.0987
5.37492
5.10647
9.96792
8.38402
3.7403
5.38894
9.9533
5.96949
11.5989
12.8457
11.1447
4.37177
5.66791
4.79285
7.56477
11.2885
10.1958
3.27652
7.61563
7.52287
4.01896
6.77161
8.83133
5.65371
4.91541
9.66453
6.10613
7.64844
5.62961
12.7338
5.92721
3.89851
2.32615
5.07287
3.74743
10.0876
9.38462
10.5765
5.15193
9.28475
5.67757
3.54642
6.68401
4.26561
2.72958
5.62266
6.93191
6.70963
4.16314
10.362
6.67788
5.21217
7.72594
4.81605
8.30159
5.03168
4.85931
7.24924
6.13408
4.9156
5.39263
8.62423
9.49868
7.06928
6.13706
6.3602
5.70754
2.65622
6.00032
7.04978
11.0324
11.7161
7.11024
13.8209
10.3733
5.61483
9.36497
5.38986
7.39459
12.1722
13.9373
14.9333
4.7945
7.80827
7.51439
5.80506
13.2985
12.1088
17.4967
8.97004
5.03084
16.4566
11.2041
6.32656
12.8479
3.19897
15.0144
7.07769
1.94494
5.27039
6.01667
5.92501
5.40689
5.39216
4.56561
4.24094
6.02317
6.36411
3.3899
5.49011
20.3484
18.1032
6.21817
6.58308
13.9573
4.56249
3.0677
6.44317
4.18645
6.76972
8.40472
10.2802
10.09
8.30158
8.87202
6.68134
10.7399
2.40409
9.1347
8.0417
9.4731
6.55436
9.76515
2.94709
6.83494
5.32076
8.2354
4.80436
7.89891
7.51285
11.8157
6.27792
5.42273
9.69059
5.44062
2.32703
4.37306
5.50365
9.58957
8.32392
8.71162
7.56965
5.36134
6.10288
6.91523
6.55803
9.72492
4.24142
7.44337
9.72947
6.73978
8.76059
5.6909
11.0955
5.14667
4.39671
11.398
3.2889
7.57659
8.23293
3.85525
5.07807
4.34503
3.30032
11.2491
5.29187
3.90571
3.19565
5.24241
4.46488
5.27826
29.6228
11.6929
9.32677
15.8764
7.41514
6.82449
7.04256
7.26345
5.47296
6.82526
4.52076
10.9783
13.4291
10.49
8.97235
5.11637
8.38686
12.5312
5.79819
5.64174
6.53884
5.75745
5.15739
3.6583
3.86791
6.93143
4.16379
5.95656
4.692
3.96837
6.1151
16.9102
4.66242
7.4162
7.61634
4.78496
7.27507
4.74088
8.02212
8.88713
17.8561
6.04043
9.11797
5.4422
4.17248
15.8474
6.05849
6.22584
9.45531
11.9954
19.4899
1.88423
13.3835
5.71534
4.15851
5.03499
5.85498
6.95603
12.9327
8.92153
4.34328
4.76262
6.47027
8.2691
6.87231
6.45538
11.0935
6.98421
13.7208
7.17842
9.19222
4.9741
4.57788
9.89965
16.9931
12.8865
5.72167
12.9945
9.29945
5.00184
3.17352
10.5752
10.5835
9.76454
5.51741
7.80501
5.94189
2.80635
3.05664
8.16134
7.59443
4.0229
13.9692
6.86043
9.49481
3.31336
4.78548
5.77205
8.22786
7.12705
4.61567
5.17085
4.30627
6.72807
4.79328
5.21275
4.64977
4.74599
5.86944
6.9222
5.07412
3.73985
5.0782
8.70225
5.75741
6.9321
3.06996
5.91145
3.32111
8.45117
7.34121
4.82404
6.58788
9.31264
3.09322
3.87405
3.64657
6.87813
10.9778
9.01699
4.1443
13.0755
5.86851
3.15453
8.75974
3.32121
5.88147
9.37901
3.62526
6.52537
2.22449
6.70756
2.86178
3.8675
5.22281
3.80943
7.26208
2.37755
12.7189
4.18035
5.52915
5.43082
7.38025
4.18156
10.5677
4.91993
5.29608
7.55142
5.57543
5.58307
7.61449
9.15433
8.50813
4.47634
4.83017
5.9592
2.72661
3.02603
6.22279
7.51903
7.1432
1.93466
6.88325
5.61487
7.48808
11.2338
5.79441
11.6689
7.42327
5.62679
3.66513
5.91465
5.02534
4.65779
5.05254
13.056
10.8799
6.81956
3.77291
6.91136
11.4497
6.38429
8.37827
15.7467
9.44574
11.5138
10.4845
13.7154
9.46641
8.80548
7.25586
7.10672
4.28905
2.39134
8.34454
6.05239
7.76875
9.64597
7.94579
6.17939
7.51555
4.75739
5.65859
5.75209
4.44472
5.80925
5.59693
11.1706
4.84077
8.08421
9.66181
7.15578
6.19305
10.3522
9.13798
8.90158
4.73256
6.96436
5.45955
3.77512
3.7686
6.40558
3.84796
11.1299
7.96478
6.90093
7.97827
6.13896
6.2635
7.25553
9.25397
7.08623
6.25922
5.41368
3.12013
3.52121
8.22543
8.06774
5.18587
8.20097
15.7173
5.43839
7.95221
5.22627
5.61837
3.30676
13.5731
7.51676
5.01193
5.10831
3.3517
10.5369
8.04927
9.30758
4.4043
8.24726
5.28794
7.51615
8.36986
8.36226
2.91513
7.24503
5.50531
2.62403
5.92934
2.71474
4.05988
6.60096
4.75217
3.23598
7.08875
3.52547
5.39509
9.9028
5.70265
9.09808
4.57628
2.07823
5.85341
7.70911
6.18738
6.43802
6.88593
10.9131
4.1709
10.0001
9.06053
4.2982
8.84406
3.44035
8.88617
8.05142
9.52031
8.06985
5.86979
8.02548
6.35472
5.92328
6.24044
7.50203
4.42467
7.53973
4.71258
7.66614
6.2267
2.87155
4.82679
12.0318
9.02197
4.02474
6.52464
11.7856
7.1572
9.93782
4.24469
5.57844
5.79932
3.56222
5.66424
6.39603
4.77516
3.21022
8.64683
6.63119
10.3726
2.51136
3.34992
4.53014
7.43252
4.27559
10.0017
10.1004
6.92167
7.33735
7.44058
7.80275
6.59839
13.0521
11.0653
8.90532
7.31862
7.28398
10.3595
11.7797
5.87291
5.85555
5.3691
5.63346
3.27588
4.15906
14.3365
7.93837
3.88872
8.13415
15.7976
4.7528
8.34565
5.17617
9.06022
4.56535
3.41276
9.66342
5.3477
9.05271
5.37325
5.87108
10.5584
5.8905
7.60675
13.6322
8.12043
13.8072
8.44119
9.39413
4.4495
8.13734
2.98006
5.68316
8.27231
7.2618
10.4991
8.30866
3.20915
5.42833
9.18372
3.77381
5.63911
5.22113
8.00346
4.88118
8.22917
12.4167
9.07865
10.7113
6.68779
12.6291
8.85148
3.33264
5.51483
5.04978
4.16476
12.1602
6.3594
8.09641
3.96976
5.41464
5.04196
8.8245
10.2195
6.11735
7.55865
7.60764
10.9367
3.03221
6.06948
5.81456
4.78959
2.11802
2.69693
2.87668
12.1406
6.85177
7.31231
6.84992
11.5684
5.17293
4.72338
4.12744
4.49542
2.74384
4.50296
9.63611
6.83525
6.52803
6.78855
3.67596
4.01735
5.0423
5.00923
1.8164
3.69319
4.43517
9.85886
2.76749
4.5363
4.43177
2.51992
4.34698
7.248
12.6418
8.78305
9.15817
6.11765
6.76826
9.92294
8.10714
8.29064
5.45586
7.82444
8.01983
12.4579
8.19792
3.65776
4.45297
3.82177
5.55015
7.20667
3.42095
7.24076
4.90829
6.62524
5.57061
7.5686
10.7399
6.21954
8.86087
3.58888
8.93674
7.21203
7.8042
6.91575
6.3314
6.33638
6.03581
3.83057
13.6214
3.14195
5.06287
4.13353
11.3668
7.89922
7.74124
13.2097
11.1046
9.21667
6.26661
10.3976
7.09916
5.9425
7.34375
7.61704
6.16262
9.19866
6.32864
9.22993
8.11524
5.52765
3.80716
2.13639
4.90801
1.87845
5.22693
3.15778
3.74005
6.01385
9.58616
6.06633
7.22882
9.2712
7.26189
6.44733
4.49843
3.96291
6.825
10.2661
4.88782
6.29708
12.7181
6.60807
5.16574
3.84707
5.26927
5.24707
7.96471
9.84569
5.80533
6.87759
10.4784
4.7725
3.6349
11.1995
7.09308
4.95456
6.10831
9.71179
6.57082
6.39207
3.4177
3.79537
10.259
7.98327
14.9863
4.69702
6.68819
9.37722
13.9128
6.56323
6.72175
7.3319
5.63562
4.18105
6.24426
4.1619
5.07273
7.19489
8.39651
3.33365
2.05451
3.7172
12.4535
3.76548
12.8157
8.58872
3.8147
4.38559
3.25033
3.12251
4.25237
7.4604
7.85338
2.49854
6.73631
3.43129
5.44361
3.091
4.34194
4.60639
4.76063
3.81858
6.60655
8.55157
3.43122
5.59608
2.46392
3.11569
7.3872
8.3316
15.1154
7.09784
8.03337
3.9144
7.85871
3.77445
3.87364
5.18381
4.59444
2.71042
2.76764
4.05863
9.27347
7.88229
2.17227
7.05095
7.78884
3.35461
4.42657
5.53583
3.28626
4.44523
4.58214
4.14668
6.29452
6.7031
6.02241
8.67512
6.82772
8.29291
5.66339
8.66654
7.3514
5.49317
7.25964
8.47552
11.3826
5.48441
5.88169
7.66706
9.70476
9.59953
6.77352
5.09828
4.41101
7.67995
8.16679
10.1913
9.89052
10.2771
10.6131
3.41328
6.8037
9.86054
11.2181
5.09077
5.65075
16.7403
15.9765
3.65943
2.94537
4.28011
4.15408
3.02596
2.94389
4.60748
3.81448
3.43691
2.10218
4.43825
4.62934
4.23932
10.9891
5.30873
8.35861
6.5381
7.70062
9.70926
5.82621
2.30164
9.1338
6.8226
3.9765
5.35278
7.73908
9.27863
22.1264
7.79836
6.16229
8.38494
4.22302
6.14761
6.31039
7.60784
4.98041
5.4402
3.26089
3.80221
4.68792
2.36839
4.99092
5.1586
2.64143
4.55253
4.06465
7.10874
5.13231
9.73359
7.97828
8.10462
7.12907
7.10485
10.6769
10.2715
8.31795
8.3697
5.74162
8.74636
6.14499
8.73972
7.73646
3.15874
3.43311
9.23745
6.53062
5.55258
1.7581
7.87748
4.59397
3.02074
5.96857
4.84399
6.02186
6.81969
8.89313
6.41592
8.40077
5.34948
3.8949
7.32097
2.67119
5.355
5.12692
6.04739
3.57597
9.14496
3.82719
4.96588
5.22442
4.22437
4.66352
7.33291
14.5808
9.20225
10.4028
3.5377
4.14645
2.79595
7.74385
2.88525
8.79924
2.62054
4.97945
5.52152
7.09331
7.17364
13.0982
10.2439
13.8234
3.92458
9.1559
8.93546
6.91128
2.91474
5.79733
4.0329
3.44923
8.28791
8.84233
7.53478
6.90278
4.80977
8.42643
6.0252
5.63127
7.00173
4.16355
9.1136
2.73311
2.55701
4.15275
3.65978
5.23625
3.57267
5.72522
3.63496
3.78402
5.94369
9.12856
3.11572
6.9086
4.42902
4.96519
3.58133
13.9127
5.04797
7.84125
4.94072
3.71084
4.69568
2.07204
6.31912
3.26673
2.88369
4.76926
2.36838
9.18966
7.01636
5.13092
2.3605
9.34753
3.99371
2.93279
2.55543
2.55821
3.53369
5.28167
4.08563
4.10056
5.1452
10.9046
6.25163
5.92723
6.8054
8.17902
6.7497
10.6463
12.611
13.0122
6.79038
4.25725
6.98908
5.25616
12.54
6.17962
4.49011
8.61145
6.73485
4.25268
6.33961
6.22174
4.38503
6.54623
8.0131
4.5145
3.47292
4.37654
3.8091
3.08723
6.23447
5.00227
3.58206
3.97505
3.04142
4.68933
2.98784
2.78148
2.12326
2.60829
8.63925
3.06562
4.74208
5.59597
1.84706
7.71095
3.84987
5.36566
9.69095
4.38207
3.34501
4.98968
5.59294
4.78354
9.87049
4.73048
7.48264
4.80175
3.06647
7.16956
2.69484
11.9159
2.23751
4.44528
2.32409
2.83029
7.09179
6.25432
2.80975
2.41377
7.77428
6.12479
4.75433
11.9682
6.62484
5.63901
7.4554
6.10324
11.1785
2.84457
5.33674
5.45213
3.7427
5.91655
7.44359
17.5351
9.6985
8.83797
5.47816
11.3724
10.4341
8.36122
14.582
8.02383
4.73964
7.62896
3.42525
6.27681
6.59604
4.85361
3.56207
9.68524
4.44043
4.71445
4.22597
8.3122
3.66846
4.90187
8.19277
18.2862
10.6255
4.8656
5.57931
3.13256
6.66526
4.17698
5.17592
8.92277
8.22096
12.4004
7.85802
12.1471
10.3688
7.90451
6.20938
6.11958
5.86789
9.13204
6.87492
4.3285
5.26143
3.30171
3.09034
1.81926
5.84266
5.71673
4.99132
3.48383
5.65964
7.37062
6.14331
3.5676
1.77965
2.46756
4.0949
5.31862
4.69786
3.68608
3.04898
9.38163
14.813
6.14617
5.54736
7.12783
8.37812
5.47942
1.74675
7.86318
2.79193
6.89548
6.04498
8.33108
6.36129
4.37205
2.39937
9.61639
3.52029
5.76435
5.19419
3.38265
6.83911
2.23868
4.47078
4.5069
4.74133
3.17077
10.8976
13.0658
4.41276
13.63
7.65646
8.49937
5.86167
8.41161
7.50858
4.50806
11.0519
10.3243
4.57331
6.37637
10.4992
8.33499
8.5124
6.90417
8.13165
5.45203
4.33431
8.64822
8.56247
6.39365
5.07641
6.79169
4.46665
4.24482
6.16784
2.46545
2.56454
4.66782
7.01891
10.105
4.42759
5.38107
2.51641
5.05338
4.73811
3.17283
1.77218
2.55322
2.69166
2.55679
2.55073
2.28935
2.9801
3.88464
5.31453
3.87725
1.9517
5.45401
2.73292
3.38991
4.96148
2.95838
5.15533
4.53533
2.26678
2.60901
2.68146
4.92938
13.7168
5.17545
5.32456
7.70109
7.76514
8.25433
8.25787
12.8057
12.6133
8.43866
9.66167
8.19448
12.281
9.3416
4.33276
10.8502
10.0802
6.1329
15.8446
7.7774
11.0062
7.66532
3.27987
3.379
4.66012
2.27491
1.83478
[truncated: 3,402 more rows]

## Sheet: Figure 5D
Normalized DNA copy number for GU-1	chr1:1-5846420	chr1:5846421-11044723	chr1:11044724-16452798	chr1:16452799-21697273	chr1:21697274-26900957	chr1:26900958-32259743	chr1:32259744-37473495	chr1:37473496-42685221	chr1:42685222-47907217	chr1:47907218-53142618	chr1:53142619-58348491	chr1:58348492-63585116	chr1:63585117-68819244	chr1:68819245-74062831	chr1:74062832-79300876	chr1:79300877-84586043	chr1:84586044-89820086	chr1:89820087-95063731	chr1:95063732-100295545	chr1:100295546-105579178	chr1:105579179-110803487	chr1:110803488-116039629	chr1:116039630-149217859	chr1:149217860-154487682	chr1:154487683-159725737	chr1:159725738-164956643	chr1:164956644-170187969	chr1:170187970-175444744	chr1:175444745-180683929	chr1:180683930-185915869	chr1:185915870-191153763	chr1:191153764-196383997	chr1:196383998-201607739	chr1:201607740-207117077	chr1:207117078-212337770	chr1:212337771-217554157	chr1:217554158-222793503	chr1:222793504-228105405	chr1:228105406-233316829	chr1:233316830-238579538	chr1:238579539-243840280	chr1:243840281-249250621	chr2:1-5494817	chr2:5494818-10805085	chr2:10805086-16145316	chr2:16145317-21552077	chr2:21552078-26874213	chr2:26874214-32199221	chr2:32199222-37535484
SH367_TD_GU01CTC	1	1	1	1	1	1	1	1	1	1	1	1	1	1	1	1	1	1	1	1	1	2	2	2	2	2	2	2	2	2	2	2	2	2	2	2	2	2	2	2	2	2	1	1	1	1	1	2	2
SH404_TD_GU01CTC	1	1	1	1	1	1	1	1	1	1	1	1	1	1	1	1	1	1	1	1	1	3	3	3	3	3	3	3	3	3	3	3	3	3	3	3	3	3	3	3	3	3	2	2	2	2	2	2	2
SH366_TD_GU01CTC	1	1	1	1	1	1	1	1	1	1	1	1	3	3	3	3	3	3	3	3	3	3	3	3	3	3	3	3	3	3	3	3	3	3	3	3	3	3	3	3	3	3	1	1	1	1	1	1	1
SH371_TD_GU01CTC	1	1	1	1	1	1	1	1	1	1	1	1	1	1	1	1	1	1	1	1	1	3	3	3	3	3	3	3	3	3	3	3	3	3	3	3	2	2	2	2	2	2	1	1	1	1	1	2	2
SH365_TD_GU01CTC	1	1	1	1	1	1	1	1	1	1	1	1	1	1	1	1	1	1	1	1	1	3	3	3	3	3	3	3	3	3	3	3	3	3	3	3	3	3	3	3	3	3	1	1	1	1	1	2	2
SH362_TD_GU01CTC	1	1	1	1	1	1	1	1	1	1	1	1	1	1	1	1	1	1	1	1	1	3	3	3	3	3	3	3	3	3	3	3	3	3	3	3	3	3	3	3	3	3	2	2	2	2	2	2	2
SH372_TD_GU01CTC	1	1	1	1	1	1	1	1	1	1	1	1	1	1	1	1	1	1	1	1	1	3	3	3	3	3	3	3	3	3	3	3	3	3	3	3	3	3	3	3	3	3	2	2	2	2	2	2	2
SH369_TD_GU01CTC	1	1	1	1	1	1	1	1	1	1	1	1	1	1	1	1	1	1	1	1	1	3	3	3	3	3	3	3	3	3	3	3	3	3	3	3	3	3	3	3	3	3	2	2	2	2	2	2	2
SH358_TD_GU01CTC	1	1	1	1	1	1	1	1	1	1	1	1	1	1	1	1	1	1	1	1	1	3	3	3	3	3	3	3	3	3	3	3	3	3	3	3	3	3	3	3	3	3	2	2	2	2	2	2	2
SH360_TD_GU01CTC	1	1	1	1	1	1	1	1	1	1	1	1	1	1	1	1	1	1	1	1	1	3	3	3	3	3	3	3	3	3	3	3	3	3	3	3	3	3	3	3	3	3	2	2	2	2	2	2	2
SH370_TD_GU01CTC	1	1	1	1	1	1	1	1	1	1	1	1	1	1	1	1	1	1	1	1	1	3	3	3	3	3	3	3	3	3	3	3	3	3	3	3	3	3	3	3	3	3	2	2	2	2	2	2	2
SH373_TD_GU01CTC	1	1	1	1	1	1	1	1	1	1	1	1	1	1	1	1	1	1	1	1	1	3	3	3	3	3	3	3	3	3	3	3	3	3	3	3	3	3	3	3	3	3	2	2	2	2	2	2	2
SH350_TD_GU01CTC	1	1	1	1	1	1	1	1	1	1	1	1	1	1	1	1	1	1	1	1	1	3	3	3	3	3	3	3	3	3	3	3	3	3	3	3	3	3	3	3	3	3	2	2	2	2	2	2	2
SH368_TD_GU01CTC	1	1	1	1	1	1	1	1	1	1	1	1	1	1	1	1	1	1	1	1	1	3	3	3	3	3	3	3	3	3	3	3	3	3	3	3	3	3	3	3	3	3	2	2	2	2	2	2	2
SH430_TD_GU01CTC	1	1	1	1	1	1	1	1	1	1	1	1	1	1	1	1	1	1	1	1	1	3	3	3	3	3	3	3	3	3	3	3	3	3	3	3	3	3	3	3	3	3	2	2	2	2	2	2	2
SH405_TD_GU01CTC	1	1	1	1	1	1	1	1	1	1	1	1	1	1	1	1	1	1	1	1	1	3	3	3	3	3	3	3	3	3	3	3	3	3	3	3	3	3	3	3	3	3	2	2	2	2	2	2	2
SH425_TD_GU01CTC	1	1	1	1	1	1	1	1	1	1	1	1	1	1	1	1	1	1	1	1	1	3	3	3	3	3	3	3	3	3	3	3	3	3	3	3	3	3	3	3	3	3	2	2	2	2	2	2	2
SH407_TD_GU01CTC	1	1	1	1	1	1	1	1	1	1	1	1	1	1	1	1	1	1	1	1	1	3	3	3	3	3	3	3	3	3	3	3	3	3	3	3	3	3	3	3	3	3	2	2	2	2	2	2	2
SH352_TD_GU01CTC	1	1	1	1	1	1	1	1	1	1	1	1	1	1	1	1	1	1	1	1	1	3	3	3	3	3	3	3	3	3	3	3	3	3	3	3	3	3	3	3	3	3	2	2	2	2	2	2	2
SH361_TD_GU01CTC	1	1	1	1	1	1	1	1	1	1	1	1	1	1	1	1	1	1	1	1	1	3	3	3	3	3	3	3	3	3	3	3	3	3	3	3	3	3	3	3	3	3	2	2	2	2	2	2	2
SH400_TD_GU01CTC	-1	-1	-1	-1	-1	-1	-1	-1	-1	-1	-1	-1	-1	-1	-1	-1	-1	-1	-1	-1	-1	2	2	2	2	2	2	2	2	2	2	2	2	2	2	2	2	2	2	2	2	2	2	2	2	2	2	2	2
SH411_TD_GU01CTC	1	1	1	1	1	1	1	1	1	1	1	1	1	1	1	1	1	1	1	1	1	3	3	3	3	3	3	3	3	3	3	3	3	3	3	3	3	3	3	3	3	3	2	2	2	2	2	2	2
SH364_TD_GU01CTC	1	1	1	1	1	1	1	1	1	1	1	1	1	1	1	1	1	1	1	1	1	3	3	3	3	3	3	3	3	3	3	3	3	3	3	3	3	3	3	3	3	3	2	2	2	2	2	2	2
SH359_TD_GU01CTC	1	1	1	1	1	1	1	1	1	1	1	1	1	1	1	1	1	1	1	1	1	3	3	3	3	3	3	3	3	3	3	3	3	3	3	3	3	3	3	3	3	3	2	2	2	2	2	2	2
SH401_TD_GU01CTC	2	2	2	2	2	2	2	2	2	2	2	2	2	2	2	2	2	2	2	2	2	3	3	3	3	3	3	3	3	3	3	3	3	3	3	3	3	3	3	3	3	3	2	2	2	2	2	2	2
SH427_TD_GU01CTC	1	1	1	1	1	1	1	1	1	1	1	1	1	1	1	1	1	1	1	1	1	4	4	4	4	4	4	4	4	4	4	4	4	4	4	4	4	4	4	4	4	4	2	2	2	2	2	2	2
SH563_TD_GU01DN	1	1	1	1	1	1	1	1	1	1	1	1	1	1	1	1	1	1	1	1	1	1	2	2	2	2	2	2	2	2	2	2	2	2	2	2	2	2	2	2	2	2	1	1	1	1	1	2	2
SH578_TD_GU01DN	1	1	1	1	1	1	1	1	1	1	1	1	1	1	1	1	1	1	1	1	1	3	3	3	3	3	3	3	3	3	3	3	3	3	3	3	3	3	3	3	3	3	2	2	2	2	2	2	2
SH573_TD_GU01DN	3	3	3	3	3	3	3	3	3	3	3	3	3	3	3	3	3	3	3	3	3	3	3	3	3	3	3	3	3	3	3	3	3	3	3	3	3	3	3	3	3	3	2	2	2	2	2	2	2
SH588_TD_GU01DN	2	2	2	2	2	2	2	2	2	2	2	2	2	2	2	2	2	2	2	2	2	5	5	5	5	5	5	5	5	5	5	5	5	5	5	5	2	2	2	2	2	2	1	1	1	1	1	3	3
SH354_TD_GU01CTC	0	0	0	0	0	0	0	0	0	0	0	0	0	0	0	0	0	0	0	0	0	2	2	2	2	2	2	2	2	2	2	2	2	2	2	2	2	2	2	2	2	2	1	1	1	1	1	1	1
SH421_TD_GU01CTC	-1	-1	-1	-1	-1	-1	-1	-1	-1	-1	-1	-1	-1	-1	-1	-1	-1	-1	-1	-1	-1	-1	-1	-1	-1	-1	-1	-1	-1	-1	-1	-1	-1	-1	-1	-1	-1	-1	-1	-1	-1	-1	4	4	4	4	4	4	4
SH409_TD_GU01CTC	0	0	0	0	0	0	0	0	0	0	0	0	0	0	0	0	0	0	0	0	0	0	4	4	4	4	4	4	4	4	4	4	4	4	4	4	4	4	4	4	4	4	2	2	2	2	2	2	2
SH353_TD_GU01CTC	1	1	1	1	1	1	1	1	1	1	1	1	1	1	1	1	1	1	1	1	1	1	2	2	2	2	2	2	2	2	2	2	2	2	2	2	2	2	2	2	2	2	0	0	0	0	0	2	2
SH417_TD_GU01CTC	1	1	1	1	1	1	1	1	1	1	1	1	1	1	1	1	1	1	1	1	1	1	2	2	2	2	2	2	2	2	2	2	2	2	2	2	2	2	2	2	2	2	1	1	1	1	1	1	1
SH419_TD_GU01CTC	1	1	1	1	1	1	1	1	1	1	1	1	1	1	1	1	1	1	1	1	1	2	2	2	2	2	2	2	2	2	2	2	2	2	2	2	2	2	2	2	2	2	2	2	2	2	2	2	2
SH418_TD_GU01CTC	2	2	2	2	2	2	2	2	2	2	2	2	2	2	2	2	2	2	2	2	2	2	2	2	2	2	2	2	2	2	2	2	2	2	2	2	2	2	2	2	2	2	2	2	2	2	2	2	2
SH428_TD_GU01CTC	0	0	0	0	0	0	0	0	0	0	0	0	0	0	0	0	0	0	0	0	0	2	2	2	2	2	2	2	2	2	2	2	2	4	4	4	4	4	4	4	4	4	0	0	0	0	0	2	2
SH410_TD_GU01CTC	1	1	1	1	1	1	1	1	1	1	1	1	1	1	1	1	1	1	1	1	1	1	3	3	3	3	3	3	3	3	3	3	3	3	3	3	3	3	3	3	3	3	2	2	2	2	2	2	2
SH426_TD_GU01CTC	1	1	1	1	1	1	1	1	1	1	1	1	1	1	1	1	1	1	1	1	1	3	3	3	3	3	3	3	3	3	3	3	3	3	3	3	3	3	3	3	3	3	2	2	2	2	2	2	2
SH568_TD_GU01DN	1	1	1	1	1	1	1	1	1	1	1	1	1	1	1	1	1	1	1	1	2	2	2	2	2	2	2	2	2	2	2	2	2	2	2	2	2	2	2	2	2	2	2	2	2	2	2	2	2
SH564_TD_GU01DN	1	1	1	1	1	1	1	1	1	1	1	1	1	1	1	1	1	1	1	1	1	3	3	3	3	3	3	3	3	3	3	3	3	3	3	3	3	3	3	3	3	3	2	2	2	2	2	2	2
SH566_TD_GU01DN	2	2	2	2	2	2	2	2	2	2	2	2	2	2	2	2	2	2	2	2	2	3	3	3	3	3	3	3	3	3	3	3	3	3	3	3	3	3	3	3	3	3	1	1	1	1	1	1	1
SH543_TD_GU01WBC	2	2	2	2	2	2	2	2	2	2	2	2	2	2	2	2	2	2	2	2	2	2	2	2	2	2	2	2	2	2	2	2	2	2	2	2	2	2	2	2	2	2	2	2	2	2	2	2	2
SH545_TD_GU01WBC	2	2	2	2	2	2	2	2	2	2	2	2	2	2	2	2	2	2	2	2	2	2	2	2	2	2	2	2	2	2	2	2	2	2	2	2	2	2	2	2	2	2	2	2	2	2	2	2	2
SH557_TD_GU01WBC	2	2	2	2	2	2	2	2	2	2	2	2	2	2	2	2	2	2	2	2	2	2	2	2	2	2	2	2	2	2	2	2	2	2	2	2	2	2	2	2	2	2	2	2	2	2	2	2	2
SH560_TD_GU01WBC	2	2	2	2	2	2	2	2	2	2	2	2	2	2	2	2	2	2	2	2	2	2	2	2	2	2	2	2	2	2	2	2	2	2	2	2	2	2	2	2	2	2	2	2	2	2	2	2	2
[truncated: 443 more columns]

## Sheet: Figure 6B
Allele frequency (%) for GU-1	PTEN Loss	FANCA I1017N	BRCA1 I925N	ATM T2608I	CHD2 S866L	IL6ST E825*	ASXL2 C1363*
Tissue	100	0	0	0	0	0	0
ctDNA	0	0	0	0	0	0	0
CTC	100	50	45	30	67	57	46

## Sheet: Figure 6C
Allele frequency (%) for GU-2	FANCA R640M	BRCA2 I2490T	BRCA2 A1991X	CHEK2 T225X	CHD4 R1183H	TP53 T155N	SIN3A Q319*
Tissue	0	0	0	0	0	25	0
ctDNA	0	0	0	0	0	1.9	0
CTC	37.5	75	42.9	30	37.1	61.7	33.3

## Sheet: Figure 7A
GU-1, Genes, log10(RPM+1)	SH374_TR_GU01CTC	SH376_TR_GU01CTC	SH378_TR_GU01CTC	SH383_TR_GU01CTC	SH384_TR_GU01CTC	SH385_TR_GU01CTC	SH386_TR_GU01CTC	SH388_TR_GU01CTC	SH389_TR_GU01CTC	SH390_TR_GU01CTC	SH391_TR_GU01CTC	SH393_TR_GU01CTC	SH394_TR_GU01CTC	SH396_TR_GU01CTC	SH436_TR_GU01CTC	SH437_TR_GU01CTC	SH440_TR_GU01CTC	SH443_TR_GU01CTC	SH445_TR_GU01CTC	SH446_TR_GU01CTC	SH453_TR_GU01CTC	SH454_TR_GU01CTC	SH457_TR_GU01CTC	SH461_TR_GU01CTC	SH462_TR_GU01CTC	SH464_TR_GU01CTC	SH466_TR_GU01CTC	SH611_TR_GU01DN	SH626_TR_GU01DN	SH636_TR_GU01DN
ACTB	4.35681	4.33578	3.52958	3.96563	4.65013	4.351	4.48836	4.35358	4.12425	3.81457	4.22163	4.39466	4.41911	3.43142	4.36035	4.16299	4.31098	4.67144	3.24801	4.09398	3.79431	4.44879	4.18833	3.88574	4.24313	3.90623	4.40851	4.45548	4.1587	3.92921
PPBP	3.8989	3.87186	0.692237	0.611417	4.34684	4.29662	4.38143	3.94855	4.04955	0.499561	3.41622	3.58452	4.27417	1.06565	4.1423	2.5861	4.2548	4.47366	0.874473	0.71571	0.717019	4.31942	4.09086	3.45594	4.31004	3.55315	4.39207	0.187414	0.167912	0.147493
TMSB4X	4.07553	4.1665	3.22367	3.45339	4.39603	4.03014	4.36522	3.91533	3.96104	3.91001	4.01824	4.04099	4.26098	3.70005	4.31556	3.92729	4.40238	4.39862	3.83238	3.46867	3.6997	4.48873	4.24442	4.12972	4.26499	3.90195	4.30084	3.14011	3.06056	3.76387
ACTG1	3.13242	3.83554	3.7047	3.89519	3.79412	3.48274	3.84978	3.79155	3.67556	3.30675	4.30876	4.25409	3.63604	2.86505	3.24488	3.96182	3.74457	3.75064	0.500138	4.18792	3.54024	3.67116	3.91134	3.71551	2.70384	3.21657	3.55706	4.46968	4.16753	4.13293
MALAT1	2.97068	3.43656	4.05111	4.36521	3.91275	3.21205	3.43955	0.634882	3.74354	3.70682	3.48392	3.91389	3.71908	4.09912	3.44857	4.0925	3.61564	3.52078	3.88535	3.79083	3.74318	3.14477	3.98868	3.54406	3.05864	4.40865	3.59938	4.16517	3.88734	3.31017
B2M	3.68737	3.82323	2.09977	2.9976	4.23573	3.97971	3.90473	3.82084	3.59318	2.78482	3.86117	3.57427	3.90505	2.9629	3.59434	3.52349	4.02149	4.15485	0.605154	2.26235	2.36635	4.25241	3.80503	3.24848	3.76139	3.82158	4.06767	2.17367	2.93038	2.51993
ACPP	0	3.37888	2.45467	4.35309	0.929502	0.86931	3.80871	0.47544	3.71593	3.31921	3.54444	4.13456	3.02852	0.691697	0.0924054	3.76238	3.5449	0	0.156142	2.57231	1.81167	0.059961	0	3.71871	3.43861	3.41549	3.44014	3.07606	3.32587	3.32771
EEF1A1	4.14923	3.76903	3.78763	3.43549	3.66986	3.28894	3.42952	3.81557	3.57485	3.84242	3.41638	3.4907	3.89727	4.05	3.14595	3.11903	3.97982	2.66069	3.76072	3.3224	3.26158	4.27776	3.43013	3.52166	3.49139	3.47098	3.54554	3.00865	3.278	3.71041
UBC	3.03176	3.67024	2.92141	3.653	3.97276	0.905335	4.02978	2.52425	3.70906	3.71771	3.82711	3.66712	3.06328	4.01551	2.98801	3.79583	3.33939	3.65851	3.8498	2.90388	3.52391	3.42806	3.27806	3.57992	2.73863	2.90652	3.78754	3.61906	4.0501	3.9624
CLU	3.17785	3.31206	0	2.4148	3.98685	3.7348	3.72626	4.03993	3.29335	2.35847	3.30367	3.04321	3.5074	0.691697	3.41872	3.11816	3.53919	4.0412	0.156142	0.216328	2.52508	3.61364	3.30842	1.66064	3.34178	3.39214	3.64405	2.88162	0	2.51309
KLK3	0.107803	3.33203	3.99665	2.92166	3.63471	3.87052	3.28267	3.96345	4.0191	3.65769	3.43625	3.17665	2.70358	3.94261	3.18966	2.57256	3.22999	3.06962	3.77303	3.51794	3.40352	0.059961	3.85384	3.13692	3.79266	3.49653	3.64119	3.74399	3.65978	3.65276
THBS1	2.683	2.3141	1.77962	2.28642	2.73629	2.85493	2.37433	0.124309	2.99645	2.63049	3.21585	2.54502	3.23784	2.89111	2.4254	2.70033	3.19719	3.53397	0	0.243836	2.77492	3.17148	2.46679	2.02026	0.764143	2.97147	2.6631	2.48534	4.20927	2.57177
FTH1	3.65421	3.80884	3.67343	3.20052	4.07029	3.72096	3.95392	3.98399	3.77539	3.53534	3.23198	3.56739	3.84431	3.83124	3.72166	3.52026	3.92015	3.87892	2.5273	3.19481	3.43898	3.93567	3.88126	3.71352	3.97631	3.66659	3.84506	3.16843	3.46481	3.40871
MYBPC1	0.194097	3.38287	3.4009	3.68754	2.74684	3.95124	3.14908	3.41384	3.11688	3.5134	0.143357	3.39898	1.06232	3.50241	3.46768	3.05663	2.85483	2.83554	0	3.2737	3.50651	0	4.08847	1.42834	3.10531	3.9147	2.89355	3.50054	2.98598	3.69426
HSPA8	3.42028	3.2788	3.61398	3.94117	3.96766	3.56013	3.13809	3.07871	3.31065	3.29136	3.33415	3.63858	3.39226	3.47448	0.0486557	3.15895	3.05131	2.62685	3.59458	3.95371	3.76452	2.45726	3.73246	3.07955	3.74931	3.15095	3.09739	3.99171	3.64997	3.88012
TUBB1	3.30292	3.09246	0.49691	0.230862	3.82633	3.32827	3.50943	3.38747	3.67201	0.0584028	3.2158	3.53527	3.79964	0.510312	3.24637	2.4619	3.61179	3.92725	0.361344	0.269704	1.09247	3.93033	3.07078	0.312509	3.51347	0.210148	3.76921	0.165106	0.0328882	0.0651176
AR	0.107803	2.96209	3.03779	3.16981	2.20012	2.91772	3.15081	3.46246	3.19408	3.21691	0.732381	2.78413	2.04722	2.3051	3.2164	4.05893	2.63589	2.47872	2.56623	3.23655	3.76558	0.059961	3.37582	3.15746	3.93913	3.60176	2.6453	2.50472	3.47757	3.35489
FTL	3.78577	3.59721	2.1945	3.18579	3.90069	3.47934	3.78272	3.81046	3.35995	2.87965	3.42939	3.45931	3.675	3.61941	3.76487	3.40028	3.83348	3.92113	3.38614	2.66522	2.74024	3.94116	3.60456	3.13642	3.6082	3.11886	3.72894	2.58483	2.96257	2.9127
F13A1	3.03085	2.96304	0	0.297161	3.66679	3.51312	3.46372	3.07883	3.25398	0.0584028	3.26471	2.89946	3.37064	0.510312	3.00447	1.14347	3.29055	4.109	0.500138	0.18696	0.15266	3.50425	3.3927	2.99807	3.68423	2.77021	3.3851	0.0322515	0.0634603	0.147493
CLDN4	0.107803	2.71771	2.99358	3.23796	3.79756	2.7651	3.07017	2.79865	3.30981	2.49423	3.5951	3.17499	2.83398	3.55273	2.60198	2.16451	2.7958	0	3.22141	2.50535	2.76229	0.112639	0.739689	1.6187	0.240532	1.32047	1.91462	3.42218	4.09719	3.26277
C6orf25	3.34315	3.22453	0.315956	0.265276	3.64076	3.72882	3.62923	2.71957	3.35703	0.109875	2.95194	3.36451	3.60535	0.738505	3.51342	2.37221	3.5679	3.9864	0.156142	0.269704	0.312398	3.70439	3.28973	2.72072	3.07705	0.210148	3.63066	0.165106	0.092021	0.121733
ITGA2B	3.28552	1.93627	0	0.057028	3.73617	3.03839	3.28412	3.76347	3.46253	0.109875	2.6171	2.77344	3.47188	0.510312	3.40841	2.16875	3.1313	3.98831	0.555813	0.121497	0	3.60944	2.55894	2.13308	0.884194	3.27514	3.52184	0	0	0
SH3BGRL3	3.45558	3.2568	1.98489	1.38549	3.92304	3.66724	3.69576	3.44422	3.39933	2.50217	3.26325	3.12816	3.50695	2.35293	3.4342	2.33925	3.68256	3.7965	0.270752	0.15546	1.68849	3.7684	3.41049	2.90884	3.56575	2.8435	3.59683	0.0622727	1.93431	2.29459
HLA-E	3.24557	3.13544	0.132466	0.297161	3.84825	3.64471	3.41056	3.31163	3.39931	0.0584028	3.03308	2.89587	3.65712	0.427924	3.38109	2.70476	3.48671	3.90702	0.500138	0.15546	0.312398	3.60315	2.65605	0.49236	3.38438	2.24369	3.56189	0.165106	0.0634603	0.121733
TAGLN2	3.40902	3.55529	2.91694	2.94786	3.90268	3.50241	3.73205	3.36928	3.44006	3.25002	3.66737	3.52145	3.70737	3.17741	3.50057	3.09965	3.60935	3.83205	3.36249	2.80804	2.74057	3.80839	3.45993	3.53434	3.52681	2.97862	3.72105	2.53418	2.7799	3.06785
DUSP1	0.107803	3.17964	0	3.40553	2.79287	0	3.36101	0.220841	0.0522143	3.02452	3.18809	2.67728	2.28198	4.01032	0.0486557	3.37902	3.11384	2.67626	3.18994	0	3.06334	1.90581	0	3.08897	0	0.542758	2.55535	3.09333	3.48445	3.02503
SPARC	2.87792	3.2969	0	0.230862	3.65358	3.12152	3.57234	3.34533	2.98815	0	2.59415	2.8958	3.22509	0.193004	0.496087	2.42134	3.21757	3.9222	0.361344	0.15546	0	3.62362	3.06438	3.35134	2.97175	1.81774	3.5282	0.0903521	0.0634603	0.121733
RPLP0	3.73503	3.74966	3.80868	3.30685	3.37708	3.4339	3.46289	3.65325	3.46628	3.57606	2.64133	3.44614	3.14562	3.85692	3.27695	3.33231	3.52344	2.73566	3.84532	3.09629	3.52006	3.74269	2.77356	3.55362	3.53766	3.70454	3.59219	3.39914	3.08193	3.58791
H3F3B	3.4883	3.3294	3.1397	2.77899	3.86403	2.62156	3.38841	3.11098	3.15694	2.99355	3.59476	3.70907	3.38448	3.65082	2.92446	3.23124	3.53348	3.55502	3.67865	3.02628	3.2495	3.48608	2.7492	3.63097	2.91269	0.958599	3.69476	3.71254	3.67852	3.60598
GAPDH	3.76446	3.75563	3.77315	3.47565	3.55539	3.52023	3.74618	3.79005	3.72186	3.91153	3.43299	3.68669	3.4055	3.75717	3.78575	3.32552	3.7695	3.60085	3.36864	3.03018	3.83988	3.87601	3.57467	3.6209	3.55137	3.78357	3.58665	3.42975	3.20487	3.71918
OAZ1	3.35907	3.47523	3.27353	2.75126	3.82853	3.49722	3.80925	3.31064	3.44413	2.84597	3.3792	3.44063	3.51451	3.05701	3.24926	2.92606	3.31411	3.66341	3.20285	2.71535	2.91485	3.66046	3.30303	2.96811	3.40781	2.77432	3.50312	2.63919	2.25101	2.86767
HSPB1	2.23983	2.70527	1.84627	3.38246	3.40762	1.80436	3.31114	2.74229	2.79593	3.35804	3.44055	3.93919	2.54937	3.16028	2.29543	3.33516	3.08415	2.28134	3.10232	2.11291	2.88395	1.8487	1.63455	3.43055	2.50953	2.38911	2.8801	3.16242	3.0413	3.36159
RPL7	3.70345	3.54393	3.79218	3.34278	3.27623	3.14304	3.20419	3.40831	3.29338	3.3602	3.21528	3.36293	3.31997	3.88164	3.22391	3.30924	3.67858	2.99098	3.60235	3.15933	2.95672	3.71469	3.50493	3.25259	3.01028	3.47876	3.48147	3.14816	2.94014	3.42268
GPX1	3.27043	3.12304	2.63674	2.5748	3.5938	3.61127	3.71569	3.36675	3.285	2.78101	2.76585	2.96017	3.59296	2.8908	3.31108	2.93375	3.49355	3.70735	0	2.689	2.46859	3.62202	3.19591	2.74278	3.41467	2.76607	3.48209	1.81537	1.93192	2.7974
YWHAZ	3.33128	3.36344	2.75358	3.47561	3.28003	3.58265	3.57478	3.30767	3.5285	3.28873	3.85201	3.66753	3.48154	3.2019	2.68832	3.32653	3.57116	3.80643	2.6628	3.57596	3.30921	3.43569	3.41605	3.56048	3.64711	2.97377	3.42527	3.0076	3.1688	3.55183
GDF15	0	2.92115	0.132466	2.26511	3.24555	0	1.90411	0.29977	2.94142	2.70174	0	3.20731	1.65632	3.51773	0.0486557	3.22343	1.56903	0	0	2.39961	0	0	2.75266	1.64018	0	1.58367	0	2.71138	3.90577	2.73388
MYL6	3.28221	3.84545	3.55929	3.32351	3.74893	3.45983	3.83723	3.46877	3.3539	3.37873	3.39294	3.64509	3.51366	3.24212	3.60813	3.36149	3.52696	3.70567	2.68315	3.16017	3.25145	3.45016	3.6316	3.46498	3.59194	3.41932	3.57529	3.07114	3.18174	3.35927
NCOA4	3.18987	2.83181	2.61172	3.28385	3.10403	3.56854	3.19564	3.27752	2.94728	2.78441	2.99054	3.49732	3.37034	3.33934	3.27307	3.14213	3.30825	3.88163	0.156142	3.18859	2.39857	3.58764	3.14546	3.32422	2.86782	3.15513	3.63972	2.76153	2.62664	3.02738
TREML1	2.82599	3.05863	0	0.265276	3.38034	3.46946	3.56186	3.55726	2.9597	0	2.23678	3.01193	3.26586	0.510312	3.15721	0	3.24845	3.81401	0.156142	0.121497	0.15266	3.42221	2.71204	0	3.34802	2.96799	3.241	0	0.0634603	0.0337781
PPIA	3.39294	3.57805	3.7924	3.209	3.19283	3.30106	3.34513	3.79029	3.35067	3.56361	3.17435	3.14877	3.17862	3.22494	3.5673	3.27495	3.26227	3.21135	3.70173	3.23043	3.60078	3.15108	3.46128	3.21045	3.73833	3.49385	3.45385	3.12988	2.86179	3.65117
ATHL1	0	0.0875806	0	2.92803	1.88699	0	0	0	2.29187	0	0	2.04838	0	0	0	2.49035	0	0	0	2.46259	2.14351	0	1.66372	2.60637	0	3.91177	0	2.79537	1.87749	0
STEAP1	0	3.46928	3.38702	3.63834	1.00471	3.14324	2.9848	3.49844	3.02471	3.15473	3.63029	2.94082	2.47348	0.819258	0.0924054	3.43598	2.60911	2.88808	2.39529	2.7275	2.64023	0.059961	3.05396	3.75364	3.05327	2.62116	2.87711	3.09998	3.08464	3.46342
PF4	2.90586	3.25782	0	0.326866	3.31255	3.42385	3.48827	2.47461	3.10965	0.109875	2.28474	3.05243	3.42881	0.510312	3.36823	2.49253	3.36475	3.71392	0.270752	0.243836	0	3.68779	3.25932	2.05588	3.21727	0	3.42544	0.0322515	0.0634603	0.094347
UBB	3.51137	3.00356	3.24348	3.18116	3.81942	3.27984	3.4944	3.07871	3.07349	3.25937	3.23574	2.8797	3.3232	3.41313	3.5772	3.17549	3.24223	3.21309	3.87462	3.24161	3.32425	3.27646	3.28355	2.89741	3.39532	3.3202	3.27251	3.36401	3.09752	3.37301
HLA-B	3.36206	3.29163	0.23383	0.230862	3.61877	3.37828	3.57577	3.57817	3.07176	0.155887	2.87475	2.8066	3.39008	0.427924	2.91804	2.80385	3.2376	3.46597	0.270752	0.15546	0	3.69126	3.16178	2.55789	2.99218	3.26616	3.43325	0.0903521	0.144059	0.171811
ATP5B	3.36708	3.38267	3.88073	3.15064	3.34116	3.56447	3.4595	3.62453	3.38904	3.49729	3.18422	3.40112	3.19669	3.46725	3.58494	3.09446	3.27372	3.22686	3.75223	3.64498	3.45406	3.14634	3.04254	3.34673	3.5384	3.53831	3.25274	3.22801	3.24839	3.63848
ARL6IP1	2.44967	2.69794	2.14641	1.9608	2.85251	3.16602	2.44025	2.51114	2.52015	2.53982	0.0405131	2.21914	2.24374	1.36889	3.22023	2.79983	2.70427	3.38735	2.18553	3.82095	3.57988	2.35218	3.30586	0	2.97737	2.78198	2.29795	3.06603	3.38574	2.63027
NR4A1	0.107803	2.29189	0	0.326866	2.68633	0	2.5274	0	2.51305	2.60018	3.82665	2.74072	2.15764	2.92272	2.17374	2.18125	1.93404	0	0	0	2.29741	0.059961	0.0745036	3.03632	0	0	3.62213	2.63261	2.32696	2.01518
NFKBIA	2.50507	2.95407	0	0.057028	3.18757	0	2.80572	0.124309	3.0621	3.54855	0	2.92123	2.63121	3.51655	0	2.49602	2.75232	2.35437	3.81415	1.7514	2.68193	0.059961	2.49783	3.04113	0	3.19847	0.0674491	2.94534	2.95551	2.01144
RPL3	3.599	3.58738	3.21441	3.38114	3.43795	3.26424	3.15167	3.66231	3.3952	3.53107	3.3615	3.60946	3.36553	3.64043	2.34235	3.29241	3.69372	2.71215	3.62275	2.96623	3.36109	3.72778	3.19987	3.06285	3.45767	3.62742	3.57033	3.30466	3.12391	3.59964
RPL8	3.32905	3.65266	3.44593	3.29924	3.58067	3.07098	3.36775	3.54167	3.40002	3.56752	2.85362	3.46462	3.19368	3.77458	3.1328	3.11725	3.3074	2.90841	3.72765	2.76044	3.38477	3.16494	2.92591	3.55209	3.40693	3.45629	3.51898	3.11093	2.81523	3.53854
SCD	0	2.90309	2.75056	3.15862	3.7615	1.813	2.72508	3.63081	3.44297	2.8983	0.0775672	2.74727	2.51207	2.88514	2.60056	2.76218	2.16364	0.0884243	0	2.86192	3.06845	0.059961	2.59797	3.47221	2.86717	3.16002	0.428162	3.25613	3.20517	3.15764
SDPR	2.7724	2.99834	0.23383	0.107429	3.4645	3.01647	2.82742	3.02916	2.95866	0.0584028	1.88962	3.51123	3.49933	2.31931	2.8652	0	3.29348	3.7275	0.270752	0.0846495	0.212674	3.38222	2.85074	2.67583	2.68995	0.210148	3.35931	0.0622727	0.0328882	0.0651176
SQSTM1	0	3.19687	2.74195	2.49895	3.7958	2.71559	3.13767	2.90614	3.19298	2.75609	3.57588	3.3782	2.62506	3.31379	0.0486557	2.86522	2.61353	2.62079	1.94216	2.62603	2.57261	2.76939	2.98241	3.13492	1.01069	2.76188	2.78657	0	2.6735	3.28756
ANXA2	2.46796	0.0875806	0	3.71655	3.13238	2.62421	3.08251	0.29977	0.0988193	3.15407	3.3584	3.60302	2.30295	3.03088	3.46317	2.21004	3.45481	2.508	0.270752	3.28337	3.28602	2.43446	2.69809	3.29438	1.28168	2.82771	2.49718	3.12928	2.96081	3.25816
RPS3A	3.68742	3.09481	3.61571	2.95798	3.04977	2.7651	2.97112	3.44215	3.04518	3.16881	2.16812	3.3156	3.22431	3.43953	3.06916	3.00556	3.43873	2.57606	3.51215	3.10109	2.80802	3.6455	2.61644	2.96835	3.26528	3.09499	3.31972	2.79268	2.53943	3.3046
TUBA1B	3.08298	3.33307	3.09391	2.50433	3.37478	3.20518	3.02024	2.78847	3.15161	3.42652	3.2311	2.66627	3.16675	1.71534	3.79915	2.82904	3.49212	3.04265	2.91382	3.40264	3.31672	3.08373	2.42058	0.922984	2.93954	3.26351	2.62881	3.24783	2.60877	2.84549
TARP	0.107803	3.18929	1.87611	3.48243	2.61488	3.11088	3.32943	2.43996	2.83243	3.76531	0.172857	2.52156	2.1329	3.07332	3.38154	3.44194	2.58977	2.56472	2.79309	3.22693	3.19158	0.112639	3.20074	3.28853	2.893	2.11129	2.84109	3.01813	2.78638	3.12329
KRT8	0	3.17357	3.1879	2.68534	3.46509	2.92965	3.02113	0	2.92879	2.99753	3.66507	3.38881	2.57893	3.57033	0	2.64508	2.70028	0	3.03309	2.61979	3.27867	0.112639	1.6793	3.57884	2.37482	2.87812	2.80832	2.95558	2.91069	3.11317
HMGN2	3.27888	2.9332	3.6851	3.16795	2.45032	2.87689	3.10832	2.86691	2.75198	3.05575	2.97051	2.77386	3.00131	2.85904	3.71277	3.1321	3.26575	3.17247	2.52112	3.30455	3.58869	3.01469	3.46204	3.10273	3.01434	3.08621	2.85159	3.08284	2.64614	2.88132
CTSA	2.93679	3.13778	2.17734	0.057028	3.68773	3.24569	3.32599	2.79613	3.0076	2.23806	0.0775672	2.99515	3.05816	0	3.35565	2.22452	2.98768	3.57027	0	0.0846495	2.18246	3.34929	2.52244	0	2.45165	0.210148	3.33648	0	0.0328882	2.57599
NEFH	0	2.71603	2.31477	3.20175	0.186343	2.75251	2.98732	3.4469	3.22539	2.27841	1.46038	2.68238	2.11175	2.24587	2.46403	2.79569	2.41182	0	3.12262	1.42151	2.58157	0.059961	2.88774	1.73404	3.78066	3.07996	2.26116	2.44462	2.47715	0.882655
TUBB	3.09661	3.67825	0	3.24154	3.12989	3.17448	2.99344	3.00834	3.09452	3.42673	2.86962	3.15407	3.05298	1.49438	3.52735	3.13977	2.96746	0.0884243	0.156142	2.80233	3.00982	3.07473	2.76902	3.28829	3.19396	3.6685	2.72641	2.95562	2.67502	2.60746
PDCD4	2.81339	1.78128	3.26293	2.07916	0.316319	3.32748	3.19027	3.28811	2.86889	3.06359	2.45221	2.06369	2.36038	2.95838	3.67641	3.14044	2.29056	2.83093	2.1166	3.34022	3.29761	2.68691	2.95045	2.81642	3.54983	2.86468	2.50955	3.47819	3.33902	2.76388
CCL5	2.98103	3.2416	0.132466	0.986774	3.3905	3.33397	3.38167	2.85742	3.19585	0.518911	2.69866	2.91097	3.2836	1.41798	3.03884	2.60637	3.1251	3.59618	1.513	0.890921	1.48708	3.54634	3.12929	0.312509	3.18795	2.34745	3.43924	1.81844	0.536399	0.702782
INSIG1	0	2.83875	2.28447	2.73362	3.60846	2.52358	2.15704	3.04786	2.63898	1.81709	0.0405131	2.41522	3.16916	3.50264	0	2.50747	2.03444	2.63873	2.00594	2.67757	2.83852	2.53152	0	2.09619	0	0.210148	2.65299	2.45236	2.8767	3.63935
FERMT3	2.67557	2.42705	0	2.47879	3.13281	3.11453	3.12044	2.85562	2.71702	1.50443	2.49744	2.47565	3.46773	0	3.16099	0	3.16013	3.7226	0.270752	0.0443839	0	3.31179	0.558711	0.183778	2.76315	0.542758	3.11077	0	0	0
DDX5	3.23194	3.15113	2.97331	3.50924	3.5667	3.43287	2.93999	2.93633	3.06531	3.21519	3.58624	3.35261	3.25747	3.03784	2.71144	3.15751	3.05627	2.99695	3.56286	3.52259	3.14069	2.97968	3.42294	3.48893	0.13671	2.18956	3.2472	3.5493	3.37912	3.24641
ATF3	0.107803	1.82984	0	0	0	0	3.1816	0	0.0522143	2.64304	2.35143	0	0	1.37916	0	2.31855	2.2997	0	0	0	2.2419	0	0	0.864595	0	0.542758	3.24092	2.11692	3.76035	2.07704
TXNIP	3.11418	2.81816	2.17112	3.34259	2.79661	0.465442	3.00688	0.124309	2.84649	2.47161	2.73461	3.23733	3.18247	3.587	3.08735	3.62423	1.16808	0	3.08767	2.83897	3.2513	2.8	2.64973	3.44549	1.96905	2.6887	1.88236	3.08009	3.33006	2.41183
HSPD1	2.96235	2.59404	3.16117	3.48629	2.52062	3.38245	2.61249	1.76837	3.29734	3.45596	2.31435	3.12129	2.53338	3.41706	3.23606	2.92085	2.87756	3.01018	0.270752	3.20259	3.20078	2.54199	3.31689	3.28558	3.34419	3.63224	2.95256	3.1819	2.92383	3.55205
PKM	3.09681	3.26521	2.95823	2.92063	3.68519	3.35189	3.20592	3.11838	2.82428	2.64033	3.05417	2.87779	3.23464	2.70199	3.15689	2.79735	3.20875	3.56905	0.156142	2.9854	3.01178	3.54996	2.8133	0	3.03276	2.90078	3.22799	2.84388	2.72548	2.55732
NKX3-1	0	3.17213	2.61512	2.91799	0	2.91503	2.96409	0	2.76198	2.88114	2.63694	2.24053	2.19914	0	2.94591	3.75608	1.48919	2.34071	3.05167	3.02646	3.1838	0	3.30678	2.86959	2.9664	0.542758	0.566823	2.70097	2.62825	1.92126
HMGB2	2.99238	1.81672	3.71524	0	0	3.01994	1.5576	0	0	0.0584028	0	2.3441	2.61486	3.01238	3.20959	1.67024	2.54334	1.87935	0	3.2023	3.39424	2.41709	2.94633	0.183778	0	0.728885	0	3.0035	1.88955	0
TPM4	2.23842	2.76736	0	2.98768	3.49766	2.89496	3.30868	2.53823	3.22989	2.13679	2.94308	2.96348	3.3991	0.193004	2.59758	2.69554	3.17784	3.67006	0.270752	2.79632	1.7397	3.20459	2.6298	2.68726	2.59005	0.457442	3.27044	2.47279	2.37476	2.57092
LMNA	2.06111	0.847123	3.01145	0	1.77966	2.6275	2.29312	0	2.78823	2.18591	0	2.71599	2.82513	3.75729	0	1.79729	2.84553	3.29776	0	3.09835	2.68798	2.56077	2.79139	0.183778	2.44478	2.71344	2.61469	0.418113	2.44231	2.32355
RPL41	3.31936	3.13608	3.22818	2.95865	3.2289	2.80781	3.1722	3.14885	3.09644	3.32923	2.81339	3.20165	3.02009	3.75444	3.07284	2.95315	3.21475	2.69109	3.59763	2.90183	3.13282	3.20973	2.9418	3.37551	3.36123	3.46453	3.23785	2.96577	2.79926	3.27793
APLP2	2.43238	3.09892	3.11128	3.43213	2.78282	3.44928	3.09156	3.43676	3.45485	3.23054	3.0197	3.51351	2.78219	3.65174	3.15364	3.26547	2.64853	2.5615	1.54092	3.17681	3.08078	3.21088	3.17648	3.01253	3.24856	3.30827	2.94962	3.00224	3.58019	3.16872
RPS3	3.59962	3.38001	3.53909	3.06799	3.36127	3.18622	2.8582	3.28833	3.04238	3.22222	2.63704	3.36255	3.21765	3.09043	2.8531	3.15099	3.41017	2.63031	3.34502	2.31722	3.06712	3.58172	2.66948	2.9983	3.13244	3.32713	3.5186	0.228862	2.70769	3.17739
TSPAN1	0.194097	0.0875806	3.1297	2.72464	3.21338	0.357986	2.62295	0	3.00503	3.13209	2.38507	2.56254	1.84817	3.69537	2.47572	2.42837	2.33153	0	0	2.62801	2.69873	0	3.18707	1.37386	3.0419	3.46518	2.76593	0	2.66663	3.09493
CALM2	3.13278	3.31301	3.03679	2.95203	3.21195	3.47312	3.11618	3.01963	3.29471	3.12824	3.47478	3.14039	2.93305	1.32519	3.39574	3.21802	3.1372	2.94642	0.760364	3.66788	3.23152	2.58618	3.50769	3.26019	2.64724	2.8159	2.85669	3.21995	3.37307	3.49146
CDKN1A	0.194097	2.36092	0	2.32152	0.416223	0	2.62353	0.220841	2.25245	2.76197	2.8683	2.69411	2.76246	3.74919	0	0	2.54886	2.14993	0	2.66804	1.86224	2.40839	0.0745036	2.72677	2.69485	0.819628	2.22053	2.11255	2.07871	2.53882
CD74	3.59308	0.160429	0.132466	0.152585	0	2.12965	2.19751	0	0	0	2.23653	2.25266	3.12271	0	0	0	3.46046	2.51704	0.361344	0.121497	0	3.4718	0	0	0.240532	0.210148	2.80479	0.0903521	0.0634603	0
RPL10	3.48539	3.31362	3.37445	2.72864	3.1329	2.22218	3.00026	3.25548	3.12702	2.99317	3.06336	3.14028	3.10634	3.67129	2.19757	2.87238	3.22287	1.99861	3.21756	2.84616	2.90642	3.41562	2.20228	3.05627	2.92202	3.21624	3.03471	2.47905	2.60759	3.35946
RSU1	2.95195	3.11051	2.35213	0.152585	3.36183	3.10042	3.06433	0.47544	2.58679	2.20426	2.38646	2.65683	3.16729	0.326158	2.82313	0.133137	2.8605	3.6773	0.361344	2.13913	0.0830038	3.12834	2.79021	0.312509	3.13668	2.34987	3.18577	1.5421	1.66644	2.41305
RHOA	2.4758	3.09332	3.13211	3.11506	2.89497	2.85064	3.09026	2.88827	2.83859	3.2049	2.92876	3.37002	2.8534	3.14593	2.84589	2.70105	3.23154	3.21745	0.270752	3.25566	2.87233	2.91772	2.86859	3.46764	3.11713	2.96125	3.33307	2.79413	3.03781	3.7193
HSP90AA1	3.23892	2.48412	2.21763	3.32783	3.37414	2.82354	2.82973	3.42631	3.26337	3.22495	2.90134	3.55685	3.10182	3.13324	3.28359	3.3304	2.86516	2.38533	3.15325	3.03114	3.47768	2.80707	3.30324	3.331	3.57393	3.51143	3.31118	3.20252	3.31423	3.34776
ARPC1B	3.30921	3.03511	2.87026	2.27168	3.57128	2.93193	3.26377	3.32402	3.29211	2.13952	2.98477	2.82478	3.24999	0.427924	3.0589	2.14338	3.01275	3.36656	2.36475	1.96495	0.15266	3.405	2.66353	2.5908	2.25898	2.58686	3.2648	2.25565	0.0328882	2.04627
SPOCK1	0.107803	2.78332	2.16481	3.59517	0.458699	0	2.77149	0.220841	2.92426	3.10541	2.97332	3.02032	2.46299	2.18843	0.0486557	3.17753	2.48618	0	3.52675	3.0879	2.80488	0.059961	2.82306	2.69471	3.12213	3.34849	3.03719	2.4837	3.01581	2.78183
GNG11	2.85187	2.82894	0	0.193485	3.3895	3.23805	3.301	2.81812	3.15461	0.0584028	1.89506	2.9907	3.4101	0.193004	3.04571	2.44657	3.26246	3.49883	0.156142	0.0846495	0	3.27287	3.03413	2.31702	3.22173	0.210148	3.211	0.0903521	0	0
HSP90AB1	3.43107	3.33144	3.34859	3.4927	3.22753	2.95873	3.3489	3.4347	3.36135	3.4503	3.15342	3.62454	3.43266	3.4136	2.98348	3.38881	3.25571	2.80988	3.2667	3.48624	3.32585	2.95558	2.77301	3.38344	3.35864	3.66635	3.34632	3.19564	3.52708	3.31043
SLC3A2	2.7276	3.02387	1.91548	2.90537	3.43304	0	2.57554	0	2.84562	2.71157	3.4721	2.63305	2.96786	3.55948	0	2.9159	2.37367	0	0.156142	0	2.35438	2.27413	0.397446	1.93355	0	3.06206	0	3.04257	3.1293	2.9053
KLK2	0.107803	1.92025	3.54078	2.81739	3.02959	3.17093	3.56351	2.53781	2.9356	3.0209	3.37386	0.46947	1.66246	2.90069	1.95668	3.27404	1.91843	2.53112	2.97764	2.68468	3.17588	0	3.04905	2.91025	2.81311	3.04946	2.86434	2.97039	3.16047	2.67003
TPD52	1.5452	2.9518	2.36967	3.32328	1.92456	3.31514	2.83632	2.94654	3.03869	2.99797	3.31824	3.6265	2.3616	2.50204	2.70802	2.97684	2.64509	2.1636	0	3.17768	2.42788	1.33995	3.27453	3.21087	2.57706	2.98399	2.60447	3.03119	3.30179	3.11951
HIST2H2BE	0	2.66731	0.132466	2.39953	2.39868	0.214879	3.1104	3.12899	2.89219	2.54216	2.49008	2.64324	2.51651	2.90585	0	2.85293	2.97911	3.02975	3.07156	2.31834	2.35031	3.01381	2.51851	3.26804	2.86564	2.16253	3.30345	0.0903521	3.66859	2.96412
PSAP	2.71173	3.07526	3.04608	3.23672	3.46065	3.0026	3.17777	3.57984	3.48262	2.90309	3.26406	2.91267	2.9291	3.30134	3.18746	3.40966	2.83522	3.33295	3.16664	2.59403	3.05665	3.20926	3.02975	3.13676	3.00172	2.30137	3.54423	2.40865	3.18293	3.07742
EIF4G2	2.94465	3.11276	2.66309	3.05471	3.00912	3.09218	2.78393	3.44027	3.44056	3.13466	3.45045	3.47052	3.17582	3.14156	3.08966	3.21315	3.16267	3.40449	2.51542	3.54183	3.39469	3.01686	3.34843	2.94432	2.33953	2.55266	3.0799	3.16988	3.22234	3.50709
RPS14	3.48671	3.30491	3.04594	2.67901	2.92044	2.50919	2.69733	3.09635	2.96658	3.26708	2.74642	2.97301	2.99492	3.21691	2.90111	2.62486	3.04859	2.44976	3.64339	2.50125	2.7634	3.36544	2.73162	2.91584	2.90894	3.06533	2.81081	2.57371	2.15581	2.99269
LRRN3	0	0.0875806	0	0.193485	0	0	2.28079	0	2.41018	1.65642	3.63855	0	2.58371	0.193004	0	0	2.16601	0	3.41928	0	0	0	0	0	0	0	2.30488	0	0	0
RPL13	3.39304	3.34995	3.20716	3.07563	2.88447	3.1035	3.18186	3.29575	3.12867	3.15939	2.68599	3.32844	3.0529	3.33989	2.62626	3.16243	3.31756	2.2279	3.60956	2.45133	2.93379	3.42219	3.08156	3.2931	3.15483	3.45893	3.44955	2.86063	2.44083	3.17786
ARHGDIB	3.41003	2.51808	0.23383	0.152585	3.08617	2.9479	3.0088	2.34967	2.91179	0	0.143357	2.71932	3.04412	0	3.35207	2.08343	3.04379	3.21745	0.361344	0.121497	0	3.53903	3.10407	0.183778	3.18102	0.210148	3.04895	0.165106	0.0634603	0.094347
RPLP1	3.54197	3.35837	3.32505	3.12536	3.37084	2.94758	3.20504	3.27325	3.32851	3.15683	3.28302	3.43697	3.23773	3.35528	3.25679	3.20166	3.49011	2.76257	3.55539	2.88291	3.29903	3.48746	2.90101	3.31302	3.42184	3.43289	3.53343	2.47177	2.76225	3.1848
TPI1	2.93722	3.41051	3.63655	2.63879	3.38058	2.94695	3.11651	3.4022	3.16086	3.28867	3.03135	3.22185	3.15449	2.61283	3.48684	3.00423	3.15254	2.2662	3.30119	3.22609	3.39689	3.01257	3.05817	2.95409	3.27893	3.11265	3.34543	3.12234	2.97653	3.38832
MPP1	3.08167	2.21866	0	0	0.10309	2.91333	2.56809	2.45938	2.5549	0.0584028	0.0775672	2.21248	3.34836	0.326158	2.19198	2.24033	2.74303	3.51615	0.156142	0.0846495	1.20854	3.45318	1.18781	0	3.17548	0.210148	2.8249	0.0322515	0	0
ENO1	3.56652	3.22804	3.27821	2.7901	2.67468	2.71237	2.97696	3.04449	2.61367	2.80897	3.05812	3.09591	3.29064	2.74295	0.0486557	2.56372	3.34709	3.04256	3.28629	0.0846495	2.69671	3.47472	2.51777	2.61256	2.88239	2.34987	2.96492	2.88582	2.30653	2.87504
VCL	2.73283	1.55994	2.47693	2.41947	3.21833	3.03043	2.8232	2.3667	1.46398	2.09416	1.55987	2.48176	3.40423	0.193004	2.88964	2.86508	2.6789	3.44504	0	0.0846495	0	3.48171	3.06592	0.183778	0.597665	0	3.23229	2.64439	2.90153	0.094347
HSP90B1	2.92357	3.11441	3.40201	3.56646	3.30299	2.9342	2.77009	3.28632	3.39298	2.89996	2.80714	3.10241	3.06626	3.5214	2.31506	3.27833	2.95472	2.92306	2.63671	3.28543	3.30169	2.68718	3.31767	2.84708	3.20482	3.30601	3.28992	3.25205	3.39233	2.9154
RPS6	3.56722	3.11597	3.06181	2.81235	2.87713	2.55178	2.64224	3.13673	2.74114	2.91489	2.7975	3.09045	3.19008	3.17351	2.22418	2.88101	3.49969	2.04785	2.787	2.36894	2.8317	3.45098	2.42242	3.08447	3.03558	3.06183	3.08407	2.68245	2.38502	3.26122
FAM198B	2.1867	2.81356	2.57991	2.21388	2.79865	3.43215	3.05734	3.01228	3.44477	3.14936	0	2.53119	2.69121	0.427924	3.34494	3.00108	3.0155	3.22189	3.55272	3.0934	2.98032	0.159613	3.21131	3.07514	3.24647	3.23974	3.18544	3.08386	3.0679	3.13278
RPL4	3.49458	3.12356	3.18376	2.85103	2.58173	2.94946	2.98762	3.4047	3.11352	3.04421	2.2353	3.31231	3.19607	3.01871	3.0256	2.83652	3.11956	2.84095	3.45498	3.0258	2.79532	3.53511	2.84112	2.89421	1.71646	3.38373	3.34556	3.0727	2.62817	3.10168
HMGB1	3.56937	3.06318	3.22937	2.41269	2.90681	3.29813	2.99349	2.45838	2.09352	2.59592	2.53258	2.54017	3.09017	2.2674	3.43858	3.08483	3.07783	2.90974	2.68934	3.06894	3.1451	3.32665	2.86892	2.09985	3.34846	2.49354	3.06552	2.83998	2.31505	2.58604
RGS18	2.56131	2.74351	0	0.193485	1.38095	3.08263	2.53071	0.124309	2.38188	0.109875	0.274151	2.23216	3.53755	0.193004	0	0	3.33942	3.41405	0.270752	0.18696	0.0830038	3.01549	2.57717	0.312509	2.90496	0	2.06038	0.0322515	0	0
KRT19	0	2.71808	3.59196	2.7632	2.8762	2.80954	2.90567	3.31596	3.11352	2.88278	3.01357	2.9747	0.155435	3.35259	2.77361	2.42779	0	0.161855	0.156142	2.93877	3.18122	2.15797	3.22557	0.312509	3.1097	0.894649	2.57656	3.13514	2.71176	3.01771
HERPUD1	0	2.88904	2.48206	2.92832	0.10309	2.95904	2.96244	0.220841	3.1682	3.15578	2.2215	3.0583	2.74222	3.20068	0	2.72849	2.42269	3.0628	2.8288	0	2.78569	0	0	3.11114	0	0	2.67958	2.56323	3.6359	2.8575
ELF3	0.107803	0.0875806	2.36568	2.18381	3.27838	0	2.82531	0.124309	3.05561	2.87267	2.82275	2.99308	2.28636	3.35011	0	2.29445	1.85458	0	0	0	2.54639	0	0	2.05588	0	3.54406	2.2249	2.90685	3.12085	3.29771
SAT1	2.5043	2.92462	2.13972	3.05584	3.2999	2.7603	2.95016	0.220841	2.91673	2.24665	3.52397	2.54827	3.20688	3.1727	3.08524	2.79702	3.3423	3.26917	2.59294	2.7553	1.88308	3.02664	2.49706	0.49236	2.32152	2.08097	3.04509	2.81646	3.44316	2.13992
EEF1G	3.46996	3.30409	3.15351	3.06939	3.34036	2.54152	3.01749	3.2492	3.11577	3.25132	2.77164	3.43803	3.0575	3.49965	2.86849	3.18951	3.24927	0.411736	2.9055	3.01343	2.99435	3.43079	2.76134	2.82574	3.04146	3.17761	3.31296	3.06447	2.39819	3.45634
SLC39A6	0.107803	3.30945	0	3.4598	2.94423	2.96751	2.25178	3.32443	2.94785	2.95758	0.0775672	2.91066	2.62837	3.32371	0.0924054	2.89187	2.6929	2.68323	3.26589	3.1821	3.1904	0.059961	3.16734	2.753	2.94814	3.0939	2.75207	2.85407	3.17742	3.49803
RAP1B	3.01672	2.44622	0.315956	0.193485	2.85787	3.21052	2.85988	0.220841	3.22934	0.604519	2.91498	2.81031	3.47144	2.00261	2.01761	0.694268	3.06519	3.51215	0.156142	2.18755	1.52691	2.90085	2.42974	2.70204	0.13671	0.210148	3.06583	0.0322515	2.32373	2.44471
ARF1	3.02788	3.2991	3.12404	3.17125	3.45656	2.87019	3.29495	3.3354	3.48491	3.32585	3.17634	3.60756	3.1376	3.44558	3.21452	3.13845	2.74177	3.41841	0	3.37567	3.31553	3.02525	2.75766	3.41509	3.32637	3.33595	3.21817	3.20233	3.27904	3.33378
RPS18	3.48854	3.07908	3.16963	2.95053	3.21338	2.50224	2.94411	2.78352	3.0812	3.1032	2.74214	3.20931	3.04895	3.3819	2.17786	2.91879	3.32905	2.1527	3.40834	2.37074	2.93026	3.40479	2.76457	3.00829	3.02645	3.38014	3.38332	2.58674	2.44489	3.29319
PLEK	2.82872	2.65589	0.132466	0.057028	3.18484	2.61079	2.53952	0.124309	2.99432	0	0.0775672	2.40847	3.51726	0	0.0924054	1.4549	2.83299	3.46957	0	0.121497	0.0830038	3.02275	0.138078	0	0.13671	0	2.76279	0.0622727	0	0
IFRD1	0	0	0	0.193485	2.34167	0	2.41326	0	2.48944	2.81139	3.66047	1.60895	2.38973	2.56329	1.83239	0	2.2948	2.23595	2.3799	0	1.30461	0	2.0627	0.183778	0.13671	0	2.28979	2.23236	2.52047	2.80257
H2AFZ	3.21824	3.01101	3.58673	1.92898	3.03746	3.08515	2.55783	1.24477	2.46693	2.49682	2.1187	2.00241	2.99464	2.77755	3.01588	2.6493	2.74627	2.42872	2.82347	3.13427	3.27761	2.81344	2.9391	2.77735	1.02609	2.69146	2.7673	3.41046	2.04432	2.75772
ACTN1	2.93067	1.05223	0	1.28741	3.1525	0.357986	3.12364	2.95124	2.91464	0	0.0405131	2.89365	2.94852	0.193004	0.0486557	2.11284	2.84126	3.61127	0	0.121497	2.29277	3.11241	2.39972	2.05387	0.13671	2.22958	3.09364	1.49334	2.44342	2.45542
AMD1	2.53996	2.0622	0	2.95972	3.23375	2.3448	1.29516	0.124309	2.95927	2.49302	2.89931	2.72713	2.95104	2.45948	2.79682	2.32523	2.33666	0.851072	2.88566	2.33573	2.88574	2.5835	3.33164	3.2173	0.13671	0	2.3837	2.90942	2.70373	3.59666
RPL15	3.53727	3.31835	3.32189	3.26748	3.32605	3.12736	3.31976	2.7676	3.24973	3.31013	2.61894	3.329	3.27647	3.31485	2.91673	3.2306	3.36832	2.89112	3.27186	2.67064	2.81773	3.48484	2.9113	3.24184	3.12067	3.42372	3.41044	2.4897	2.69437	3.17601
SORD	2.09386	3.08174	2.46329	3.51846	2.79772	3.37006	3.07038	2.62451	2.76589	3.18707	3.17727	2.84151	2.3337	2.95865	3.19308	3.19508	2.98739	2.55499	1.95486	3.38711	3.22839	0.059961	2.99426	3.24459	3.43045	3.28254	2.92527	3.08134	3.24358	3.00913
CDH1	0	2.97451	0	3.56407	0.186343	3.10108	2.7733	3.01825	2.93957	3.17908	2.96392	3.23159	1.87391	1.59163	3.23735	3.14668	3.06351	1.15603	2.01511	2.73882	3.08237	0.112639	3.02171	3.22894	2.58214	3.29203	2.8273	3.24851	3.21319	3.08421
RPS4X	3.53823	3.06015	3.01818	2.14892	2.50088	2.27249	2.50255	3.34604	2.68659	2.77653	3.11986	2.40925	2.96595	3.27661	1.41915	3.17361	3.14818	2.1575	0	2.49561	2.71893	3.42628	2.84462	2.87996	2.93806	2.92037	2.80387	2.42869	2.20537	2.89437
YWHAQ	2.88991	3.07932	2.9463	2.74714	3.02643	3.42802	3.11472	0.124309	3.13571	3.04692	3.02614	2.99404	2.81702	2.2144	3.4469	3.27216	2.88584	2.89675	3.27166	3.5217	2.8999	2.54032	3.17458	3.15153	3.27417	3.43349	3.0876	2.51517	2.73394	3.18148
TUBB4B	0.194097	2.90587	3.44996	2.90899	3.20322	2.89567	2.91478	2.91041	2.94521	2.99658	3.20502	3.1857	2.43559	0.193004	3.36424	2.72184	1.97409	2.99318	3.19212	3.39014	3.38994	2.09197	3.25986	2.85322	0.13671	2.9967	2.26316	2.73862	3.18041	1.85053
STEAP2	0.327766	2.95965	2.29165	3.35166	0.369137	2.82604	2.67772	3.07521	3.0344	3.02986	2.66904	3.15418	1.71595	2.25407	0.443773	3.36563	2.62205	2.83611	3.04916	2.62013	3.07781	0.507958	3.43868	3.44908	2.22109	2.7969	2.90048	3.20428	2.97987	2.99265
KLF6	0.107803	2.8611	2.48206	2.54195	2.66623	0	2.98867	0	2.40234	3.11964	2.96188	2.81605	2.28223	2.34641	0	2.62989	2.23131	2.72913	2.23637	0	2.98734	0.059961	0	3.27344	0	2.66422	3.2734	2.82989	3.37964	3.51145
SRP14	2.76173	3.08781	2.89025	2.93061	0.256175	2.79597	2.83153	3.00237	2.74644	3.15731	3.28122	2.89301	2.82331	3.61929	3.05261	2.96535	2.85993	2.56391	3.36281	2.61878	2.88071	3.07722	2.77095	3.3294	3.10682	2.77884	2.94093	2.43734	2.90964	3.21651
NXF1	2.34115	0	2.61324	2.61741	3.15217	1.05085	2.66998	0	0	2.4426	2.63439	2.23391	2.21109	0	2.80002	2.11959	2.10355	1.61958	3.61902	0	2.57188	0	0	3.01142	2.67186	2.71082	2.5616	3.08683	2.84067	2.40441
ILK	2.46293	0.0875806	0.132466	0.152585	3.08827	2.87169	3.01656	2.96064	2.85933	2.514	2.08408	3.02032	3.25511	0.326158	0.0486557	2.15188	2.92791	3.55234	0	2.64379	2.12949	2.69464	3.03511	3.11659	0	0.542758	3.26397	1.43596	2.16032	2.18874
PTMA	3.55689	2.87915	2.55432	2.52755	3.40525	2.5109	2.91808	2.75991	2.63604	2.53892	2.688	3.04298	3.2139	2.44577	3.08537	2.76824	3.16243	2.99931	3.32566	2.79437	3.1844	3.09109	2.43514	3.18967	3.32538	2.87489	3.04325	2.6249	2.42533	2.9841
MCM7	2.74445	2.09848	2.31999	0	2.38548	0	0	0	0.247119	1.43452	0	0	2.85582	1.80774	3.37967	1.06157	2.19305	0.448166	2.0664	3.40601	2.57016	2.35304	3.03839	0	0	0.210148	0	3.44632	2.03212	0.0337781
TUBA4A	2.3361	2.56912	0	2.41877	2.93824	2.58915	2.812	0	3.05649	0	0.0775672	3.13338	3.1726	0.326158	2.57489	2.61615	3.09	3.55467	1.28266	0.0443839	2.07069	3.10842	0.326923	0	3.15875	0.210148	3.07923	0.0622727	2.22899	0.0337781
ALDOA	3.45317	3.17881	2.92253	3.2414	3.38879	3.2683	3.26612	3.62949	3.46	3.3265	3.24918	3.31716	3.31437	3.21424	3.28099	3.21341	3.1215	3.29791	3.21079	2.89056	2.83278	3.0557	2.72402	3.21017	3.39854	3.28409	3.14138	3.05259	3.03843	2.8102
RPS27	3.35347	3.28569	3.09129	2.92093	3.11147	2.40128	2.79842	2.99791	2.95658	3.15674	2.80568	3.16438	2.85077	3.38241	2.73736	3.11895	3.15376	2.57318	3.54233	2.5861	2.88455	3.15488	2.76246	3.28033	3.31547	3.33232	3.3252	2.52717	2.54628	3.13239
RPS19	3.41556	3.13036	3.00076	2.79784	3.05952	2.58986	2.76502	2.91059	2.57277	3.02156	2.4084	3.10456	2.90843	3.32405	2.83579	2.74608	3.11073	1.83723	3.54179	2.65983	2.83076	3.20783	2.78968	3.13726	2.85433	3.32445	3.19112	2.42266	2.23261	3.13332
CD36	1.07875	2.58201	0	0.354667	2.6315	3.30022	2.66422	2.90417	2.82949	0.155887	0.0775672	0	2.79936	0.193004	2.67011	2.39809	2.81309	3.57048	0	2.38522	1.90978	3.02561	2.03959	0.183778	0	2.54115	3.03612	0.0322515	0	0
ITGB1	2.83053	2.58023	1.43193	2.73136	3.22835	2.52937	2.98722	2.44876	2.7296	2.43348	2.928	2.86664	3.04786	0.193004	2.84802	1.00893	3.12213	3.53409	2.76238	0.812092	2.06126	3.18222	3.08758	2.39456	3.18028	1.56199	3.30254	0.0622727	1.43951	2.37743
FSTL1	0	3.16886	0.659577	3.47734	0.10309	2.53992	2.35021	3.37241	2.77213	2.58711	2.88455	0.0471056	2.5831	0	3.13658	2.91647	2.68136	0.161855	1.81314	0.0443839	1.37942	2.10529	0.898964	3.16519	3.25709	0.958599	2.83044	2.77674	2.55967	2.91133
BTG2	0	0	2.4481	2.94662	0.651559	2.56937	3.0125	0	2.5139	2.13679	3.55396	2.64718	0.339132	3.1161	0	2.81994	2.40805	0.0884243	2.70519	2.61049	2.41365	2.70109	1.85463	3.12952	2.79339	0.351164	2.65815	0	3.3303	2.33312
CD9	2.53105	3.39484	2.2004	2.78872	3.33113	3.17873	3.15584	3.01465	3.00284	3.0403	2.79594	3.42919	3.09744	2.13128	3.2992	2.78201	3.34034	3.27086	0.156142	3.08391	2.47569	3.28163	3.02464	3.07706	3.32909	2.29456	3.1438	2.5747	2.7629	3.1406
ATP5A1	2.85496	2.94898	3.54952	3.40238	3.01151	3.21528	3.23278	2.73467	3.10086	3.30194	2.79315	3.20243	3.00663	0.193004	3.013	2.9618	2.95241	2.89175	0	3.09965	3.17072	2.80637	2.84054	3.31954	3.15359	3.25293	2.87038	2.66231	2.78442	3.32436
TUBB3	0.194097	3.01879	2.39721	3.06132	3.25979	0.214879	3.1406	0	2.99979	3.40908	2.44754	3.25153	2.31079	0	2.91971	3.30973	2.51358	0	3.24896	2.87163	2.66958	0.112639	1.91597	3.36734	2.79184	3.00613	2.54361	2.79852	2.98389	3.11879
BZW1	2.7009	0	2.67241	3.08939	2.33473	2.88019	2.54455	1.94689	2.60878	3.06499	3.31367	3.23831	2.80025	3.14801	2.76227	1.97439	2.82393	2.69009	2.62036	3.17491	2.94213	2.54621	0.0745036	3.53581	0	0.210148	2.66119	2.90582	2.7581	3.22383
TUBA1A	0.107803	3.18588	0	2.88362	2.64144	0	2.19128	0	0	2.2181	3.17992	0.0895981	2.63121	0	0.132148	3.55716	2.91773	2.79473	0	0.0443839	0.15266	0.112639	0	2.86897	0	0	1.84648	0	2.87374	2.74369
PDLIM5	0	2.43816	3.06622	2.85785	2.42132	3.41357	2.46615	0.220841	3.18497	3.25581	3.2528	2.75617	1.28288	3.32417	0	2.00161	2.52137	2.14923	2.83953	3.26887	2.33915	0	2.91616	2.81326	0.840072	2.47402	2.37671	3.23107	3.00642	2.74628
RDH11	2.77012	2.12981	2.55258	2.66513	1.28973	0.357986	2.90881	3.3749	2.50219	2.3524	0.0405131	2.87634	2.8238	0.972827	1.94045	2.32326	2.72604	3.12837	1.75113	2.66904	1.5877	2.55328	2.99435	2.31812	2.96361	2.46762	2.69531	2.46471	2.78149	3.5481
CLDN3	0	2.5504	3.00674	3.06116	2.91269	2.54629	2.71383	0	2.8227	2.47873	2.90193	3.12856	2.39709	3.04249	0	3.22529	2.41102	0	2.63888	2.80782	2.70274	0	2.82024	2.54504	1.24671	2.71553	0.125817	3.53095	3.34137	2.83421
RIPK2	0	2.6211	2.57787	1.02867	2.87944	2.75251	2.94632	0	2.86542	2.95606	3.08056	0.0471056	2.38744	2.90916	0	2.24744	2.29304	2.57449	3.60075	0	2.50639	2.33617	2.70408	2.88297	0.324261	2.70499	2.83419	1.91064	2.91557	2.20939
RPS2	3.14966	2.94271	3.09541	2.82775	2.75734	2.73342	2.67731	2.87581	2.68453	3.01412	0.0775672	2.86907	2.95994	3.26264	2.61753	2.80896	3.09152	2.62196	2.48452	2.54106	2.8512	3.12695	2.40614	3.24524	3.26754	3.55983	3.28355	2.49903	2.36159	2.98081
PTGS1	2.8929	0.565991	0	0.152585	3.35029	2.21377	2.83196	2.72176	2.58419	0.109875	2.7468	2.72723	3.27952	0.326158	2.98021	0.0490554	3.20707	3.33888	0.156142	0.18696	0.0830038	3.26526	1.93431	0	1.58395	1.66096	3.07385	0.0322515	0.0328882	0.0337781
ITM2B	2.58897	2.94027	2.20235	2.20064	2.86252	3.11687	3.13568	3.56619	2.8856	2.02797	2.89055	2.47365	3.06989	2.98509	2.28004	2.78925	3.03652	3.15525	2.27294	2.14184	1.43991	2.98557	2.80114	2.15922	1.96732	1.87542	3.06633	2.03805	2.57156	0.0651176
SPON2	0.194097	0	0	0	0	0	0	0	1.82223	3.3228	3.53359	0.0471056	0.0443756	0	0	0	0	0	0	0	0	0	0	0	0	0	0	0	0	2.93627
TMSB10	2.93722	3.30158	2.89796	2.9567	2.68729	2.34855	3.02537	2.70844	2.35135	3.20898	3.04576	3.11247	2.62261	3.16562	3.21737	3.10645	3.0057	2.34161	3.52931	2.80702	2.92005	2.63277	2.63359	3.39066	2.35042	3.06323	2.67836	2.42531	2.45098	2.97378
LRRC75A-AS1	3.46365	3.21351	3.10948	2.82255	2.35006	2.5455	2.52783	2.85582	2.98672	2.99234	2.46067	2.97916	2.8482	3.02196	3.04793	3.00438	3.30006	1.99067	3.32218	2.46355	3.01312	3.38718	2.89287	3.19129	3.18785	3.33207	3.2882	2.59524	2.52894	3.0763
RB1CC1	0	0	0.49691	0	1.71744	0	0	0	0	1.14021	0	0	0	0	0	1.4208	0	0	3.59401	2.51999	1.68473	0	0	2.36201	2.61688	1.79233	0	2.03311	2.15197	2.60257
KRT18	0.194097	3.03868	3.05776	2.77777	2.78032	2.90129	2.09554	2.59408	2.73942	2.71072	3.52974	3.07587	2.00959	2.90434	2.6668	2.27394	2.26195	0.0884243	3.2995	2.96527	2.59106	0.159613	3.12856	3.23122	2.5676	2.79949	2.26909	2.80139	3.01373	3.10849
OR51E2	0	3.29123	0	0.057028	0.10309	0.465442	2.98465	0.124309	3.44361	0	3.25389	0.0471056	0.0846343	0	0	0	0.0643092	0	0	0.0443839	0	0	0	0	0	0	0	0.0322515	3.08054	0
NEDD4L	0	2.46757	3.01024	2.98693	0	2.5066	1.65074	3.00679	2.90335	2.25228	3.56468	0.33156	2.4229	2.19312	3.00655	2.49286	2.62698	0	1.86739	2.94316	2.7723	0.059961	2.41279	3.11449	2.82021	2.58686	2.60898	2.27845	3.08088	2.78339
MTRNR2L2	2.83035	2.71416	1.31419	2.72716	2.8217	3.22599	2.64699	3.28907	2.6722	2.65274	1.98199	2.36713	2.38839	3.39315	2.28514	2.47618	2.67172	2.61464	3.34161	2.0473	2.77152	2.43114	2.74498	3.00401	2.03902	3.35187	2.82029	1.25801	1.94297	2.22599
CCND3	2.3147	2.95666	2.37296	0.107429	2.78263	2.62618	2.88592	2.65486	3.08115	2.16075	0.143357	2.40437	3.2825	0.427924	3.17298	2.04068	2.90696	3.49681	0	0	2.18005	2.90854	2.53257	0	2.2455	0	3.11032	0.0322515	2.1615	2.36805
NUPR1	0	3.1703	3.44754	2.69774	2.86188	1.93195	2.95451	2.58181	3.23834	2.79215	0	2.55373	1.31796	3.41854	2.43553	2.56372	2.65884	2.33395	2.28675	2.60739	2.61212	0.059961	2.91596	3.09287	2.839	2.94222	2.59046	2.4938	2.97671	3.0132
JUN	0	2.30651	0.132466	3.36719	2.83056	0.465442	3.15838	0	2.2484	3.12652	3.16377	2.70514	0	3.43874	1.28725	2.38244	2.32139	2.29795	2.90783	0	2.93443	0	2.75381	2.17936	0	2.70017	2.19006	2.39322	2.85991	2.79996
MPC2	1.65276	2.87074	3.50176	1.95946	2.30174	2.86869	2.67854	2.68768	2.86246	2.87082	2.84503	2.44192	2.17171	2.79074	3.19833	2.48119	2.59438	2.15682	2.26892	2.9679	3.19016	2.32262	3.10458	3.32585	2.85522	3.06417	2.85679	2.72615	2.61718	3.24562
SRGN	2.94687	2.72782	0	0.265276	2.688	3.19001	3.1079	2.81636	2.71723	0.155887	2.36152	2.5494	3.15485	0	2.30165	1.87656	2.89802	3.33712	0	0.0846495	0	3.36766	2.79021	0.312509	3.21698	0.776622	2.98652	0.0903521	0.0634603	0
RCN1	0	2.81727	2.28927	3.53252	2.85754	2.70585	2.47095	2.87215	2.87589	2.6595	2.46954	2.41579	2.08068	3.22364	2.57393	3.09679	2.54611	0.0884243	0	2.53985	1.53765	2.38227	2.82598	3.08878	2.27034	2.73685	2.89865	2.68078	3.2175	2.49605
RPL23A	3.27875	3.37468	3.00674	2.96079	3.24601	2.70421	2.84434	3.04462	2.95603	3.01472	2.96235	2.98125	2.94752	3.19404	2.83126	2.87162	3.21314	2.73836	3.53114	2.60438	2.84077	3.19885	2.75108	3.35001	2.90795	3.243	3.11167	2.81651	2.3067	3.1453
SERINC5	2.06848	2.70794	1.90597	1.19295	0	2.99872	3.04298	3.33066	2.8941	2.94514	0.440899	3.22925	2.42131	0.326158	0	2.87668	2.55547	2.30335	0	2.8757	2.62597	0	1.96621	0.183778	1.17779	3.12397	2.48085	3.16515	3.29578	3.29434
LDLR	0	0.0875806	0	1.46546	3.32346	0.214879	2.34121	0	1.00853	0.537436	2.42243	2.3716	1.62866	1.9541	0	2.2328	2.38353	0.224647	0.500138	0	2.80215	0	0	3.33715	0	3.3747	2.67851	2.15673	2.85488	3.08738
EFNA1	0	2.61924	0.132466	1.70957	2.80398	2.77174	2.95608	0	2.73259	2.70962	3.30591	3.45723	2.55539	2.16746	2.61988	2.64095	1.96517	0	2.06961	0	2.65201	0	0	3.22758	0	1.53917	2.87866	0	2.97316	3.08551
EBP	2.30571	2.53905	2.95274	2.66592	3.52151	2.95381	2.73433	2.57992	2.6115	3.15791	0	0.75566	1.73009	2.87489	3.05751	2.72273	1.88362	2.36381	3.09286	2.19027	3.02321	2.35304	2.20937	3.07745	0	2.55718	2.06731	2.83876	2.05679	3.13394
NOP56	1.44351	0	2.35556	2.45186	2.00403	3.14264	1.98582	2.74978	2.56165	1.87162	0.0405131	1.75342	2.60185	2.37294	0.0924054	2.04678	2.21218	0	3.44714	2.5347	2.21821	0.443514	3.32067	0	2.87879	1.06372	2.64547	3.21985	2.70736	2.56666
RPL6	3.41823	3.20952	3.4014	3.18088	3.1658	2.53589	3.15727	3.36959	3.19663	3.34253	2.9827	3.19851	3.0429	3.45989	3.17694	2.98126	3.32817	2.85705	3.22434	2.84908	2.92994	2.97623	3.13128	3.38814	3.1528	3.29655	3.3142	2.83408	2.68978	3.11317
HSPA5	2.99672	2.72453	2.53396	3.46593	3.07915	2.7973	3.01847	0.220841	2.78396	2.98908	2.87401	1.45303	3.00548	3.32704	2.84331	2.83962	2.73404	2.21434	0.156142	3.07934	3.23955	2.74383	3.29346	1.94408	2.87581	2.71344	2.65121	2.88569	3.14541	2.45022
CCNB1	0	0.0875806	3.42705	0	0	0	0.046169	0	0	1.73676	0	0	0	2.54428	0	0	0.0643092	0	0	3.36588	3.15456	0	2.63472	0.312509	0	0.457442	0	0	0	2.22911
IER2	2.13699	3.12334	0	2.78081	3.12214	0.357986	3.19359	0	2.61299	2.68062	3.41943	3.05151	1.94571	2.96581	2.46137	2.95615	2.66697	2.33304	0.156142	0	3.01657	2.72789	0	3.32498	0	0.351164	2.77984	3.03581	2.90808	2.89953
HNRNPC	3.21617	3.06703	3.30033	3.22787	3.46137	3.07004	3.08315	0.124309	3.08623	2.87418	3.25832	3.02122	2.95784	3.15775	3.06577	2.60982	3.23389	2.95499	3.30762	3.31671	3.17356	3.00501	3.3154	3.05546	0.13671	0.351164	2.84715	3.0096	3.06039	2.89967
STOM	2.76131	2.27419	0	0.193485	2.88447	2.26801	2.82378	3.16213	2.49444	0	2.24555	2.57766	3.26045	0.427924	2.41005	0.0490554	3.33556	3.25057	0.500138	0.0443839	0.0830038	3.12733	2.43663	0	1.4176	0.210148	3.15004	0.0622727	0.0328882	0.0337781
TSC22D1	2.64977	2.69988	2.40763	0.297161	2.47047	2.56105	2.80565	0	2.51543	2.3904	2.49486	3.22316	3.47263	2.74163	2.53756	0	3.25211	3.0406	0	2.70219	2.51402	3.04325	0	0.312509	2.80361	0.351164	3.07801	2.82058	2.71651	2.12411
EPCAM	1.77936	2.78107	2.22966	3.27434	3.09214	2.79907	2.93209	3.35094	2.83755	2.89988	3.07374	3.29171	2.13972	2.65461	2.93403	3.26615	2.80361	2.84685	0.270752	3.05546	2.76372	0.112639	2.93251	3.31811	2.24275	3.26601	2.48206	2.69133	2.98276	3.00737
ECHS1	2.44792	2.86812	3.32078	2.62456	2.68369	3.27367	2.86102	3.15302	2.79593	3.08017	0	2.1709	2.06407	3.05294	3.30995	2.73913	2.48798	2.62266	0	3.15342	3.27829	2.35758	2.77846	2.57038	3.17376	0.858756	2.9567	3.18696	2.51267	2.97716
WDR1	2.60171	0.0875806	0	2.33497	3.04213	3.02783	2.17237	0.124309	2.06866	0.0584028	0.0405131	2.10855	2.90245	0	2.40865	0.638315	2.64446	3.52046	0	2.32014	0	2.68453	1.54943	0.183778	0.96091	0	2.72503	0.0622727	2.23777	0.0337781
MFSD1	2.0579	2.17097	0.23383	0	1.57329	2.80565	3.36737	3.29814	2.52547	0.435727	0.111707	2.70661	2.91524	2.71107	0.0486557	2.39559	2.80708	3.30418	1.73065	2.74001	1.83902	3.18542	2.66861	0.183778	2.27972	2.41377	2.40085	0	2.51726	2.35738
CRISP3	0.266054	0	2.85431	0	3.0106	0	0.046169	0	0.445379	3.24082	0	2.72713	0.0443756	2.90796	2.95113	0.0490554	2.58654	0	0	0	2.58205	0.059961	3.40808	0	0	1.8136	2.70478	0	0	3.22177
DCXR	2.20156	2.30555	3.41721	2.44557	2.88659	2.81934	2.10482	3.039	3.14562	2.72567	0.615822	1.91076	2.01233	3.16044	2.36068	1.90267	0	2.3009	0	2.87157	3.02545	0	2.60246	2.73104	2.2987	3.32891	2.99569	2.65997	2.62535	2.6677
OR51E1	0	0	0	0	0.10309	0	2.81529	0	0	0	0	0	0	0.193004	0	0	2.10573	0	0	0	0	0	0	0	0	0	2.80307	0	0	3.53603
RPL5	3.29481	2.71323	2.98868	2.88608	3.09496	2.68339	2.74655	2.91864	2.64127	2.69762	2.31208	2.59784	2.91234	3.14121	2.52775	2.89584	3.11159	2.91977	3.12881	2.45364	2.8076	3.3897	2.52097	3.18551	3.10456	3.38059	3.29823	2.78839	2.02957	3.09482
EIF1	2.67789	3.23471	3.31174	3.03278	2.90115	2.52191	3.02735	2.57344	3.14359	3.03387	2.76651	3.19974	2.97122	3.21141	2.80042	3.23513	2.93602	2.8804	3.04664	1.9426	2.84706	2.84147	2.87988	3.17233	2.79494	2.56827	3.19013	2.96049	3.12512	3.50354
SNRPB	2.6437	2.95235	2.833	2.57154	2.80707	2.90024	2.67216	2.18876	2.68419	2.84311	1.92534	2.51991	2.53461	3.10019	2.19594	2.63857	2.19216	1.70676	3.54705	2.63043	2.66939	2.61301	2.44342	2.35196	1.8814	2.98789	2.81719	2.49914	2.31039	2.78374
MSMO1	0	1.08535	0	2.87525	2.67933	0	0	0.124309	2.0316	2.16505	0	0.0471056	2.50483	3.31095	0.0486557	2.13165	2.24137	0	0	2.13981	1.63681	0	2.64699	1.35407	2.41617	0	2.19194	2.43217	2.79093	3.45544
GP9	2.45053	2.42451	0	0.692764	2.64383	3.00755	3.15088	1.02574	2.47741	0.0584028	1.86715	2.52231	3.13301	0	2.28514	1.8376	2.89317	3.44048	0	0.0443839	0.15266	2.99925	2.83924	0.312509	3.01153	2.31988	2.9676	0	0	0.0337781
ITGB3	2.7971	2.64218	0	0.107429	2.4536	0.905335	2.82908	0	2.86754	0	0	0	3.06133	0	2.39164	1.93581	2.62205	3.44218	0.156142	0.0443839	0	2.93903	0.193524	2.61755	2.95443	2.55038	3.24716	0	0	0
TSC22D3	1.62754	2.9037	0	0	3.38382	1.21387	2.96583	2.79751	3.02784	2.4502	2.83627	2.88427	2.7434	0.427924	2.57365	0	3.04417	3.35355	0	0.0443839	2.63327	2.99197	0.97412	2.86368	2.40619	0.210148	2.92275	0.0903521	2.93636	2.27453
PABPC1	3.11914	2.97503	2.86373	2.93932	3.22931	2.61079	2.7828	3.24076	2.81231	2.9823	2.44995	3.16425	2.71571	3.19342	2.5395	2.62708	3.00088	2.3522	1.21947	2.53931	3.36859	2.94505	2.37678	3.10561	3.33693	3.29161	3.13373	2.56387	2.84513	2.89807
CNBP	3.03039	2.04505	3.17619	2.69344	0.186343	3.30022	2.67185	0	2.5549	2.71496	3.34532	2.49053	2.76214	2.93588	2.87753	2.8842	2.86203	2.47578	1.60608	3.1311	2.97103	3.04039	2.9467	3.36527	2.89973	3.12132	3.07649	2.94492	2.80508	3.20713
MAFB	0	2.3041	1.59679	0.107429	1.79298	0	0.303084	0	1.67672	1.95748	0	0	0	3.19652	0	0.89299	0	0	0	2.5838	2.43331	0	0	0	0	3.48553	0	0	1.39095	0
TM4SF1	0	1.80472	3.08839	3.26672	0	2.5731	1.81621	0.124309	2.0639	2.47686	2.37641	3.45023	2.22882	2.48805	0	2.43165	2.54788	0	0	2.37213	2.20926	0	2.81355	2.79421	2.66808	1.75597	2.2003	1.09104	2.87552	2.03215
SNAP23	2.33213	0.325756	0.132466	0	3.28326	3.17559	2.45944	0	2.4422	0	2.48719	2.80074	2.97967	0.193004	2.70802	0.0490554	2.85964	3.29538	0.270752	0.0846495	0.15266	3.1015	2.08931	0.183778	3.16637	2.85573	2.59807	0.0903521	1.24936	0
SULT1C4	0	0	0	0	0	0	1.68525	0	0	0	0.0405131	0	0	0	0	0	0	0	0	0	0	0	0	0	0	0	0	0	3.52142	0
LDHB	3.14888	3.07404	2.42018	3.04504	0.316319	2.86033	2.62653	3.41892	2.53286	2.844	0	1.3039	2.91211	0.326158	0	2.53966	2.76691	2.40929	2.53886	2.65365	2.85798	3.26372	1.08068	2.02891	2.56323	3.07202	2.13328	2.66347	2.47988	2.39898
GSN	2.7292	1.49675	0	0.057028	0.10309	3.11024	2.77158	3.40611	2.61394	0	0.0405131	0	2.65667	0	0.0924054	0	0.912866	3.23493	0	0	0	2.42466	1.00732	0	0	0	3.01217	0	0	0.0337781
ARL1	1.41152	2.7672	2.66444	2.86439	0	2.88275	1.72464	3.45677	2.4104	2.24736	2.1435	0	2.13701	3.07782	2.88678	2.67441	2.44689	0	0	2.93666	2.88371	2.12598	3.10234	3.17448	2.9166	2.15692	2.46912	2.4214	2.4212	2.95311
IDH2	2.83842	3.02046	2.49464	2.61771	2.81747	2.36325	2.80205	3.15372	3.06263	2.61907	2.91104	2.66851	2.78288	0	3.44227	2.70721	2.73913	0	0	3.06166	2.73539	2.70415	3.01658	3.12611	3.10594	2.87919	2.43244	3.26852	2.61701	1.00602
TOP2A	2.46335	0	1.4755	0	0	0	0	0	0	0	0	0	0	0	3.4514	0	0.0643092	2.40391	0	3.07688	1.90297	0	3.14137	0	0	0	0	2.84436	0	0
NUCB2	2.52996	3.14164	3.28065	2.89135	2.37677	2.75496	2.76216	3.27086	3.25125	2.94592	0	2.39905	2.11102	0.193004	2.44855	2.38502	2.66831	2.73979	0.270752	2.78359	2.99923	2.84945	3.15824	2.92654	3.32607	3.07499	2.93783	2.47075	2.84239	2.93235
RPL18A	3.47256	3.0423	2.68603	2.19562	2.85332	1.40355	2.7328	2.9221	2.72607	2.78636	2.65196	2.85248	2.94962	2.93784	2.21424	2.62016	3.12412	2.09287	2.95987	2.15967	2.66644	3.24269	2.13212	2.71237	3.08887	2.61986	2.88269	2.03927	2.20302	2.58512
TPM3	3.10505	2.67558	2.77229	2.84542	2.9437	2.84193	3.11172	2.80592	2.91329	2.83413	2.95298	2.61023	3.24749	1.76399	2.79294	2.6283	3.30142	3.34901	2.88834	2.82472	2.38634	3.08161	2.42822	2.57709	2.66008	1.72145	3.33611	2.17277	2.29802	2.80555
TMBIM1	2.70839	0.27732	2.87791	0.896297	2.56811	3.32275	3.24295	0.124309	2.7814	2.39671	0	2.66433	3.07128	3.14332	2.55051	2.45339	2.70958	3.31742	0	2.70024	2.5018	2.78147	0.138078	1.25181	1.7071	2.77794	2.52529	3.0028	2.86688	2.79385
FAHD1	1.83107	0	0	0	0	0	0	0	1.81804	2.06984	0	0	1.83403	0	0	0	0	0	3.51324	1.6726	0.0830038	1.95699	2.0321	0	0	2.01049	0	0.391762	1.66497	0.0337781
DDX3X	2.61911	0	2.80528	1.96741	1.19688	0	0	0	1.95753	2.04577	2.05775	2.69722	2.84393	1.99036	0.750005	1.85607	2.41021	2.66411	0	3.13471	2.23075	0	3.30966	2.46897	0	0	1.05111	3.16027	3.32039	2.78154
VMP1	0	0	2.22966	2.3944	3.13212	0.214879	2.05628	2.62348	1.77739	2.56198	3.07032	2.76155	2.65398	3.26436	0	2.34162	2.5545	0	3.29704	2.80745	2.30563	0.059961	1.35619	3.07611	0.324261	0	2.16385	3.14923	3.026	0.81291
MPL	2.66352	2.73751	0	0.057028	3.05687	3.23756	3.09506	3.17942	3.16243	0	2.70516	2.31787	2.91711	0	2.75419	2.39767	2.9778	3.07477	0.156142	0.0846495	0	3.16069	3.08698	0.183778	2.46672	2.70285	3.138	0.0322515	1.12037	0.0651176
LDHA	3.20303	2.91799	3.06835	2.7632	0	3.00563	2.70957	2.95509	2.82561	3.10083	2.00777	0	2.92307	1.59163	2.61115	3.20932	2.70372	0	2.8636	3.23768	2.94317	3.12589	3.12644	2.87266	3.17451	0.210148	2.41483	3.33652	2.6466	3.05831
SMC1A	0	0	0	2.60729	0.10309	0	1.52395	0	1.82223	2.51914	1.69884	0	2.23702	0	3.50316	0.931131	2.11593	2.28897	0.898863	2.64601	2.55078	0	0	0	0	1.06372	2.58745	0	0.212015	2.82295
ACSL1	0	0.369328	2.74139	2.93792	2.62795	0.214879	0.046169	3.09922	0	3.25237	3.27653	2.55303	0.0443756	0.326158	0	2.62891	2.24651	0	0	2.84469	1.75924	1.98715	2.47963	3.02953	0	0	0	2.53084	2.81424	3.24233
RPL31	3.22704	3.08335	3.16394	2.71169	3.10876	1.96027	2.86356	3.2714	3.0149	2.93042	2.77056	3.157	3.02377	3.3717	2.6438	2.98223	3.24452	2.41196	3.19716	2.5087	2.82327	3.27468	2.96063	3.06126	3.00792	3.06626	3.25708	2.39713	2.32422	3.04509
GNAS	2.77385	2.91375	2.14862	2.59894	2.53917	2.73751	2.68814	2.94015	2.69046	2.68927	2.93482	2.73855	2.93064	3.00404	0.0924054	2.96372	2.95894	3.07847	0	2.10638	2.88263	2.89508	2.91507	2.88536	3.20321	3.4543	3.24856	2.22484	2.63369	2.07468
JUNB	0	2.34235	0	2.55759	2.8872	0	2.32836	0	2.31477	1.61598	3.18737	2.03802	0.527216	3.45395	0	2.88339	2.1818	2.16961	2.70519	0	2.27323	0.059961	0	2.78978	0	1.84561	1.99396	1.98285	2.34969	2.51834
CSDE1	2.54939	2.16703	1.80461	2.9952	2.74642	3.19394	2.59304	0.220841	3.07764	3.04053	2.55845	3.14437	2.74162	1.49438	0.0924054	3.1711	3.13695	1.28024	1.52439	3.22306	3.09475	2.52389	2.99566	3.2191	2.73657	3.11494	1.05111	3.04105	2.67675	2.60737
PEBP1	2.52084	2.90731	3.07322	2.73429	2.79735	2.71666	3.26986	3.20205	2.94672	3.00377	0.0405131	2.8629	2.52898	3.00114	3.26161	3.1583	2.90918	2.91131	3.37803	2.78312	3.10765	2.47442	2.7983	3.29286	3.13149	3.12559	3.23595	2.52076	2.81607	3.00508
LIMS1	2.76321	2.65568	2.2195	0	1.6062	2.85103	2.44025	0.124309	2.85979	1.99825	0.0405131	2.60876	3.25316	0.193004	2.31977	0.0490554	2.89547	3.39971	0.156142	2.50913	2.24607	3.03585	1.89989	1.99556	2.96396	0.819628	2.46464	0.969677	1.27549	0
SLC25A3	2.45183	0.803622	2.91051	2.89726	2.62877	3.3901	2.23904	2.30783	2.99364	2.95779	2.72135	3.25569	2.52188	3.19202	3.092	2.66113	2.73122	2.80729	0	3.06662	2.74619	2.71901	2.88648	2.49899	2.6403	3.20154	2.82784	3.08842	2.74502	3.20824
RPS15	3.28654	3.09152	2.83413	2.49312	2.37333	2.15372	2.98852	3.18008	2.59349	3.13319	2.86749	3.07787	2.77715	3.18366	2.58531	3.05348	3.09034	2.58812	3.38814	2.58074	2.92049	3.07387	2.3192	2.99089	2.90973	3.24516	3.10347	2.50629	2.34136	2.97221
NEAT1	0.107803	0	2.20526	2.40628	1.78542	1.09769	1.9529	0.220841	2.64379	2.7	2.10757	2.44264	2.56415	2.92272	0.168557	2.03688	2.34079	2.77278	3.21573	2.5123	3.11304	2.28427	2.80447	2.12113	2.52515	3.08109	2.54798	3.4114	1.96425	1.96603
PGC	0	0	0	0	0	0.214879	0	0	0.0522143	3.23083	0	0.0471056	0.0846343	3.43187	0	0	0.254793	0	0	0	0	0	0	0	0	0	0	0	0	0
ATF4	2.4883	3.08574	2.38012	2.83538	3.33647	0	2.38308	0	3.08189	1.96092	2.99162	2.82848	2.32072	3.32128	0	2.48477	2.39512	2.44451	0.156142	0.0443839	2.89597	2.61488	2.85959	2.76731	2.41121	2.03361	2.06918	2.8187	2.91433	3.08833
TSPAN8	0	2.59206	2.72507	2.52208	2.90739	2.93485	1.89676	2.69296	3.04578	3.03271	2.92473	2.40201	1.68233	2.81929	2.76855	2.42094	2.78627	0.161855	0	2.51	2.5061	0.112639	3.11581	2.93433	0.324261	3.43578	3.10214	0	2.70963	2.58458
HDLBP	2.53392	3.29592	2.99594	0.297161	0.10309	2.89283	2.81455	0	2.31852	3.13494	0	1.9924	1.18186	1.48653	2.99769	2.26641	2.37073	0.0884243	0	3.19284	3.08244	0	2.87741	3.03082	2.71327	3.13481	2.41735	0	2.87743	2.06238
ANXA5	2.19614	3.16416	3.26571	3.03745	3.09627	2.59906	1.79015	0	3.02549	2.84374	2.87757	2.46401	1.38833	1.95947	3.19613	2.51547	2.63461	2.52208	1.56715	2.96294	2.98079	0.112639	3.07463	1.21157	1.02609	3.23662	2.71978	2.96877	2.61412	2.21069
TIMP1	2.89384	2.86083	1.9098	2.55488	3.1413	3.05143	3.04121	2.97076	2.58419	3.35804	3.08428	2.55829	2.82148	2.65245	2.41045	2.79511	2.94782	3.24296	2.87175	2.00693	1.17319	3.21911	2.33376	2.85322	3.15314	2.77704	3.00466	0	1.99538	2.32787
ESAM	2.40533	2.68047	0	0.107429	2.73842	0	2.66263	0	2.45211	0.0584028	0.0405131	2.56956	2.56415	0	0	0	2.56045	3.46704	0	0.0443839	0	2.74707	0	0	3.02082	0	2.24445	0	0.0328882	0
CANX	2.96832	2.99225	2.7397	2.92282	1.83237	2.70421	2.61711	3.23536	3.23051	2.96827	0.111707	2.6047	2.70561	3.14314	2.64438	3.0631	2.58601	2.59291	3.36993	2.75849	2.62467	2.51436	2.17328	3.17616	2.87538	2.36413	2.95895	2.15556	2.81424	3.15285
COX6A1	2.1851	3.11478	3.25396	2.67361	2.94529	2.64484	2.60903	2.89766	3.06017	3.01611	2.43757	2.88003	2.23729	3.36807	2.48408	2.66653	2.66831	2.40041	3.20532	2.9557	2.88059	2.01224	2.43155	2.27539	2.59129	3.10972	2.96167	1.87554	2.69277	3.1664
HPGD	0	0	0	0.057028	0.10309	3.12487	2.43634	0	2.54898	3.18999	0	1.18202	1.40335	3.37232	0	2.81041	2.19571	1.98664	0	0	2.29695	0	2.30129	0	0	3.00613	2.76354	2.22862	2.34739	2.87602
TACSTD2	0	2.63006	2.04889	0	2.92627	2.8939	2.90221	0.124309	2.6284	2.74656	0	3.02141	2.53393	0	2.54585	2.29339	2.36658	0	3.08242	2.71902	2.23821	0	2.42212	1.27671	0	0	2.33895	2.95347	3.43485	2.34787
PLK2	0	2.27522	0.132466	0.057028	2.9114	0	3.19536	0	0	1.77196	2.61059	0	1.87077	1.81525	2.32345	0	0	2.74617	3.36517	3.12276	1.77334	0	0	2.54569	0	1.06372	1.08239	2.9538	2.63992	2.86264
TPX2	2.19458	0	0.826483	0	0	3.29897	0	0	0	0.435727	0	0	0	0	2.97929	0.0490554	0	0	0	3.18062	2.65788	0	3.25708	0	0.13671	0	0	0	0	0
F11R	0	0	2.49761	3.10254	2.64699	0.551515	2.25531	0.124309	1.93749	2.24983	0.0405131	2.40162	2.46858	3.38281	2.38128	0	2.52303	3.23028	3.05829	2.45216	2.59456	2.8605	0	0.183778	2.82264	2.61003	2.75439	2.99219	2.78833	2.59861
PRPF40A	2.23201	0	0	0	0.651559	2.83222	2.03344	0	2.17264	2.08961	0	0	1.89938	1.34759	0	2.31454	1.11826	0	3.48491	2.11757	2.16842	0	0	2.59139	1.56687	2.53331	1.42112	2.12603	2.24269	1.32675
CYCS	2.59086	2.52102	3.10354	0.230862	0.458699	2.13171	2.41062	3.22665	2.62434	2.71784	0	1.64194	1.44385	2.93191	2.5981	2.70863	2.46508	2.08326	3.38745	2.65136	2.79179	2.0091	1.89163	0.183778	3.1503	2.39893	2.67958	2.5704	2.78861	2.81753
FCER1G	2.60048	2.52625	0	0.152585	3.27543	1.96932	2.92814	2.84996	2.31261	0.0584028	2.26834	1.75605	2.69575	0.326158	2.75182	1.67794	2.50151	2.93461	0	0	0	3.10711	2.4929	2.26557	3.34593	2.45072	2.65639	0	0.0328882	0
RPL9	2.96871	3.04036	2.92419	2.71558	2.61431	2.44131	2.41906	3.11739	2.80698	2.8273	2.56405	3.01018	2.92485	3.31143	2.10102	2.49685	3.16863	2.39924	3.00038	1.80946	2.93294	3.2728	2.70408	2.98925	2.6494	3.28014	3.17367	2.49111	2.03212	2.99826
HPSE	0	0	0	0.057028	0	2.78925	2.44499	0.29977	1.35637	0	0	0	2.17765	0	2.85655	0	0.414309	3.46667	0	0.0443839	0.0830038	0	0	0	0	2.56239	1.64852	0	0.0328882	0
PIEZO1	2.16965	2.62915	2.81011	2.20408	0	0.357986	1.11773	0	2.47981	2.60749	0.0775672	2.82908	2.1329	3.04381	1.92604	2.62326	1.31787	2.61081	0	2.70827	2.70128	2.32506	2.83344	1.96689	2.23627	3.46592	0	2.47358	2.57165	2.54966
RPSA	2.9885	3.06167	3.18477	2.34472	2.71574	2.74607	2.58285	1.63436	2.61488	3.05624	2.3652	2.96338	2.64072	3.04557	2.62711	2.41339	3.0247	2.59615	1.72004	2.56753	3.23865	2.78602	2.67174	3.23028	3.26195	3.05711	3.0728	2.00756	1.62554	3.16066
NPM1	3.30079	3.21894	2.77878	2.47899	0.10309	2.46003	2.81641	0.29977	2.43553	2.73853	2.97201	2.65978	2.88891	0.326158	2.233	3.06202	3.09005	2.69348	2.6235	2.63554	2.51374	3.15896	2.46289	1.85164	2.21132	3.24959	2.77728	2.27968	2.66553	2.30324
PDIA3	2.9406	2.85801	2.56751	3.31125	0.929502	0	2.70441	3.29443	3.04313	2.84677	2.26374	2.4271	2.92894	2.80998	2.1075	1.7115	2.83197	3.12859	1.33781	2.60275	0.680422	2.96467	0.855869	3.00604	0	2.8824	2.75272	0	2.63748	2.72577
ATP6V0E2	0	1.61744	3.13992	2.61387	2.94317	2.55721	2.87767	3.18151	3.1531	3.17383	2.25956	1.97904	1.75461	0.819258	2.68864	2.86195	2.43048	2.50464	2.27394	2.50316	2.89341	0	1.75697	3.00964	3.26519	3.10253	2.57209	0	2.64714	2.87598
RAN	3.0857	2.95901	3.37622	2.78743	3.21437	2.9914	2.92757	2.94605	3.10767	2.89457	0.0405131	2.83726	2.95835	3.08186	2.42598	3.04621	2.74974	0	3.23791	3.18671	3.12225	2.8581	3.31176	2.77313	3.09858	3.2226	2.81519	2.97335	2.92716	3.11684
PGRMC1	2.19458	1.90118	0.132466	0.057028	2.12061	3.13395	2.63857	2.68173	2.54883	2.32132	0.0775672	2.21944	2.51193	0.193004	0	0	3.04772	3.3109	0	0	2.28335	2.84063	2.82269	0.183778	3.08081	0	3.19098	2.46803	2.2296	0
RPL27A	3.3646	2.73466	2.83208	2.46979	2.98823	2.50573	2.84628	3.09323	2.74793	2.94599	1.69371	2.69551	2.88031	3.16794	2.771	2.66653	2.9619	2.26353	3.20073	2.48304	2.70796	3.23234	2.11687	2.74567	2.99381	3.0335	3.10226	1.59709	2.1213	3.01255
P4HB	2.74046	3.0159	2.41544	2.44404	2.84906	2.96178	2.46331	3.21741	3.36321	3.10207	1.97215	2.54728	2.35587	2.12768	2.73538	2.58584	2.64869	0	3.02216	2.61187	2.82859	2.3556	2.95045	2.64741	2.92029	3.28926	2.79799	2.99311	2.768	2.85447
TMED2	2.80176	3.03832	2.70842	2.99093	2.732	2.66754	2.67824	3.29916	3.08074	3.10103	1.94937	3.02457	2.43422	2.71389	2.61416	3.12755	2.97954	2.44907	3.09058	2.67283	2.83452	2.52003	2.29967	2.36989	3.29665	3.24868	2.7195	3.02624	3.01712	3.21774
DDIT3	0.107803	2.75967	2.63567	2.54143	3.09486	0	3.05197	0.124309	2.89488	2.5773	2.44738	0	1.95461	3.29548	0	2.97355	2.50151	0	0.270752	0	3.20422	2.04994	0	3.0174	0	3.03723	2.73816	2.20379	2.85196	2.44822
TM9SF2	0.107803	0	2.44865	0	2.52062	0	0.0878981	3.46012	2.20875	1.41332	0	2.80885	2.53963	2.77389	0.0486557	2.12038	1.88812	2.40041	1.53548	2.40918	1.74467	0	0	0.832166	0	0	0.546574	0	2.05438	1.64613
HLA-DRA	3.34889	0	0	0	0	0	0	0.220841	0	0	0.0405131	0	3.0377	0.193004	0	0	3.18342	0.224647	0	0	0	2.98464	0.0745036	0	0	0	2.56954	0	0.0328882	0
STMN1	3.20479	2.51364	3.29187	2.06627	2.80707	3.11687	0.0878981	2.91951	1.93104	2.32813	0	2.43284	2.74508	0	3.10387	2.5664	2.92832	2.1175	0.156142	2.99093	3.09739	2.95835	2.63454	3.05385	0	2.83211	2.26752	2.65385	2.17128	2.43398
CFL1	3.28093	3.30592	3.05736	3.01111	3.42542	2.99197	3.39818	3.26229	2.9486	3.18405	2.8743	3.26042	3.20274	3.22436	3.29925	2.90311	3.32902	3.11893	3.30873	3.09723	3.027	3.07414	3.16468	3.09324	3.30882	2.79991	3.21176	3.1734	2.87118	3.22885
TSC2	2.21295	0	2.62661	0	0	0	2.50392	0	0	1.69593	0	0	0	0	0	0	0	0	0	2.61095	0.838663	2.49175	0	1.54051	0.240532	3.45968	2.43244	0	0.460606	2.13609
MDH2	2.44044	2.92068	2.6083	2.71323	0	2.76223	2.89575	2.88622	2.87515	2.89695	3.24558	2.68976	2.48815	0.639227	2.94157	2.52627	2.76786	0	0.156142	2.91917	2.928	2.64807	3.12407	3.23749	3.26615	3.24929	2.78394	2.64937	2.59205	3.00006
TMEFF2	0	0	0	0.152585	0	0.214879	0	0	3.13159	0.109875	3.39938	0	0.0846343	0.326158	0	0	0	0	0	0	0	0	0	0	0	2.8929	2.33492	0	0	0
UQCRC1	2.08489	2.89587	3.2962	0.057028	1.4045	0	2.73738	2.94622	3.07963	2.94888	2.97458	1.92102	2.39144	3.25284	3.01638	2.30073	2.74177	2.89588	2.37833	2.86358	2.2843	2.22185	0	2.85514	0	3.07225	2.58669	2.68578	2.37216	2.367
MRFAP1	1.45224	2.50856	1.50067	0.057028	0	0	2.08002	2.66587	1.73663	2.39796	2.18536	1.34174	1.74295	0.326158	2.61566	1.37293	2.49867	0	3.45452	0.294118	2.48055	0	2.34931	0	2.08891	1.71629	2.38701	2.1998	2.15341	2.80401
TPM1	2.5119	2.16966	2.39783	2.7444	3.00315	2.31757	2.86183	0	2.52148	2.23516	2.32773	2.94828	3.07937	2.05274	2.56979	2.27669	2.98539	3.38546	0.156142	2.67688	2.56744	3.00265	1.65481	1.98621	2.92164	1.8299	3.05491	2.58933	2.87602	2.12543
RPL7A	3.17598	3.32045	3.19813	2.59924	3.02544	3.00891	3.10039	2.5719	2.98437	3.2281	2.63939	3.20318	2.80401	3.22941	2.76688	2.72897	2.96589	2.86274	2.36556	2.78596	2.83865	2.9938	3.09141	3.10794	2.73951	3.24608	3.11839	2.43093	2.72328	3.15652
PTPN18	0.266054	2.33344	0	1.63445	2.20884	3.12591	2.67299	0	2.66698	1.49051	0	2.75965	3.04665	0	2.48001	0.0490554	2.71762	3.28273	0	0.0443839	2.50238	2.68771	2.57868	0	2.57106	0	3.2168	0	1.97669	0
CD24	0	3.25787	0	2.61238	2.24934	3.04068	2.99655	3.04032	2.94047	2.87351	2.98766	2.82089	2.49597	1.80774	2.9058	2.70598	2.09528	1.49183	0.649457	2.46243	2.46859	0	3.07099	3.26878	2.93825	2.20668	2.85517	1.99589	2.68719	2.81929
IDH1	0.194097	1.69448	2.67569	2.54613	3.26802	3.04721	2.78997	3.08973	2.86949	2.89353	2.07488	2.50462	2.16664	3.04557	2.99243	2.82276	2.5197	0	0	2.76928	2.82764	0.159613	3.14818	1.40195	3.1957	3.11265	2.8522	2.68071	2.62291	2.64011
TMBIM6	2.57454	2.9275	2.19549	3.01959	3.26418	3.09887	3.15594	2.78635	2.9535	3.02185	3.10704	3.23238	2.76887	3.19606	3.16919	3.23495	2.85772	3.14855	3.23606	3.02439	2.92659	2.84972	3.21613	2.99065	3.10958	2.48655	3.146	3.36182	2.72186	3.12752
UBE2D3	2.11783	2.89846	3.22689	2.17575	2.50744	2.70476	2.43473	1.9235	2.57969	2.6337	3.04915	0	2.75332	2.55592	2.91228	2.39097	2.69472	0	2.28578	2.82619	2.70201	1.62792	3.11531	2.31035	3.36603	2.80882	2.65767	2.69957	2.87374	2.72012
SARAF	2.00076	2.58681	2.91581	3.11548	3.01252	2.76843	3.00371	3.22287	2.65252	3.07468	2.75367	3.25503	2.65222	3.19714	0	3.04222	2.61689	3.04194	2.49786	2.77575	2.23556	2.51906	2.64717	2.44746	0	2.75242	2.54173	2.80774	3.15078	2.21134
HOXB13	0	2.71134	2.71294	2.01585	0.10309	2.99844	3.18134	3.25707	2.92439	2.85697	3.06767	2.62558	2.00036	2.69272	2.78944	3.18873	2.47121	2.979	0.156142	3.01843	2.81564	0.059961	2.85835	2.68301	2.88741	2.21335	2.27027	2.49002	3.17102	2.73043
MMRN1	0.473084	0.325756	0	0	1.92456	2.13376	0	0.634882	2.37233	0	0	0	1.89702	0	0	0	2.11805	3.43454	0	0	0	0.059961	0.326923	0	2.8168	0	1.95771	0	0	0
TPP1	0	3.20585	0	2.36649	2.99909	0	2.8256	3.21276	2.69001	2.83787	2.69207	2.67822	2.5594	0	2.90491	2.73129	2.05507	2.98857	0	0	0.15266	2.7555	2.46261	0	2.51887	0	3.23357	2.27933	2.56481	2.70139
FOS	0	2.57432	0	0.057028	2.93971	0	2.77845	0	2.02641	2.59813	3.28029	3.06679	0.0846343	2.84295	0.0486557	2.9221	2.4361	0	0.156142	0	2.49131	2.23515	0	1.16721	0	0	2.24982	3.21101	2.44465	2.48607
LAS1L	0	3.05829	3.00414	2.26577	0	2.59554	2.31062	2.16678	2.60203	2.71508	0	2.98125	1.53999	0	2.97221	0	3.00116	0	0	3.24842	3.1924	0	2.68166	0	0	2.69746	2.3696	2.30029	2.32535	2.28449
RPL37A	3.05339	3.18086	2.9264	2.86423	2.84125	2.58338	2.83182	2.60494	2.74103	2.98863	2.16464	3.04451	2.73151	3.28627	1.79111	2.85901	3.01517	2.57943	3.29371	2.15967	2.83613	3.07153	2.70182	2.89943	2.9726	3.14576	3.08093	2.18123	2.27705	2.95056
MDK	0	2.81742	2.34659	3.21547	2.40054	2.47331	2.72241	3.13736	2.7921	2.35045	2.0585	2.89244	1.99235	0	2.62075	2.95089	2.66787	2.47872	0.361344	2.91408	2.98762	2.08144	2.68654	3.26519	2.80988	3.14692	2.52529	2.75932	1.44445	2.32388
RTN3	2.77937	3.1759	3.02671	2.44514	2.81994	2.95195	2.89208	3.3076	2.88284	2.76012	2.78508	3.16107	2.68652	2.88955	0.168557	2.71419	2.5222	2.83525	0.156142	0	2.88657	2.67198	2.98971	0.312509	0	2.38689	3.10662	2.9939	2.7258	3.08905
PDLIM1	2.68096	2.6831	0	0.057028	3.25191	2.83466	2.92142	2.8993	2.09262	0.0584028	2.23108	2.88608	3.09033	0.193004	2.1979	0.0490554	2.75367	3.21261	0.270752	0.0443839	0.15266	2.79249	2.71659	2.30358	2.88741	0.210148	2.45935	0	0	0
AHNAK	0	2.51215	2.467	3.4293	2.40879	1.85379	2.45193	1.1226	1.88944	2.09467	0.0405131	2.5981	0.121476	2.64919	0	2.65046	2.32106	0	0	2.51374	2.72015	0.546155	2.49342	2.32898	0	1.58367	0.768822	0	0	0
GAA	0.107803	0	1.9357	0	0	0	2.3851	3.26574	2.32486	2.45746	0	0	0.925472	0.193004	0	2.46297	1.11826	0	3.1309	2.44651	2.35881	0	0	3.19961	2.96934	2.15692	1.85978	0	1.535	2.24717
NDUFB11	2.49929	2.25574	2.08854	2.28007	2.28092	0	2.24656	2.516	2.33729	2.77632	2.45861	2.42785	1.84418	2.17402	1.98369	2.56935	2.14169	1.97225	3.44377	2.19626	2.72172	2.22339	2.15943	2.81467	2.48708	2.32502	2.25064	1.84792	0.818589	2.22724
TLN1	2.85015	2.55367	0	0.057028	2.91665	2.84312	3.04781	2.46829	2.81876	0	1.30457	0.624058	3.10378	0.193004	2.43477	1.77083	2.79123	3.32085	0.361344	0.0846495	1.78848	2.63946	2.61565	1.1178	2.42289	2.93537	2.78989	0.0322515	1.39372	0.121733
HNRNPA2B1	2.9935	3.07932	3.17152	0.057028	3.18202	2.95995	2.94896	2.7629	2.81137	2.55991	3.23626	2.63983	2.60511	3.04709	3.12484	2.53545	3.06201	2.85582	2.99165	3.04116	3.30506	2.95408	3.01328	0.998056	2.8168	2.85459	2.72695	2.62932	2.56723	2.3673
PHLDA2	0	2.80846	2.02616	2.52153	2.93582	2.49341	2.155	3.27079	2.76101	3.05448	2.56889	2.66519	1.66348	3.26197	0	2.83311	2.2962	0	2.38146	2.00555	2.27615	0	1.97231	3.01231	2.88407	2.79126	2.30052	2.70699	2.87333	2.16103
IRF6	0	0	0	2.2823	0.186343	2.7888	2.07554	0	2.1613	2.42581	2.42991	2.96586	1.49904	0	0	0	1.97556	0	0	2.33335	0.492213	0	0	2.79969	0	0.542758	1.90836	2.7885	3.37782	2.97165
MYH9	2.71006	1.95281	0	3.01929	0.10309	2.45712	2.78224	2.3204	2.83398	2.60049	2.49104	2.98672	2.40119	1.68127	3.07605	2.51831	2.68452	3.22959	2.65247	2.68031	2.66108	2.99191	2.93079	0	2.61532	3.31026	2.91492	2.45928	3.04307	2.66115
CHGB	0	2.54241	2.57376	2.81225	2.18897	0	2.26015	3.17875	2.42461	2.20931	3.28891	2.64029	1.91386	2.62047	2.68023	2.76254	2.38238	2.62313	0	0.0443839	1.73298	0	2.6548	0.758992	0	3.2056	2.72503	2.19683	1.97198	2.45861
NAMPT	0	0	0	2.99168	0.10309	2.7053	2.46079	1.38378	2.28067	2.47644	3.00906	2.80152	2.36605	0.193004	0	2.43068	2.01278	0	0.156142	2.69253	2.57505	0.159613	0.138078	2.45072	2.18275	0.210148	2.25755	3.06363	3.35046	2.76066
RAB10	1.58832	2.70142	0	3.07121	2.76918	3.15391	2.61023	3.23039	2.85026	2.53273	1.67706	2.61881	2.63965	2.71577	0	2.5422	1.80863	2.56231	3.03932	2.18907	2.50065	1.66561	0	2.20579	1.69754	0	1.75163	0.454865	2.56454	3.18084
RAB11A	2.50583	2.81102	2.61512	2.46166	2.04367	2.1875	2.89872	0	2.81094	2.30086	3.04366	3.14316	2.76792	3.32692	2.33265	2.63916	2.70591	2.9709	2.6713	2.94166	2.52289	2.79877	3.00015	2.90828	3.2196	1.72655	2.57052	2.25003	2.4186	2.71304
PROS1	2.18028	2.56676	0	0	0	3.25952	2.76818	0.220841	2.55304	0	0.0405131	2.78125	2.43713	0	0.0924054	0.0490554	2.37514	3.22692	0.156142	0.0443839	0.572629	3.03467	2.70776	0	2.60944	2.81507	2.84829	0	0	0.094347
SELP	1.79923	0.681095	0	0	2.96954	0.357986	1.91014	0	2.53286	0.0584028	0	2.87739	2.76496	0.193004	2.94269	1.39439	2.82424	3.32856	0	0.0846495	0	2.54162	2.40294	0	0.507828	0	3.03666	0.0322515	0	0.0337781
CTTN	2.48028	1.73382	1.98967	0.820394	0	2.74357	2.91472	3.16322	3.03445	2.58824	2.77586	2.39124	3.15976	0.193004	2.59927	2.68868	2.59101	3.22312	0	3.00232	2.81072	2.55238	2.11873	2.64534	3.16703	1.06372	2.80957	2.48127	2.5903	2.61109
ADIPOR1	0.905456	2.08592	1.67544	0.450896	2.60976	2.78288	2.79726	2.20161	2.82734	3.07336	0.0405131	3.10468	2.77769	2.86803	2.67471	2.64673	2.61268	3.30204	2.25242	0.0846495	2.78373	3.08485	2.62693	2.35196	2.13484	3.07794	2.66389	0.187414	1.70247	2.34327
HADHB	2.33947	2.66669	0	0.980445	2.01765	2.76748	2.71374	3.39657	2.70939	2.43186	2.97101	2.41579	2.26328	2.31108	2.68874	2.29101	2.79613	0	0.689656	2.65819	2.5278	2.59411	2.84323	1.32259	1.73755	3.04094	2.29611	2.81416	2.03935	2.47042
SERP1	2.53428	2.89809	2.48915	3.08905	0.186343	0	2.83447	3.0503	2.89276	3.13727	2.56208	2.85575	2.43542	3.20992	2.9255	1.87794	2.17305	2.11525	3.24492	2.56791	2.47293	2.36123	2.46484	2.908	2.65972	2.59792	1.86876	2.15952	2.93114	2.03894
ACSL3	2.08989	0	2.64242	1.72015	0	2.77966	2.36434	0	2.29385	2.96483	0.0775672	0.0471056	2.43696	2.53869	3.15216	2.82432	0	2.93688	0	3.04425	2.71893	0.112639	3.18309	0	2.00226	0	0	2.72615	3.14212	2.90293
PARP1	2.96368	3.0052	2.06252	3.09058	0.10309	2.90024	2.16243	3.01729	2.92399	2.34793	0	2.61629	2.73221	2.33644	3.2349	2.81647	2.5157	0	0.898863	3.02708	2.37952	1.6725	0.844392	1.32259	0.13671	0	2.3547	3.06975	2.51923	1.5103
SLC44A4	0	2.90683	2.16162	3.06794	2.94051	0	2.68563	0	3.29253	2.45109	2.01316	2.64154	0.0443756	0	0	0	1.89612	0	0	2.6218	2.44725	0	0.0745036	2.80474	0.240532	2.3054	1.81076	2.30263	3.13173	2.39603
PSMB5	2.28336	3.31498	2.79448	2.54941	2.8676	1.73855	2.28207	0.220841	2.82245	2.86922	2.92514	2.99369	2.07678	0	2.79542	2.8808	2.24335	0	3.08629	2.77669	2.6688	2.67904	3.14061	2.71897	2.99851	0	1.96091	2.81266	2.75511	3.01221
IDI1	0	2.69147	2.65665	2.5806	2.15287	1.3693	2.43095	0	1.97609	1.92678	0	2.14922	2.51379	3.13127	0	1.74264	1.91591	3.0697	0	2.88863	2.8783	0	0	2.9063	0	0.210148	2.47552	2.52985	2.96812	3.27618
OGT	0	0	2.27962	0.230862	0	0.214879	0	0	1.00853	1.86655	2.56451	2.84358	0	0.193004	0	0.514818	2.24611	0	3.39809	0	2.1949	2.67349	2.77683	0.312509	0.13671	0	1.83276	1.80814	2.21589	0
GLUL	2.6913	2.6857	2.22137	2.31478	0	0	2.60433	0.220841	2.69339	2.35045	2.90038	2.95124	3.002	2.90916	3.05638	1.08354	2.93994	3.10336	0.270752	2.05643	2.79297	2.52447	1.96971	1.82165	2.89073	2.01574	2.89485	3.30068	1.82303	2.63898
SOX4	2.4587	2.20617	0	2.523	1.85732	0	2.14743	0	1.83459	2.05961	2.30561	2.08629	1.39964	3.08166	0	2.87036	2.11327	0	3.1711	2.5698	2.07302	2.60574	1.05995	3.30289	1.2185	2.64811	2.60826	2.1932	2.82842	2.60467
COX4I1	2.5389	3.28549	3.11593	2.64449	2.87542	2.60462	3.04955	3.27684	3.05541	3.20852	2.81097	2.41311	2.54539	3.12657	2.84589	2.93169	2.81828	2.66517	2.85894	2.77063	2.97521	2.8321	2.88287	3.19452	2.80839	2.97806	2.58271	2.06104	2.71756	2.86085
PRDX6	2.9005	2.92439	2.45846	2.26078	2.78892	3.32892	2.99552	2.99267	2.77632	2.80585	1.7952	2.99881	3.03439	2.53869	2.42848	2.48715	2.8967	3.03566	0.156142	0.853293	2.64894	2.96842	2.87622	1.94668	1.74916	2.7725	3.00968	0.679187	2.05528	2.61057
LINC01278	0	3.08303	2.89482	0.107429	1.79298	1.76322	2.72991	2.71181	3.05624	3.11458	0.0405131	2.99856	0.967723	3.2216	2.99369	2.25932	2.2661	0	2.12654	2.62102	2.5667	0	0	2.18087	2.59985	2.94956	2.87116	2.35088	2.89116	2.73544
PPP1R1B	0	0	3.25645	0	0	2.56409	0.888172	2.70533	2.70787	2.85102	0	0.0471056	0	2.67869	2.60646	1.9858	2.05016	0	0	2.41335	2.70037	0	2.67501	2.99229	0.13671	3.14731	3.08443	2.13667	1.72685	1.24703
MYO15B	0	0	0	0	0	0.214879	2.10901	0	0.0522143	0.0584028	0	0	0	0.326158	2.77998	0.0490554	0.254793	0	0	0	0	0	0	0	0	3.40349	0	0	0	0
NAP1L1	2.61497	3.00749	2.32734	1.84097	2.49941	2.32024	2.86893	2.77756	2.85424	2.12989	2.37659	2.61157	2.95208	0	2.87869	2.59372	3.22987	2.83367	0	0.121497	2.39857	3.17896	2.78008	2.05588	2.35114	2.97692	3.2132	2.63896	1.82864	2.6517
NCBP2-AS2	0	0	2.61286	0	0	0	1.8049	0	1.80866	1.90787	0	2.10231	1.57493	2.52873	0	2.40325	1.96215	2.79125	3.4068	2.21432	2.05727	2.24073	2.27059	0.717194	0	0	0	1.9362	1.79492	0
HMGCS1	0	0.0875806	0	2.80999	2.58658	0	1.3507	0	1.73866	1.6424	0	1.87379	2.36018	3.36104	0	1.41485	1.34999	0	2.34737	2.34533	2.0401	1.94034	0	2.76535	0.507828	0.210148	1.7828	1.29348	2.4152	3.07319
SF3B1	2.1325	2.57895	2.47745	3.05207	0	1.95722	0.046169	0	2.59883	0	0	2.71894	2.60534	0	3.2919	1.99745	2.44015	2.89799	2.40204	3.14728	1.59936	2.52906	2.9116	0	2.80462	0.819628	1.64523	2.9182	2.58562	2.3987
S100A10	0	2.64062	2.62404	2.76215	2.68896	0.357986	2.97753	2.72312	2.44019	2.86026	3.09625	3.28205	1.61071	3.00186	2.7667	2.87806	2.99936	1.68503	0	3.01573	2.90834	0.059961	1.85006	2.92409	3.02296	2.92393	2.94277	2.30246	1.47754	2.94764
MAGED2	1.79337	2.86429	2.58759	3.18124	0	3.00563	2.45842	2.93965	2.38714	2.57147	3.16243	2.8107	2.47253	2.62163	2.98732	2.97244	2.11805	2.62219	3.1502	2.78719	2.3495	2.45771	1.8216	3.2323	2.89607	2.73287	2.66214	2.34457	2.21631	2.56408
IFITM2	3.11718	2.53255	0	0	2.3926	2.84272	2.9782	2.8135	1.98133	0.109875	1.8483	2.15448	3.00242	0.193004	2.89981	0.0490554	2.9472	2.8769	0.436262	0.0443839	0	3.23072	2.72063	1.83524	2.9445	2.56461	2.76165	0	0.786289	0
RBM3	2.49108	3.21594	0	3.17891	0.10309	2.25738	2.98882	0.124309	2.49284	3.05476	2.80369	2.70904	2.73012	0.193004	2.54232	3.00129	3.03627	2.34869	2.99736	0.0846495	2.42582	3.05931	2.75266	2.75582	2.75362	2.97262	2.74609	1.9969	1.78941	2.6947
PPP3CA	1.85048	3.13572	2.69488	2.65406	0.803341	2.68855	0.046169	2.71736	2.5794	2.90891	2.44723	2.47582	2.24106	2.14193	1.92787	2.59727	2.60894	2.02532	2.2973	2.97399	2.99398	1.4599	3.05165	3.30561	2.96291	3.05331	2.83462	2.83408	2.77637	2.61091
HSPA9	2.81657	3.109	3.16309	3.06396	2.98571	1.813	2.68633	2.81636	3.10931	2.71169	3.05548	2.15378	2.09368	0.326158	1.92359	2.32104	1.34999	2.37221	3.11374	3.05078	2.67329	2.32537	3.09345	2.94198	2.60865	3.04583	2.83686	3.03035	2.82948	2.6287
RPL19	3.2826	3.09846	2.78058	2.65527	3.12372	2.77455	2.84698	3.00352	3.0088	3.02576	3.01464	3.0312	2.82583	3.20947	2.28886	2.80588	3.06291	2.61081	3.10675	2.75661	2.90437	3.17921	2.95218	3.03337	2.90256	3.32355	3.11917	2.77246	2.35771	3.14583
GNG4	0.107803	2.93058	1.72776	2.34637	0.10309	2.7792	2.60663	3.13441	2.78378	2.84158	0	2.74289	1.76114	0.326158	3.04255	2.52735	1.96064	2.10919	0	2.34151	2.73924	0	2.9767	2.51952	1.96034	3.29887	2.45834	2.65407	2.62055	2.46983
DNAJA1	2.49696	2.63929	2.84973	2.89268	3.17062	0.357986	1.68425	1.34001	2.51424	2.699	2.92876	2.94412	2.53977	2.85124	3.02214	2.54191	2.66383	3.00381	2.85239	2.88273	3.04904	2.49382	3.31168	3.04999	1.22811	2.60334	2.23901	2.74487	3.0347	2.71351
BSG	2.83017	2.90744	2.89363	3.02284	3.2971	2.39796	3.10565	2.50263	3.17821	2.92003	3.15758	2.9309	2.46186	2.80922	2.67525	2.78925	2.92273	3.00147	0.270752	2.90107	2.84051	2.82485	2.9669	3.12491	3.27741	3.11968	2.8955	2.95265	2.50086	2.79425
FOLH1	0	0	0	0.057028	0	0	0	0	0	3.23233	3.28461	0	0	0.510312	0	0	0	0	0	0	0	0	0	0	0	0	0	0	0	0
GOT1	0	0	0	2.49798	0.186343	2.96811	2.74296	3.3354	2.56649	2.42604	0	0	1.92566	2.81073	0.0486557	0	0	0	0	2.99364	2.45341	0	2.65408	0	0	0	0.0674491	0	2.62389	0
TSPAN13	0	2.76203	2.1945	2.48461	0	3.20828	0.193353	2.93113	2.7184	2.26367	2.2441	1.34848	1.51646	3.1843	2.3993	2.39076	2.23536	2.55499	3.14767	2.90892	2.27711	0.059961	2.36114	2.8015	2.88512	2.96536	2.45451	0.916262	2.01099	2.66754
JUP	0	1.89504	0	2.36701	0	2.57606	2.79951	0	2.33831	2.4453	3.12872	3.13859	2.06083	0	0.0486557	2.52766	1.81927	0	0	2.8831	2.59503	0.059961	2.74352	2.86211	0	3.24669	0.503003	2.52116	2.74747	2.38226
FKBP4	2.14054	2.53989	2.90784	1.63161	2.75693	0.214879	2.98702	3.20385	3.01404	3.03876	2.70348	0	1.92566	0.427924	0.0486557	1.76906	2.48163	2.27722	0.156142	3.17023	2.90517	0.159613	2.33149	2.17936	2.82336	2.87489	2.20896	2.79985	2.41704	2.92255
UBQLN2	0	2.67538	2.39347	2.51133	0	0.357986	2.64809	2.87002	0	0	2.8375	3.01497	2.42903	2.59344	2.80042	1.64157	1.29388	0.0884243	3.34493	0	1.41601	0	2.11873	0.183778	2.16881	0	0	0	2.19807	2.66131
GOT2	2.29094	2.87074	2.90899	2.73283	0	0	0	2.50579	1.59327	2.47077	2.80342	2.07472	0.0443756	0	2.77603	3.03548	2.42217	0.0884243	0	2.88261	2.54924	0.059961	2.69988	2.93273	0	3.33017	2.40747	2.28039	2.20686	2.52014
H1F0	0	1.05223	0.543634	2.7171	1.42683	2.39796	2.52798	2.65262	2.21285	1.5797	2.20882	2.66862	2.38146	1.6039	3.19538	2.52254	2.86883	2.62055	0.156142	2.77676	2.31281	0	0	3.03188	2.26774	2.77113	2.68323	3.24426	3.05446	2.74076
GRAP2	2.78422	0	0	0.107429	3.00373	2.96781	2.59217	1.90599	2.56317	0	0.392101	2.5639	3.0183	0	0.0486557	0.0490554	2.57857	3.15785	0	0.0846495	0.0830038	3.11901	2.47257	0	3.03216	1.38071	2.76867	0.116726	0	0.0337781
TSPAN7	0	2.68067	0.132466	2.82983	0	1.27701	2.78353	2.56412	2.66205	2.05797	0	0	2.44003	0	2.9997	3.28895	2.1326	0	0.156142	0.269704	3.03887	0	0	2.38712	0	1.03972	0	2.62577	2.42016	2.99322
VDAC3	2.27434	2.48918	3.25422	2.91674	0.10309	0	2.82004	0	2.72555	1.93918	0	0	2.81135	0	0.0486557	2.56963	2.75452	3.04381	0	2.54813	2.74717	2.89376	2.87144	0	3.10933	0	2.67235	2.96755	2.36544	2.15048
RPS5	3.07255	2.82445	2.50493	2.71063	3.015	1.89107	2.60056	2.68083	2.8014	2.9894	2.40003	2.96343	2.85835	2.59898	2.32394	2.86073	2.93336	1.05642	3.29997	0.0846495	2.74124	3.14698	2.20432	3.03442	2.31844	2.66888	2.76492	2.21679	2.13	2.88582
SRSF2	2.07471	2.20496	1.68515	0	2.63177	0	0	2.6615	0	1.83023	2.21766	2.86535	2.44408	3.37744	0	1.81435	2.05872	0	2.65705	2.62448	2.75448	2.34527	1.47451	2.20579	0	0	1.00315	2.71578	2.38262	2.27862
HLA-A	2.51565	2.66731	0.132466	0.057028	3.26017	2.64421	2.82473	2.41413	2.31798	0	2.57163	2.82164	2.68681	0	2.2363	0	2.86412	3.1315	0.270752	0.0443839	0.572629	3.07256	2.32959	0.312509	2.15778	2.26769	2.70621	0.0322515	0.0328882	0.0337781
TMPRSS2	0.107803	2.80024	2.52342	3.22085	0	3.02939	2.91019	0	2.9028	2.25784	2.80202	2.60209	1.74715	0	2.71701	2.92698	1.3969	0	0	3.1654	2.71648	0	1.83961	1.87666	2.52226	2.62374	0	2.36699	2.75462	0
NCL	2.99869	2.96829	2.61886	2.62816	2.64856	2.04573	2.51966	0	2.17856	2.74901	0.0775672	2.65792	2.97559	2.6193	0	2.05188	2.66623	0	3.21356	2.97071	2.93475	2.49092	2.92465	2.05789	2.60627	3.15551	3.1195	2.61364	2.74169	3.03916
CD164	2.75404	2.30794	0	0.230862	3.18983	3.06624	2.41289	3.10174	2.78406	2.7123	3.12936	2.96763	2.37599	2.97155	2.76617	2.37331	2.58221	2.89936	0	3.0497	2.60468	2.59411	2.99574	2.81397	2.95174	0.457442	2.66262	2.53613	2.63202	3.14334
GOLM1	0.107803	2.90127	2.34519	3.17166	1.71295	2.99112	2.45399	0	2.78048	2.37591	0.0405131	3.17893	2.32869	0	0.0924054	2.89326	0.0643092	0	0	0.0443839	2.71295	0	0.138078	2.98001	0.13671	2.71967	2.24776	0	2.77149	1.052
CD44	2.41579	2.59206	2.55776	2.57268	0	0	2.47554	0.124309	2.63604	2.53838	2.60356	3.34391	0.0846343	1.89332	0	0	2.62221	0	0	2.75743	1.67129	2.5895	3.03675	0	0	2.83449	0.0674491	0	2.38092	1.58488
PGK1	3.01754	2.67885	3.14517	2.97618	0	2.82728	2.59167	2.90757	1.67555	2.73898	2.7128	2.62227	2.69612	0	2.71602	2.53966	2.83299	3.06795	0	2.85119	2.8649	3.12256	3.14818	0.832166	3.17214	2.52451	2.76954	2.62099	1.9355	2.24358
PFN1	3.28016	2.75166	2.5107	2.50813	2.66118	2.41753	2.99557	2.20701	2.78497	2.88653	2.19223	2.52766	3.117	2.4289	2.73519	2.86959	3.08146	2.97559	3.19942	2.43568	2.71242	3.12906	2.42181	2.94872	2.88783	2.85761	2.67126	2.44087	2.40037	2.73615
CCT2	2.55556	2.79311	2.19252	2.14062	0	2.98339	2.12828	2.68233	1.52604	2.6663	2.5056	2.85734	2.53625	0.193004	0	2.35673	2.40232	1.97225	3.14552	2.94369	2.69634	2.77483	0.242685	2.86242	2.87474	0.542758	2.46514	3.29672	2.78988	2.75618
CCT6A	2.67712	2.22506	2.92603	2.57593	2.90681	0.214879	1.00369	2.5374	2.27334	2.52328	2.07702	0	0.0846343	0	0	1.76373	0.0643092	0	0	2.693	2.72604	2.70618	3.10375	2.99507	3.26797	0.776622	2.52767	2.89805	2.49204	2.85146
RPL32	3.20164	2.74682	2.47796	2.37505	2.60256	1.66698	2.64302	2.42508	2.58592	2.93086	2.07844	2.65375	2.71804	3.20932	2.1359	2.80393	2.98099	1.86887	2.7158	2.26515	2.58205	3.08209	2.04913	2.98572	2.81582	3.1262	2.93147	1.72076	2.26478	2.86657
CORO1C	2.60323	2.6879	0	3.10922	1.57018	3.11857	2.69752	0	3.09161	2.27143	2.25415	3.12882	3.03062	2.77471	0.168557	2.60842	2.80837	2.7651	0	1.11206	2.77538	2.88897	2.53257	0	2.07155	0	2.1708	2.86944	2.41481	1.24303
PLEKHB2	2.17866	3.23289	2.50006	2.43541	3.14105	3.06047	2.32144	0	2.28415	2.11815	0	2.18052	2.21051	2.99108	0	2.82642	1.41594	2.92	2.7955	2.31834	2.01874	0.112639	2.72784	2.86179	2.59783	2.92873	1.72222	1.97865	2.63567	2.57074
SNCA	2.38765	1.88757	0	0	3.11434	3.09353	2.41024	0.918598	2.0586	0	2.17555	1.33947	2.70127	0.193004	2.48324	0	2.695	3.20766	0.156142	0.15546	0.0830038	2.9707	2.38989	0.183778	1.49606	0	2.75117	0	0	0.0337781
XRCC6	3.1064	2.65503	3.13257	2.8442	2.36135	1.88022	2.52172	2.65069	2.36473	2.61651	0	2.96586	2.80062	0.193004	3.09437	2.38588	2.57342	2.63169	1.99085	0.0846495	2.36319	2.58701	3.08665	1.1	2.23534	3.13063	0	2.96852	2.53426	2.77775
HSD17B10	2.61645	2.92819	2.79323	2.54457	1.7455	3.23531	2.47879	2.83549	2.39748	3.02951	0	1.93569	1.92288	2.85938	2.63386	2.67943	2.55508	0	3.2025	2.6639	2.67368	1.95199	2.76317	0	0	0	2.42317	1.98597	1.53798	2.40896
KMT2E	2.14143	1.65552	2.37362	0.428763	0	1.90857	0.160966	0	1.94005	2.15071	0.172857	1.86978	2.09027	2.4982	0	2.36104	1.81611	0	3.3451	2.22586	2.91662	2.28727	2.70632	2.98025	1.67095	2.45454	1.87852	2.74721	2.53406	2.30079
GNB2L1	3.28304	3.24476	3.13119	2.85522	2.71146	0.465442	2.83667	2.93399	2.75637	2.99671	2.87208	2.76455	2.85588	2.81855	2.59667	2.71659	2.80164	2.58226	2.84413	2.3829	2.38896	2.99621	2.92764	2.61144	2.93303	2.50636	3.10197	2.45094	2.1442	2.83421
HNRNPH1	2.79905	2.7022	2.57541	2.25944	3.04946	3.10108	2.31181	0.124309	2.10673	2.25542	0.925871	2.77637	2.35111	2.74427	2.79731	2.62462	2.88231	2.51882	3.23442	2.8742	3.00088	2.17117	2.44634	2.753	2.50853	2.14158	2.51782	3.18205	2.38741	2.21435
CNST	1.3718	0	0.132466	0.057028	0	0	0.046169	0	1.52769	0	0.111707	0	3.33466	0	0	1.99902	2.53412	0	2.74885	2.91754	1.62829	2.38809	0.193524	0	2.87409	0	1.91195	0	1.99951	2.13066
STAT3	0	1.78607	0	0.511238	0	0.214879	2.48886	1.01196	0.425012	2.70595	0	2.55122	2.555	2.03741	2.79169	2.57187	2.54453	2.76779	2.4714	3.127	2.10361	2.52562	0	2.13476	3.28813	2.05793	2.62881	0.0322515	2.93884	2.59147
DDB1	1.79729	2.48316	0	2.72071	0	2.88854	1.6203	0	2.54615	2.28914	2.76541	2.11586	2.18166	0.193004	0	1.3386	1.92342	0	0	3.35289	1.96668	0.858424	1.95823	0	0	1.83388	0	2.33923	2.22778	1.88528
SYNGR2	2.65657	2.88094	3.06888	2.41574	0.10309	2.13579	2.20547	3.17932	2.64905	2.99972	2.67491	2.35434	2.44793	0.819258	0	2.85228	2.30659	0	3.149	2.99421	2.77276	2.17333	2.8284	2.85161	0.507828	1.48074	2.40804	0	2.79495	2.60824
MLPH	0	2.74316	2.71474	2.99809	0	2.60393	2.7738	0	2.85971	2.61301	3.29345	2.85526	2.40045	0.193004	2.6658	1.86538	2.51358	0	0	2.28475	2.76435	0	2.75851	3.05987	2.89485	2.67234	0.566823	2.29607	2.56556	2.53525
PHGDH	2.7922	2.90851	3.02555	0.230862	0	1.79555	1.81247	2.96518	2.94953	2.71145	0.392101	2.49945	2.01005	3.05509	3.02458	1.6669	2.58239	1.24265	0.500138	2.57617	3.20049	2.36762	2.41903	2.09251	2.89851	0	2.4478	2.86863	2.56963	2.75637
PPP2CA	1.36657	0	0.132466	2.54734	2.0761	0.214879	2.4688	0.124309	2.19125	2.71351	2.91581	2.42617	2.65232	3.16628	0	2.39097	2.6465	0	3.24492	2.5509	2.8033	1.99372	2.53778	2.91389	0	0	0.65594	2.39592	2.71454	0.966138
ANAPC5	2.33722	0	0	0	2.95816	2.79329	0	2.83946	2.35357	2.47077	0.964403	0.0471056	2.65128	0	0	0	2.22517	3.17121	3.21915	2.47341	2.61987	2.73952	2.829	0	2.66323	0	0	2.41539	2.2975	0
PPP1R15A	0	0.0875806	0	2.5699	3.01365	0	1.81097	0	2.75335	1.6424	2.65658	0	2.39239	3.17253	0.315332	2.33423	1.94597	0	2.97186	0	1.87094	0.546155	0	3.05466	0.13671	1.47171	2.50478	2.27527	3.06157	2.62837
GOLGA4	0	0	1.43193	2.618	1.0688	2.48256	0	2.36608	1.83459	2.3571	0	2.63881	1.76033	1.80394	0	1.90332	1.3799	2.42542	3.14606	2.51502	2.51931	0	0	2.4179	3.2911	0.819628	0.264838	0.116726	2.39256	2.68567
ATP5G3	2.69378	2.82922	3.34074	2.33015	2.50563	2.58555	2.40125	2.81571	2.62302	2.84952	2.59198	2.32168	2.26252	2.33081	2.17752	2.62842	1.99422	2.18204	2.87276	2.79091	2.83719	2.30674	2.61526	3.02134	2.98889	2.90044	0.0674491	2.03651	1.73823	2.53852
MGST1	0.512416	2.96483	2.7533	2.97837	2.38882	2.89461	2.72083	2.78706	2.96339	2.8688	2.72296	2.44425	2.05263	2.77348	2.22048	2.94627	2.57305	0	2.69847	2.87997	2.7031	2.03418	2.69744	3.05405	2.63326	3.33194	2.78068	1.50186	2.81387	2.88293
HNRNPK	2.93764	3.18137	2.52342	2.87776	2.85803	2.9962	2.62411	3.18434	1.44449	2.22746	2.76984	2.78543	2.59084	3.23241	2.68482	2.69648	1.62836	2.66432	2.67924	2.75506	2.94233	2.58983	2.45498	3.01806	2.69224	2.79991	2.9401	2.55733	2.66153	3.12645
RHOB	1.89163	2.34014	0	2.1798	3.0058	0.214879	2.62446	0	2.05028	2.99545	2.83658	2.07514	2.0447	2.86272	0.962843	2.80637	1.80539	1.95191	0	1.95934	2.71064	0	1.81791	3.09618	2.75334	0.457442	3.08395	2.13496	2.98644	3.03954
PSMC2	2.1467	2.50493	3.29714	2.47919	0.10309	2.64861	2.5986	0	2.18149	2.53946	2.9898	0	1.911	2.61045	3.10891	2.70711	1.97848	2.52735	2.05164	2.6218	1.51029	0.487521	2.58188	0	2.65299	2.59311	2.22141	0.0322515	2.39778	2.13144
RPS8	3.05845	2.60309	2.78263	1.80143	2.57497	2.4943	2.57294	2.61062	2.53204	2.72449	2.58475	2.58497	2.84367	3.08964	2.1933	2.30358	2.95349	2.5517	3.02819	2.07491	2.78449	2.90519	2.98821	2.85864	3.08821	3.29491	2.82359	2.39834	2.14322	2.81678
ITGB5	2.13069	1.05223	0	0	1.08822	0	2.70267	3.2309	2.78241	1.49653	0.0405131	2.42092	2.04216	0	0.0486557	2.45485	2.49113	2.66475	3.17639	0	0	0	2.6852	0	2.73687	0	1.48292	0	0.745294	0.312063
NEU1	0.107803	3.17435	0	3.0321	0.10309	0	2.49513	0	2.43349	2.40785	2.45176	0	1.06635	0	0	2.49436	0.0643092	0	0	2.7805	2.40365	2.30291	0	3.10219	0	2.70499	2.41511	0	2.94385	2.95739
PPA1	0	2.98054	2.71264	2.80971	1.82894	0.214879	2.56253	1.42354	2.62262	2.55784	2.78563	2.55387	1.90114	2.90886	2.58891	2.44972	2.47541	2.43453	1.95694	2.95055	2.3404	1.00771	2.60971	2.92654	3.31078	1.74639	2.82632	2.62869	2.71037	2.96503
CLDN12	0	0	0	0.152585	0	0	0	0	2.68762	1.62645	3.28906	0	0.0443756	0.639227	0	0	2.42165	0	0	0	2.35519	0	0	0.183778	0	0	0	0	1.97015	3.09965
ZWINT	0	0.0875806	2.8556	0.057028	0	2.60462	0	0	0	2.51247	0	0	2.22937	2.81781	3.19327	0	2.25042	2.47807	0	2.60496	2.48626	0	0.0745036	0	0	0	0	3.1976	0	0
NELFCD	2.04265	1.84118	2.52804	2.9396	0	0.214879	0.0878981	3.26332	2.57158	1.93046	0	0	2.43198	3.00114	0	1.63919	2.13918	2.83668	2.14844	0	2.57432	0	0	0	2.01949	2.91744	1.99321	2.76159	1.92222	2.79661
HMGCR	0	0	0	3.13049	0	0	0	0	2.35455	0.748656	0	1.4719	2.28418	1.15925	2.92708	0.0490554	0	0	0	0	2.05163	0	0	1.28864	0	0	2.54963	0	2.7847	3.23323
CFAP69	0	0	0	3.1779	0.10309	0.214879	0	0	2.24651	2.16162	2.01027	2.46979	2.51778	2.48726	0	2.37331	1.20419	2.40158	2.96844	2.43396	2.21487	0	0	1.94147	0	2.3401	1.99469	3.2326	2.55617	1.94021
SPTAN1	0	2.12401	2.42194	3.12782	0.10309	0	0	0	1.48264	2.01487	0	0	1.58476	0.193004	0	2.68697	2.12278	0	1.96312	2.68477	2.54561	0	0	0.312509	2.83432	3.25247	0.923904	0.928274	2.68677	1.7425
AP2B1	2.57422	0	0	0	1.16624	3.1492	2.68362	2.94491	2.13487	2.78697	2.93025	2.37831	1.25	0.738505	1.95838	2.20228	2.00463	0.224647	0	3.01343	2.42203	0.059961	1.79246	1.99556	3.13315	0.457442	2.27027	0.0322515	2.72283	0
VDAC1	2.45742	2.59944	2.94172	2.23389	0	2.60806	2.71543	1.21071	2.36926	2.71903	2.93249	0	2.73686	2.58086	3.21191	2.67715	2.61588	0	0	2.28957	2.50639	2.43564	2.77012	0	2.84524	3.22743	2.29905	2.2717	2.31173	2.53638
CCT7	2.92952	0.0875806	2.99594	1.51658	0	0	0.046169	2.92944	2.63191	0	2.41742	2.8181	2.31284	1.47038	0	2.85743	2.78909	0.279496	2.465	2.64241	2.85313	2.72777	3.05173	3.14355	2.87602	3.06603	2.2788	2.88885	2.28046	2.88426
HK1	2.95127	1.36399	2.89025	2.12537	3.01881	3.27984	2.05198	0.124309	2.57735	2.38192	2.69465	0.0471056	2.77878	0	0	2.45848	2.2305	1.89835	1.82735	2.76255	0.572629	2.47182	2.79688	1.79681	0	2.61069	2.2369	0	2.38389	2.35908
C19orf48	2.77856	3.11044	3.16995	2.65916	2.72679	2.70145	2.85508	0.124309	1.98017	2.08501	2.8999	2.25043	2.24982	0	2.37263	2.44284	2.46006	2.15818	1.57721	3.01029	2.93961	2.78243	0.69285	0.183778	0	0	2.32051	3.03094	2.82388	2.77681
TNFSF10	0	2.26003	0	0	2.59018	0	2.36748	0	0	2.91313	2.5886	0	0.0443756	2.79931	3.22654	0	0.960934	0	0	2.43943	0.15266	0	2.4929	0	3.03706	0.457442	0	2.06911	2.99878	0
VDAC2	2.65657	3.01599	2.73402	2.08119	2.78397	0.214879	2.77998	0.47544	2.67385	2.10705	2.38437	1.148	2.50716	2.46284	0	0.446181	2.80665	0	2.98314	2.85603	2.22261	2.6691	0.0745036	0	3.20871	2.94804	2.59789	2.20547	2.51403	3.0862
EEPD1	0	2.53027	0	1.42158	0	0.214879	0	0	0	0	3.32559	2.06711	0	0	0	1.99745	0	0	0	0	0.520705	0	1.95373	0	0	2.80924	0	2.84056	2.38586	0
DHCR7	0	2.63795	0	2.7594	0	0	2.32098	2.37101	2.48836	2.58744	2.76969	2.35916	2.34735	2.81707	0	2.65806	0	0	1.96107	2.51787	2.05406	0	2.15319	3.08804	0	2.02858	2.92718	0	2.32324	3.26474
KLF10	2.1859	0	1.18372	0.450896	2.38066	0	2.24794	0	2.7638	1.75141	0.143357	2.38656	0.121476	2.69272	0	2.11722	2.20229	0	1.87747	0.0443839	2.62575	0	0	3.33047	0	1.73658	1.85369	0.761891	1.73004	2.82264
CALU	1.85903	2.90418	2.61774	2.5365	0	0.214879	2.70277	0	2.32038	2.60734	0	2.44853	2.60138	1.17578	3.18387	2.29629	2.3722	2.54755	2.18919	1.33132	2.11005	2.30451	2.95929	0.183778	0.13671	2.84272	1.7935	3.18811	2.86998	2.57636
BIRC5	0	0.0875806	2.83752	0	0	2.82479	0.0878981	0	0	0.928642	0.0775672	0	0	0	2.97756	0.0490554	1.39412	2.2699	0	3.02905	3.04063	0	3.1461	0	0	0	0.0674491	2.44642	0	0
AZIN1	2.00441	3.15719	2.77334	2.94448	0.10309	0	2.77543	0.124309	3.05799	2.13496	2.91208	2.89555	2.42413	3.02656	3.04715	2.89841	2.27612	2.92771	0.156142	2.5221	2.75108	2.63739	2.78223	2.20293	2.55703	2.8012	2.66876	3.11346	2.42016	2.90695
RHBDD2	0.107803	0	0	3.2364	0	0	2.47603	0.696952	2.90653	2.84899	2.7533	2.90741	1.99519	0.193004	0	2.84802	1.87446	0.960436	0	0	2.33831	2.07607	0.458101	2.91333	0	2.77569	2.57637	2.2672	2.86362	2.72643
ARFGAP3	0	0	0	2.21164	0.186343	2.91604	2.29088	2.96891	2.23633	2.53255	3.12879	3.01217	1.84149	2.03964	2.16818	2.44153	1.70583	0	2.1511	2.40936	1.89837	0	1.11318	3.12986	2.88091	0	2.19846	2.85049	2.63154	2.70907
LTBP1	0	0	0	0.057028	0.186343	0	1.79564	0	2.83698	0	0.0405131	2.58858	2.93124	0	0	2.66294	2.22927	3.2795	0	0	0	2.87454	1.46903	0.183778	1.37232	0.210148	2.53327	0	0	0.0337781
ADAM15	2.56332	2.83309	2.95772	2.56545	2.46011	0.214879	0.983927	0	2.51645	2.85102	0	2.73809	1.80793	0	3.13488	2.41199	0	2.58888	0	2.21603	2.49717	0	1.85121	0	0	3.20103	2.44071	2.86654	1.80893	2.26737
CLCN3	2.19692	2.72398	0	2.99483	0.256175	3.04521	1.69025	2.86573	3.09242	2.57431	2.60767	2.10855	2.22383	0.193004	2.82553	2.38864	2.78056	0	2.61172	0.0443839	3.00261	2.86041	0.0745036	3.06875	0.13671	3.00693	2.55555	2.68197	2.3902	2.91446
MLF2	2.51303	2.75011	3.02918	2.86961	1.90762	2.58771	2.97799	0.124309	2.83803	3.08963	2.80721	2.51157	2.31803	0	2.87869	2.67342	2.11911	2.30964	2.87402	3.06328	2.83746	2.23925	2.34639	1.60186	3.20911	2.83251	2.87488	2.80878	2.52914	3.01852
ARPC2	2.87073	0.997271	2.34168	2.33497	0	0	2.31607	1.47468	2.55767	2.5331	2.34763	2.56062	2.92574	2.2203	2.79912	2.51547	2.89033	3.16776	3.1478	2.35099	2.30336	3.07883	2.97239	0.832166	2.6392	2.45359	2.6499	1.89173	2.25273	2.70673
CA2	0	0.0875806	0.132466	0.230862	3.12573	2.84392	2.89822	0	2.7244	0	0.0775672	3.0009	2.74885	0.193004	2.52714	0	2.84006	3.03322	0	0	0	2.81953	1.46067	0	0	0.210148	2.8261	0	0.0328882	0
ILF2	2.59461	1.27588	3.18477	3.07615	2.94184	2.66635	2.69645	0.124309	0	2.28785	2.495	2.37181	2.78258	2.78559	0.0486557	2.89729	2.29162	2.99912	2.76978	3.14551	2.71295	2.23552	2.62731	2.00243	1.42971	2.08097	2.65735	2.70732	2.5743	2.51727
CYFIP1	2.44749	0	0	3.2822	0	0	2.16809	0	1.85982	2.01908	0.0405131	3.04965	2.62572	0.639227	1.39702	2.38158	0.0643092	0	0	0	2.3404	2.4969	0	0.183778	2.62837	0	1.79584	0.442957	2.12873	2.79453
SLC2A10	0	2.55394	0	0.428763	2.69745	2.7924	3.004	1.8896	2.29272	2.4663	2.4652	2.9951	0.155435	2.38713	0.0486557	2.25472	0.254793	0.0884243	1.89933	1.94738	1.5924	0	1.54713	3.21424	0	0	2.22097	0	2.89796	2.92789
TUFT1	0	2.49604	2.63924	2.38621	0	2.50746	1.79798	0.124309	0.0522143	0	0	0	0.0443756	2.57766	0	2.65874	1.6537	0	0.270752	2.12465	0.0830038	1.51432	0	2.70836	0	0.987358	0	3.26115	3.09432	0.773331
RTCB	2.31292	0	3.28806	0.057028	0	0.214879	2.52609	0	1.69389	2.21696	2.5897	1.27845	2.29804	0	2.78944	2.55309	1.897	0.0884243	2.47957	0	2.49308	0.059961	3.04224	0	0	0	0.768822	2.62885	2.41977	2.37015
IQGAP1	1.65547	0	0	2.03313	0	2.93323	2.44342	3.11882	2.37256	1.82745	0.0405131	3.11151	2.12736	2.36568	0	0	1.85361	0	0	2.89188	2.54168	0	2.91812	3.00829	0	0	2.47625	1.4656	2.70582	2.12727
NANS	1.99831	2.91858	3.27287	2.1152	0	2.37396	2.20486	2.63862	2.9989	2.57431	2.74635	2.09397	1.86443	2.96581	2.87265	2.76567	2.28592	2.26673	2.72047	2.68564	2.91795	2.3556	2.03511	2.87724	0.454819	2.7207	2.75311	0	2.25082	2.31394
ANXA7	2.5576	2.98809	0	2.89338	0	2.80997	1.44591	0	0.550849	2.12757	3.12358	2.61605	2.30434	2.76354	2.73272	2.40591	1.03724	2.59014	0.898863	1.08984	2.65627	0	2.54503	2.01144	3.14274	0.210148	0	2.37975	1.91853	2.98319
CKB	0	2.60478	2.80138	2.74877	0.10309	1.97229	2.88172	2.90775	2.92663	3.06262	2.18341	2.60753	2.01998	2.80998	2.97821	3.08768	2.43762	2.35132	2.57532	0.774496	2.91037	0	2.79558	2.65406	2.74619	3.12296	2.73683	2.67452	2.46701	3.14248
COTL1	2.58612	2.97255	2.56499	2.31478	0.10309	3.14861	2.49839	2.71515	2.95208	2.45854	0	0.0471056	2.24187	0.193004	2.71641	2.09651	2.32469	2.91752	2.16029	2.93871	2.67095	2.19847	2.98595	2.74029	2.74792	3.16541	2.19661	2.059	2.58518	2.19214
MSN	3.1394	1.31985	0	0	3.10265	0	2.68109	0	1.76802	0.109875	0	1.82675	2.95897	0.193004	2.75374	0	2.81754	2.62126	0.605154	0	0.0830038	2.68652	2.85847	0	0	0	2.71107	0	0.0328882	0
ANXA1	2.79298	2.48284	0	3.05744	0	0	2.04369	0	0.0522143	0	2.6759	0	2.06326	2.92677	0	0	2.85055	0	0	2.01196	2.37104	1.85503	2.51006	2.60182	0	3.21837	0.0674491	2.42114	2.74514	0
SRP9	2.90387	2.30507	2.69237	2.2581	2.52655	2.64358	2.77698	2.96016	2.8	2.74521	2.71754	2.34769	2.43594	2.72639	3.28477	3.06713	2.96851	2.87416	2.59676	3.05463	3.13336	2.78875	3.06291	2.62737	2.63101	2.93881	3.00437	2.48567	2.6556	2.58567
HLA-C	2.64564	2.75577	0.23383	0.107429	3.03122	2.63206	2.86913	3.15554	2.39144	1.62199	2.25035	0.128301	2.85018	0	2.73774	1.89679	2.88449	2.51942	0	0	1.66342	3.05235	2.70053	2.59256	2.90874	2.80587	2.90677	2.02307	0.118819	1.92
AQP3	0	0.0875806	1.72485	2.71394	3.15649	2.89708	0.046169	2.91112	2.20043	2.42133	0.0405131	2.77977	1.8554	2.83449	2.54555	2.34067	2.09024	0.0884243	0.270752	2.59164	2.1678	0	2.12851	2.57405	3.02387	1.77453	2.57772	2.17813	3.11394	2.73102
KLF4	0.107803	0	0	1.5418	0	0	1.97615	0	2.37631	2.11576	0	3.00745	1.01983	1.33654	0	0	0	0	0	2.17085	1.6654	0	0	3.29588	0	0	2.40718	0	1.23568	2.31052
ARRDC3	0	2.20617	0	0	0	0	1.90532	0	0	2.29804	0.0405131	2.73113	2.66179	2.82551	2.76864	2.15625	1.94754	0	2.36312	0	2.3404	0	0	2.7677	0	0	1.63689	3.29601	0.0328882	0
SNN	2.45656	2.4599	0	2.40556	2.63204	2.81723	2.77396	3.11629	2.25369	0	1.33702	2.47515	2.77527	0	0.0486557	2.24568	2.46957	2.08245	0.270752	2.28861	0.212674	2.76422	2.85143	3.12077	3.10682	2.39676	2.85107	0	0.81337	2.1145
CD63	2.01518	2.97779	2.87771	2.98016	0.369137	2.5812	2.79586	2.8168	3.14276	2.84987	3.00881	2.56835	2.73583	3.16296	2.03172	2.73033	2.86582	1.97225	2.66076	2.68419	2.66743	2.34031	2.22562	3.02177	1.4176	2.97948	2.68489	2.34563	2.40322	3.00692
RPS24	2.95345	2.6879	2.86246	2.53826	2.70163	2.39907	2.63395	2.75488	2.74882	2.94514	1.72839	2.69921	2.54592	3.04183	2.23868	2.59885	2.86422	2.08488	3.20963	2.32348	2.81438	2.91982	2.28092	2.34166	2.79106	3.16337	3.05252	2.38955	1.95715	2.92314
RAB27B	2.54661	2.97667	0	3.08785	0	0.214879	2.32422	0	0.684182	2.14716	2.57673	2.97359	2.84879	1.97001	0	3.05918	2.21472	0	1.80438	2.52962	2.18724	1.6725	2.04328	2.62953	0	2.72275	1.36822	2.44039	2.24308	3.07627
SDCBP	2.7009	0.0875806	2.36435	0	0	3.15018	1.84149	0.124309	2.20737	2.84615	3.05312	2.84543	2.6764	0	2.98225	2.95025	2.86117	2.60573	0	2.92638	1.75282	2.76588	0	0	2.23346	0.210148	2.38939	2.49143	2.47692	2.51567
NCAPD2	2.5752	0	2.77594	0	0	1.29145	0	0.124309	0	2.11191	0	0	0	0	3.25433	0.0490554	0	0	0	2.43155	2.56121	1.91451	1.59511	2.87051	0	2.12366	1.9789	3.00214	0	0.0337781
APEX1	2.76384	0.565991	0	2.44426	0	0	2.40663	3.10672	1.72214	2.15291	2.26467	2.68854	2.50687	2.66049	2.42229	2.23884	2.57434	2.38331	3.20473	2.25017	2.70904	2.34382	1.58887	3.10989	0	2.48478	2.69192	2.66391	2.26885	2.64903
SSR2	2.22696	2.87941	2.92859	2.88346	1.68262	0	2.93203	0.521113	3.00935	2.9069	2.22353	2.42989	2.23512	3.22174	2.56011	2.46989	2.50909	0	2.86693	2.10049	2.74815	2.36762	3.03187	2.41262	2.70669	0.614034	2.6097	2.77184	2.64936	2.42377
NDRG3	0	3.19198	1.53362	0	0	0	2.75116	2.85782	2.92001	2.12989	2.69858	0.0471056	0.0443756	3.04578	0	2.8447	2.7112	0.0884243	0	0	2.89118	2.01036	2.26178	2.74112	2.60666	2.80162	2.74148	2.37228	2.57156	2.29209
PYCR1	2.70139	2.96114	2.87192	2.62514	0.186343	3.25614	2.68953	2.989	2.797	2.50686	1.58707	2.22894	1.9837	0	0.262417	2.50796	2.24533	2.42135	2.65331	0	2.27711	0	2.70344	1.93885	1.38575	2.64014	1.42662	2.46928	2.344	2.86404
MAP1LC3B	2.18109	3.09042	0	2.59369	0.565748	0.214879	3.1807	0	2.17819	2.36391	0	2.74163	2.22103	2.33532	0	2.73599	2.38866	0.0884243	1.6014	2.33659	2.76166	2.52177	2.32883	2.82024	0.735566	0.210148	2.58252	0.0322515	2.71454	3.03951
PGAM1	2.35595	0	2.6371	2.43249	0	2.6275	2.35583	0	2.29441	2.78982	2.38366	0	2.40286	2.76521	2.54614	1.16175	2.2941	2.46246	3.34195	2.57394	2.66821	2.46702	2.49964	2.41085	2.61454	2.38689	2.29463	2.73395	2.24014	2.63027
AKAP9	2.38965	0.369328	2.09853	2.33862	0	2.43828	1.10261	0	2.56347	2.10214	0	1.76469	2.26961	2.52221	2.3906	2.35144	1.02433	0.79195	3.322	2.01558	0.596434	0	2.70344	1.94926	0	2.42913	2.71121	1.07443	1.82354	2.57636
UTRN	0	0	0	2.74985	0	2.43828	2.31014	0	2.53025	2.63961	2.5004	3.0215	2.29662	0	0	2.58691	2.36389	0	3.21881	2.51474	2.43398	1.9238	0	1.85803	0	3.04118	0	0	1.3992	2.2969
SERPINB1	3.0355	2.02353	0	0	2.18519	0	0	0.220841	1.06935	0.0584028	0	0	2.65626	0	0	0	2.75829	2.30432	0	0.0443839	0	3.25451	0	0	0	0.210148	2.32846	0	0	0
EIF3L	2.79886	3.15113	0	2.42477	0.10309	2.62421	2.66632	2.96674	0.609177	2.34961	0	2.76378	2.42378	2.68375	2.73557	3.08178	2.92995	0	0.270752	2.36774	2.51709	2.49588	2.71815	2.87755	2.93843	3.00984	2.7029	1.1446	1.77416	2.3811
LRRFIP1	1.99461	2.47119	3.28654	0.057028	2.4115	1.95722	2.05198	0	2.4041	2.52997	1.21612	1.41837	1.9709	2.47359	1.42306	2.80164	1.33101	2.02067	0.270752	2.72628	2.77137	1.77545	2.73984	2.23605	2.19522	2.96184	2.29203	2.23878	2.57338	0
LONP2	1.79533	0.0875806	2.74836	0.947341	0	0	0	0.124309	2.5493	2.84588	2.52618	2.51401	1.66952	0.193004	0	2.24182	1.92176	0	0	2.57219	2.56843	2.24732	0.0745036	2.9043	3.23587	2.97919	0	2.4106	2.8032	2.67183
RNF10	2.00803	0.0875806	0.132466	1.05091	1.69689	2.67289	1.99627	0	2.29469	2.67852	2.50547	0	2.64051	2.51262	2.69864	2.44546	2.27391	2.86729	0	2.54241	2.57869	2.69607	2.70134	3.28475	3.00761	2.56461	2.84891	2.62553	2.53972	2.3412
ZYX	2.40485	2.24428	2.05302	2.44754	2.67981	3.01027	2.76241	1.44986	2.40671	1.58297	2.9406	2.62416	2.77808	1.10554	2.63637	2.79536	2.81522	3.16749	0.156142	2.52154	0.0830038	2.65864	2.49028	0.183778	1.13286	3.13182	2.80364	2.35371	2.41834	1.97876
GABARAP	3.0281	2.49728	2.03052	2.07661	0.784645	1.99537	2.66114	3.16183	2.8547	2.85164	2.45801	1.89203	2.64908	3.19544	2.53034	2.5512	2.47471	2.69129	2.97586	2.69062	2.6322	2.50118	2.35257	2.6621	2.78266	0.542758	2.58613	2.03835	2.14834	2.67481
CMPK1	1.42552	1.59337	0	2.24408	2.30406	2.90372	2.68724	3.27425	1.79995	1.96568	0.35623	2.30103	2.02574	0	2.88072	2.70598	2.45377	1.88577	0.156142	2.32503	2.40796	2.15662	1.19305	0.183778	2.313	2.86615	2.67405	0	1.99985	2.44659
NONO	2.8541	0.408925	2.86564	3.03621	0	2.27985	2.77199	0	2.64992	2.34115	0	2.51172	2.73856	3.08865	3.12162	2.41459	1.98856	2.76155	2.7074	2.7644	2.77122	2.09249	0.0745036	2.86493	2.93453	1.36931	0	2.47403	2.24793	0.276392
CALD1	1.88211	2.8417	0	2.69823	2.78816	2.88962	2.8563	3.12035	1.83943	2.20387	3.12037	1.54011	1.65529	0.427924	0.0486557	2.57767	2.69848	2.40507	0.436262	0	2.23021	1.53167	2.44721	2.91445	2.76948	2.90349	2.96007	2.58907	2.39352	2.64848
EIF4H	0.107803	2.9267	3.12159	2.87744	2.96237	2.67875	2.84712	2.92673	2.29385	2.36472	2.48719	3.09243	2.42903	0	1.65873	2.91147	2.59208	2.64388	2.33277	2.33594	2.39083	0.059961	0	2.94067	2.9445	0	2.35951	2.21209	2.22839	2.46935
CXCR2P1	1.93919	2.71021	0.132466	0.107429	2.78244	3.11174	2.78569	0	2.89403	0	0	2.47946	3.08812	0.427924	0	0	2.77987	2.82584	0	0.0443839	0	2.70757	0.193524	0	0.13671	0	2.78141	0.0322515	0	0
RPL30	2.91159	3.02055	2.57458	2.45615	2.89006	2.23207	2.44464	2.95588	2.68842	2.84239	2.4184	2.69901	2.50948	3.07291	2.14851	2.55032	2.79824	2.32197	3.18775	2.16225	2.67134	2.79888	2.57631	2.57466	2.61101	3.16596	2.92631	1.81126	2.12104	2.77886
RHOC	0.107803	0	2.39347	2.8809	2.41822	0	2.48185	0	2.80853	2.90426	3.13209	2.92473	2.23621	0.193004	2.84655	2.75921	1.52787	2.67481	0	0	1.65338	0	2.72016	3.03884	2.96605	0.542758	2.01419	2.40233	2.39901	2.7552
ATP2C1	1.38208	2.57998	0	1.9608	0	0	2.08042	0	2.37887	2.57862	0.0405131	3.21283	2.07087	0	0	2.99691	2.71749	2.52648	0.436262	0	2.44725	0	3.03172	1.58435	1.19862	2.6339	2.66452	2.75192	2.59709	2.26164
CLTC	1.63893	0	0	0.057028	0	0	2.48807	3.23047	2.45601	2.57994	2.79267	2.3441	0.859721	0	0	2.3163	2.53493	0	0	3.07449	2.69339	2.49567	2.77424	0	0.704976	2.73086	2.63052	2.03435	2.54462	2.67585
SYCP2	1.83287	0	2.79348	0	2.46011	0	1.67918	2.243	2.09708	2.0607	0	0	1.85147	0	0.132148	2.41339	1.01772	2.38855	0	2.84934	2.93037	0	2.97507	3.10883	1.95857	3.04388	0	2.93294	2.27233	1.81005
PSME1	2.33099	3.10953	2.99796	2.27233	2.53613	2.82187	1.94799	2.71654	2.41554	2.56556	3.13689	1.82675	2.35443	0	2.41085	2.68953	2.83217	2.5291	0	2.67904	2.40148	2.37037	2.39056	1.92548	2.48393	3.13322	2.74267	2.15556	1.9545	2.46504
WBP2	2.50238	2.11368	0	2.19872	2.08288	2.67289	2.76502	0.220841	2.86603	1.61749	2.72456	1.90522	2.87374	0	3.00807	2.27806	2.60224	3.13482	1.76426	1.98861	2.03759	2.95586	2.32997	2.69286	3.07205	1.9602	2.62829	0	1.7855	0
TRIB3	0	0	0.80275	0	2.91169	0	2.36011	0	2.55752	2.17393	0.143357	0	2.00269	0.193004	0.990017	0.0490554	0	0	0	0	2.43026	0	0	3.25144	0	0	1.23375	2.60241	2.95296	2.27153
CAT	3.17541	0	0	2.85411	0	0	2.5535	0	1.70498	2.7425	0.0405131	0	2.56172	2.39698	2.54497	0.0490554	2.64619	2.49783	0	2.36108	2.35397	3.1168	2.57045	2.91333	0.240532	1.36931	2.28565	2.32156	0.633882	0
PRSS23	0	0	0	2.53632	0	0	0	0	0	0.0584028	0	3.30616	1.8764	0	0	0	2.52074	0	0	2.66167	0	0.159613	0	0	0	0	2.27066	0	0	2.54246
TM9SF3	0.107803	2.36345	1.62706	2.64821	0	0	1.9363	2.63297	2.70284	2.56878	2.27493	1.94028	1.53729	1.88071	0	2.07912	2.37367	0.224647	0	2.26768	2.4661	2.35955	2.79454	2.94743	2.92432	3.26718	2.53433	0.0622727	2.52201	2.34327
SOSTDC1	0	0	0	0	0	0	0	0	0	0	0	0	0	0	0	0	0	0	0	0	0	0	0	0	0	2.49872	0	3.31679	0	0
VPS35	1.80117	2.47706	0	2.6718	0.10309	0.357986	2.56928	0	0.501308	1.43909	2.81657	2.64063	2.29068	3.12256	0.47934	1.64746	2.43125	0	0.156142	2.92549	1.25161	1.65293	0.0745036	2.93618	3.01913	0.210148	2.45194	3.01633	2.2694	2.30637
HN1	0	2.91031	1.85501	2.42796	2.41955	2.71985	2.91299	2.50354	2.76732	2.79053	2.62362	2.76498	2.30735	2.11481	2.82003	2.76065	2.65594	2.5959	3.03915	2.75333	3.17594	2.52562	2.66317	3.01187	0	2.08097	2.51937	2.14394	2.92036	3.14452
CDC20	0	0	3.14947	0	0	2.99367	0	0	0	0	0	0	0	0	2.61964	0	0	0	0	2.71363	2.73201	0.059961	3.06578	0	0	0	0	0	0	0
MCM4	3.10139	0	0	2.60062	0	0	0.046169	0.220841	0	1.62348	0	0	2.87274	0	0	2.48934	0.254793	0.0884243	0	2.85231	2.39857	2.28024	0	0	0	2.8012	0	3.14563	0	0
SH3BGRL2	1.79729	1.80319	0.132466	0	3.08608	2.77268	2.27151	2.85097	1.89229	0	2.57503	2.42636	2.76887	0	2.93259	2.33519	2.96836	2.69901	0	0.0846495	0.0830038	3.0756	1.80409	0	0	0	2.74662	0	0	0.0337781
PHKB	2.0879	0	2.18246	0.057028	0	1.60947	0.046169	0	2.48365	1.92381	0	0	2.89916	0.326158	3.03115	0	2.0736	0	0	0.269704	2.72137	0	2.63604	0.183778	3.18229	2.87741	2.77324	0	2.03591	0.0337781
GARS	2.39609	2.69988	0.132466	1.46961	0	0	0	3.08443	2.23277	2.51458	3.01705	1.2939	0	0.326158	0	0.0490554	0.0643092	0	0	2.74298	2.18246	2.59247	3.06108	2.47819	0.13671	0	0	2.23626	3.01935	2.35101
ELP2	2.31883	0	0	3.13189	2.74202	0.214879	2.31181	0	2.35357	1.81037	2.97795	0	1.80207	2.7606	0.0486557	0	1.2494	0	1.71283	0.0443839	2.05	2.52505	2.95018	0	0.13671	3.07088	0	2.34396	1.24159	2.41871
RPN2	2.63866	2.66312	3.07699	3.19195	2.27355	2.75152	2.50392	2.95588	3.06003	3.04172	2.61618	2.76549	2.69443	2.96078	2.75046	2.60701	2.44216	0	0	2.72733	2.7792	2.33617	2.35365	0	2.56279	1.27986	2.75937	2.65496	2.61693	2.8886
ATAD2	1.55554	0	1.97352	0	0	0	0.046169	0	0	0	0	0	0	0	3.31409	0	1.12869	0	1.83566	2.02539	2.26586	0.99489	0	0	0	0	1.6951	2.53329	2.31555	0
BIN2	0	2.3588	0.132466	0.107429	2.55889	2.57012	2.9019	0.124309	2.95338	0	0.0405131	1.79444	3.08621	0	0	0.0490554	2.63988	3.12859	0	0.0443839	0	2.77277	2.26709	1.51331	2.14761	0	2.38551	0.0322515	0	0.0651176
TNPO3	2.27629	0	0	0	0	0	0.046169	0	2.06819	0	2.9924	0	2.14977	2.95784	3.17336	1.45307	0.0643092	0	2.97287	0	2.19839	0.059961	0	0	0.13671	1.29382	0	0.0322515	2.19612	2.49829
RPL37	3.05587	2.83494	2.71683	2.30824	2.80141	1.72828	2.75657	2.48083	2.80489	2.89917	2.58641	2.99248	2.5995	3.22131	2.38892	2.77379	2.69654	1.84571	2.96743	2.25565	2.61833	2.76444	2.29475	2.70746	2.99218	3.08221	2.92907	2.21394	2.28739	2.85398
FAXDC2	2.23273	0	0	0.152585	2.6433	0	2.87005	0	2.01477	0.0584028	2.88621	0.97671	3.01007	0	2.2357	0	2.34457	3.19388	0.270752	0.0443839	0.0830038	2.72426	1.72296	0	0.862693	0	1.35874	0	0	0
EIF4G1	2.71716	1.90118	2.69985	2.90771	1.84586	2.96571	2.09904	2.19339	2.41104	2.59242	2.10856	2.21522	1.68812	2.98105	0.909184	2.61338	0	0	2.30575	0.43483	2.49308	2.70567	2.16223	2.98666	0	3.17904	2.40432	1.90734	1.99882	2.85082
TM7SF2	0	2.05542	2.4563	2.29608	2.03085	2.09533	1.94744	0	2.51152	0	0	2.0867	0.0443756	0.326158	2.76591	2.39663	0	0	0	0	2.60468	0	2.10363	3.08729	0	0.858756	1.83914	2.36018	3.22735	2.56723
CCNB2	2.1103	0	3.09826	0	0	0	0.0878981	0	0	0	0	0	0	0	2.63062	1.49821	0.0643092	0	0	3.14841	2.88215	0.059961	2.84183	0	0	0	0	0	0	0
NUP50	1.1449	0	1.05471	2.53204	2.12847	3.29008	0	0	2.43837	1.49051	2.67536	2.15413	1.76677	2.4047	0	1.94475	0.357329	1.31005	2.75715	0	2.61212	2.15617	0	0	2.42531	0	0	0	2.67074	0
ATP5G2	2.67168	3.02634	3.1926	2.56974	2.41866	2.54708	2.38288	0	2.57336	2.70582	1.93924	2.51447	2.07482	3.10479	2.37285	2.66877	2.83623	1.89085	1.29235	2.41641	2.62074	2.6166	2.66529	2.83654	2.57834	3.02618	2.64015	1.87598	2.22412	2.87391
HBD	2.51077	2.33344	0	0.057028	2.78397	2.3081	2.67557	0	0	0	0	0	3.04192	0	1.92908	0	3.2295	1.97744	0.156142	0	0	2.49731	2.264	0	0.764143	0	2.24611	0	0	0
ZNF185	0	2.6837	0	0	2.98233	0.214879	2.50209	0	1.13097	0.0584028	0	2.46299	2.52202	0.193004	0.0486557	0	2.50608	3.24753	0.156142	0	0	2.58966	2.65263	0.183778	0	0.210148	2.25227	0	0	0
DYNLL1	2.07779	2.77769	2.71979	2.17167	2.82117	2.40568	2.90172	2.3801	2.92074	2.88604	2.30645	2.74253	2.75743	3.24778	2.69429	2.80409	2.68265	2.8576	2.82488	2.90684	2.83399	2.28461	2.94872	3.16394	2.68633	2.53489	2.44309	2.76522	2.77546	3.10018
MRPL57	2.1007	2.14047	2.46008	0.057028	0	0	1.82867	0	1.33124	1.89453	1.94698	0	2.01953	0	2.65715	1.69921	2.3154	0.864675	3.31103	0	1.6493	2.10123	1.79767	0	2.10054	2.13963	0	1.89044	1.77301	1.41888
VCP	2.38058	1.74268	2.71144	3.00157	0	2.89247	2.28181	3.12296	2.62723	2.19876	0.111707	2.86711	2.65201	0	0	1.8269	1.70719	0.0884243	2.55171	3.03779	2.50667	0	2.85051	1.55349	0.636457	0.351164	2.6931	2.86645	2.67008	2.51972
SELT	0	2.75933	2.43122	0.057028	3.24189	0.357986	2.79391	2.77635	2.95282	2.09667	1.27404	0	2.49508	0.193004	0	2.58933	2.36088	2.66262	0	2.19507	2.16027	2.54401	2.115	0	2.42832	2.92457	2.09161	2.66514	2.35379	2.57187
AARS	2.74949	3.19755	2.3897	2.09998	0	0.214879	0.446324	0	2.76246	2.41728	0	0	1.93117	0	0	0	0.550674	0	1.77385	2.19686	2.32293	0	2.24639	0	2.27803	2.98117	2.13058	2.98199	2.44182	2.77185
RPL34	3.1446	2.97942	2.67667	2.26511	2.7246	2.43727	2.38207	3.00707	2.60576	2.76606	2.12192	2.6717	2.7401	2.94147	2.30929	2.68128	2.80175	1.94194	3.12629	1.72228	2.58918	3.1017	2.72125	2.88833	2.63809	2.95078	2.75555	2.1518	2.16478	2.77274
LCP1	2.10457	0	0	3.18324	0.10309	0	2.87838	0.124309	2.54867	1.57139	0	2.66174	2.39314	1.57254	0	2.75182	2.83319	0	0	2.06173	2.53239	2.51613	0.0745036	1.99324	0.240532	2.36061	2.96878	0.141589	2.3829	2.94008
DHCR24	2.72276	2.43103	2.74697	2.87792	2.62299	2.94915	0	0	0.534955	1.90865	2.73407	0.0471056	2.20646	3.0602	0.0486557	2.30358	0	1.58783	0	2.59355	3.00042	0	1.93242	0.411679	0	0	1.27825	0	0	3.02804
CSRP1	2.21519	1.90118	2.71504	0	0	2.13579	2.85221	0	2.30139	2.53802	3.08495	2.0246	2.44155	3.02906	2.91479	0	2.7229	2.76206	2.68315	2.26515	2.38784	0	1.06697	0	3.0832	1.879	2.18005	2.17968	1.432	0
PRSS8	0	3.0128	0	2.98567	2.62576	0.357986	2.53726	0.29977	2.88962	2.70717	2.64826	3.12084	0.0443756	2.67254	0	1.24309	0.357329	0	2.8274	0	2.72085	0	1.70409	2.59198	2.21721	0.210148	0.0674491	2.63034	2.80865	2.21585
ADAM9	0	2.05967	1.82362	0	2.34114	0.214879	0.046169	3.02306	2.84132	2.17477	0	2.4321	2.55487	1.78042	0	2.59226	2.3117	0.224647	0.156142	0	1.82692	0.059961	2.60871	2.612	2.96344	2.23117	1.61443	2.64454	2.53496	3.19294
TFPI	2.11783	2.98629	2.66511	2.86431	2.81516	1.39243	2.43776	0.220841	2.74902	2.2993	0.0775672	0	2.53078	2.14888	0	2.67583	2.04644	0	0.689656	2.49814	2.71046	0	2.02218	2.79458	2.71821	3.20945	2.81092	2.34638	2.78849	0
CHCHD2	3.07718	2.66939	3.24188	2.73486	3.05236	2.81511	2.6732	2.7574	2.68408	3.00815	2.48608	2.87021	2.40249	2.93305	2.89216	2.49069	2.64178	2.61129	3.09347	2.5844	2.91048	2.59131	2.43425	2.5209	2.87173	3.04241	2.66023	2.04353	2.56304	2.74394
SMS	0.107803	0	2.4563	0.107429	0	3.03635	2.35433	3.15139	1.86817	3.00047	2.87982	2.72788	1.90114	0	0	2.4937	2.40669	1.12037	0	2.68632	2.40293	2.17506	2.83499	1.70344	0.13671	2.12569	2.70247	2.69167	2.34416	2.43034
SQLE	0	0	0	2.58822	2.45196	2.68911	2.31086	0	2.45872	0	0	0	2.16152	2.37602	0.0486557	2.36755	0	0	0	1.42327	1.59006	0	1.69435	2.95562	0	1.47171	1.92341	0	2.6909	3.25168
RPL18	3.28514	3.01524	2.83094	2.7518	2.62713	2.65848	2.7419	2.60991	2.738	2.69649	2.75991	2.97848	2.64677	3.06083	2.3722	2.69006	2.8782	2.21494	2.75451	2.1472	2.57796	3.07544	2.45951	2.76417	2.76343	2.93662	2.54194	2.62537	2.32583	2.80351
KDELR2	2.38665	2.2904	2.83865	2.44162	2.7646	0	2.47177	3.1695	2.92676	2.50783	0	2.26688	1.64377	2.93475	0	2.43356	2.1326	2.89187	1.96921	2.74835	1.79586	2.32809	1.72906	1.92818	2.73123	3.05283	2.46062	2.86398	2.57511	2.81496
WDR34	2.8336	0	2.58678	0	0	2.42071	1.93573	3.14864	2.59093	2.9034	0	2.04481	0	0.193004	2.86154	2.48579	2.35419	0	0	0	2.83251	2.0306	0	1.16721	0	0	0	3.0246	2.1405	2.19123
COX6C	1.9598	2.56886	3.0273	2.05782	2.42745	2.40894	2.57033	2.60207	2.79496	2.84122	1.98945	2.20788	2.23267	3.1273	2.56909	2.62597	2.63493	2.22265	3.18885	2.15577	2.69854	2.11477	2.40837	2.06779	2.38685	2.87776	2.40489	0	2.2858	2.70375
SERF2	2.68071	2.78856	2.84577	2.31508	2.89866	2.67289	2.94372	2.92176	2.72587	2.49302	2.29369	2.54926	2.60231	3.33318	2.71393	2.33109	2.6957	2.78647	2.51427	2.59296	2.73991	2.72463	2.78237	2.58131	2.86322	2.74373	2.73989	2.11384	2.19328	2.46923
ARL6IP5	2.60506	2.74298	2.47121	2.36438	2.59994	2.90476	2.45159	3.03663	2.39859	2.4898	0	1.85196	2.82155	2.86737	2.81209	2.5026	2.72146	3.06008	3.18763	2.16161	2.39342	2.77504	2.16944	0	2.66946	0.457442	2.45142	2.56469	1.61157	2.06117
SCIN	0.107803	2.9589	0	2.79168	2.74328	0	2.63531	0	1.46778	2.21961	2.54872	2.29122	1.9087	2.23185	1.81144	2.35121	1.35918	0	0.156142	2.96634	3.04691	0.059961	0	0	0	0.728885	2.17374	3.09344	2.65522	2.71898
TLK1	2.12431	2.55745	0	2.68446	0.651559	2.09533	2.41119	0.124309	2.69215	2.11862	0.0775672	2.28867	3.05632	0	0.0486557	2.20553	2.72682	2.87768	0	2.64917	1.85335	2.56604	2.50169	2.83219	1.94602	0	3.19022	2.74667	2.44685	0
CDKN3	1.86072	0.0875806	3.27271	0	0	0	0.0878981	0	0	0.302671	0	0.0471056	1.8072	0	2.51739	0	0	0	0	2.8049	2.49949	0.059961	2.66388	0	0	0	1.88236	1.97334	0	0
RPS23	3.19467	3.01214	2.98001	2.09853	2.64356	2.5109	2.57528	2.75639	2.64868	2.86224	2.26002	2.53859	2.84813	2.86967	1.98369	2.43049	2.83775	1.77276	2.57181	2.23248	2.51931	3.156	2.69679	2.87876	2.63251	2.87812	2.77053	2.38873	2.27903	2.72339
CHD8	0.429831	0	2.36635	0.107429	2.27106	0	0.046169	0	0	1.14917	0	0	0	0	0.0486557	1.04316	0	2.33712	3.14619	0	1.61295	0	2.64809	0	3.16703	2.31988	2.01419	2.21147	2.04493	0.882655
MATR3	2.36818	0.27732	2.38205	2.00454	0	2.93775	2.20456	2.89198	2.17929	2.54751	0	3.09754	2.6949	3.08905	0	2.8628	2.70001	2.57813	0.361344	2.3829	2.52151	0.339333	0.621328	0	2.45335	1.03972	2.87439	2.82214	2.09135	2.73056
ARPC5	2.44133	2.90054	2.21481	2.74451	2.57404	2.48802	2.94433	0	2.29833	2.56539	2.80913	3.19108	2.74281	2.59959	0.0486557	2.19439	2.65395	2.66326	1.5516	3.01834	2.28809	2.50922	0.458101	2.99623	2.78266	0	2.29426	2.43929	1.85661	2.72292
PTTG1	0	0	3.24673	0	0.901229	2.72721	0	0	0	1.50247	0	0	0.0846343	0	2.66088	0	1.55574	1.95952	0.156142	2.89026	2.59386	1.90421	1.17169	0	0	0	0	0	0	0
SETD2	0	1.34687	0	2.61873	0.10309	0.214879	0	0	0	1.12172	0	2.4243	2.43525	1.36889	0	2.0628	2.10355	0	2.64742	2.05355	2.73974	0	2.53755	0	3.27409	0	2.41031	0	0	0
TF	0	0	0	0	0.458699	2.6385	0	0	0	2.70397	0.0405131	0	0	3.12548	3.14569	0.0490554	0	0	0	0	2.4101	0	0	0	0	2.68925	2.46036	1.95031	0	2.42969
CCNI	2.58453	2.77978	2.4003	1.80046	1.93006	0.214879	2.27926	2.40346	2.50532	2.42534	2.47327	3.16994	2.12771	2.43874	2.59445	2.64661	2.86611	2.52001	0.156142	2.18634	2.69468	2.53096	3.04003	2.62899	2.24091	3.14692	2.80467	2.46803	2.38304	2.70708
MAGED1	1.10834	3.06293	0	2.89292	0.10309	0	2.42605	3.01936	0	2.89988	2.89365	2.76008	2.4023	0.193004	2.66223	2.44471	2.4501	0	2.51312	2.85086	3.00497	2.65124	2.98737	1.4843	2.72462	2.63828	2.65927	2.75019	2.62112	0
TMEM230	1.95167	2.85909	2.58839	0.847197	3.20606	0.214879	2.70335	2.97214	2.52729	2.32872	0	1.52995	2.32803	0	2.5188	2.77247	2.59332	2.37263	2.09751	2.81525	2.17335	0	2.87763	1.50624	2.83432	2.60603	2.77606	2.06017	2.3601	2.83173
NUP93	1.72987	0	0.132466	2.54387	2.04785	0.214879	2.86129	0	2.37491	2.10559	2.89802	0.0471056	2.10114	0	2.7287	1.83609	1.44425	1.64695	1.67481	3.16457	2.48206	0.059961	3.05682	0	2.54208	0.858756	2.10039	2.42857	2.28651	0
CLIC1	3.00935	2.67844	2.90937	2.63244	0.186343	2.05317	2.99473	2.19706	2.98929	2.70828	2.81188	2.78298	2.93495	0.639227	2.68012	2.311	2.91748	2.35394	2.64445	0	2.03083	2.87762	2.30774	3.07859	2.99185	0	2.46036	2.55388	2.38684	2.87644
HIST1H2BK	2.40916	2.88069	0	2.10766	2.32106	2.51686	2.97242	0	2.62063	2.00262	0.0405131	2.51765	2.78725	0	2.28193	1.04783	2.48094	3.16549	0	2.02627	2.1908	2.624	2.97455	0.717194	2.78609	2.40429	2.89187	2.17456	1.51355	1.78428
HNRNPF	2.34337	0.719766	3.0006	3.21028	2.55209	2.83385	2.94228	0	2.76044	2.36795	2.70222	2.45503	2.42955	2.91274	2.98075	2.50439	2.53795	2.61843	1.75774	2.79669	2.87392	2.53809	2.96072	1.5661	2.84017	2.58335	2.33119	2.66918	2.78318	2.90839
CYP51A1	2.31529	2.46955	2.54602	2.06101	2.84008	2.81468	1.59875	2.04929	2.4432	1.87664	2.17696	2.56755	2.30964	3.10897	2.17062	2.65057	1.74245	2.60768	1.90405	2.94225	2.24085	0.059961	2.20533	3.1334	2.20133	0.457442	2.16981	2.02402	2.88653	2.86206
SLC25A39	2.67635	2.76286	2.86204	0.152585	2.71886	2.99055	2.30727	2.47024	1.34898	3.04263	2.77049	2.74117	2.35298	2.89422	0	2.35946	2.62254	2.87074	0	2.3217	2.48116	2.27207	0	2.10166	0.672066	2.58546	1.96961	2.27062	2.33996	3.1511
RET	0	2.62365	0	0.87244	3.03338	0	0.046169	0	2.88869	2.46373	2.62633	0.0471056	0	0	2.71848	0.291512	2.39901	0	0	3.05722	2.47385	0	3.03526	0.797118	2.02103	0.987358	2.66845	2.25916	1.536	2.73705
CD59	1.11777	1.88251	2.84929	1.43745	2.29824	0.214879	2.20608	3.11607	2.5268	2.57664	2.91125	0	2.17045	0.193004	0	2.66709	2.24454	0	0	1.63852	2.50866	1.7722	2.54711	3.043	2.90676	0.210148	2.78117	2.45542	2.87919	2.51212
PSMA7	2.44486	2.98828	3.16764	2.43853	0.10309	2.32024	2.73586	2.47412	2.84869	2.82263	2.66557	2.77678	2.31893	2.5897	0.995254	2.45685	2.81691	1.85265	2.86565	2.62768	2.8539	2.0825	2.89484	2.93962	2.91269	3.1201	2.83462	2.70396	2.56584	2.94273
CRIP2	0.107803	2.88941	2.40276	2.43272	2.74767	2.33204	2.50132	2.90183	2.81128	2.77064	2.78695	2.57701	0	2.73854	2.76112	2.49286	2.64946	0	0	2.00231	1.9475	0	2.33338	3.23564	0	2.86431	2.31418	2.64997	2.66368	2.50007
GALNT7	0	2.18893	3.05681	3.06417	2.8058	0.357986	2.16109	0.220841	2.66626	2.71676	2.26903	2.99681	2.24133	1.02171	0	2.34749	1.22118	2.24775	0	2.45675	2.78912	0	2.89131	0.49236	0.978144	2.53092	1.00315	2.70778	2.8326	2.41318
APRT	2.48511	2.82951	2.18651	1.89542	2.20378	0.465442	2.69674	3.02469	2.4078	2.7808	2.42738	0	2.16664	3.00787	1.02053	2.65104	2.47355	2.17292	2.85659	1.85418	2.36674	1.96751	2.7015	2.68206	3.17847	2.72885	1.88427	2.10892	1.90768	2.48961
ACLY	2.93933	2.65589	2.21669	2.4737	0	2.71398	1.30733	2.84649	2.39346	2.37801	2.93728	2.56498	2.4165	0	2.8289	0	2.26233	0	1.61982	2.71607	2.33069	0	0.0745036	2.85769	0.324261	2.46206	1.25046	0	2.63929	3.17197
CD68	2.43148	1.30085	0.23383	0.107429	2.70001	2.65296	2.60081	1.8933	2.46141	0	0.0775672	0.0471056	2.86093	0.193004	2.85071	2.18159	2.85512	3.1781	0	0.15546	0.35481	2.79816	2.70664	0	2.63326	0	2.73535	0.0622727	1.66275	0.0337781
IARS	2.66273	0	2.30413	0.057028	1.94484	0	2.51044	0	2.41147	0	0	0	1.86379	0	2.91032	2.59754	0.0643092	0	1.32909	2.87694	1.82282	2.01099	3.04313	0	0.240532	3.02694	2.68202	2.97633	2.39325	2.79295
HACD3	0.107803	0	2.89105	2.76003	0	2.77688	2.50423	2.8892	2.72836	2.57514	2.83645	2.58755	1.82643	1.3892	2.40784	2.42232	0.0643092	0	0	3.1565	2.68553	0.059961	2.48711	3.0031	1.72563	2.18781	2.78334	2.26118	1.99296	2.317
GDE1	0	2.09146	2.46169	2.80276	0	2.66814	2.31371	2.89235	2.2108	2.06341	2.8492	2.79423	1.83128	0	0	1.3685	2.21303	2.62266	3.1711	2.49066	1.7397	0	0	0	2.96726	0.776622	0	1.69043	2.5663	2.53258
PLK1	0	0	2.34097	0	0	0	0	0	0	0	0	0	0.0443756	0	0	0	0.0643092	0	0	2.80905	2.73891	0.059961	3.2516	0.183778	0	0	0	0	0	0
HBG2	2.95522	2.31504	0	0	2.63878	2.32156	2.71693	0.124309	2.25953	0	1.98332	1.96953	3.07385	0.326158	0	1.59927	2.343	3.09018	0.156142	0	0.0830038	2.83559	0.0745036	0	0	0	2.34261	0	0	0
TMEM40	0	2.26743	0	0	2.64462	2.55256	2.52537	0.124309	2.29889	0.0584028	0	2.33315	2.83521	0	2.19165	0	2.72799	3.24486	0	0.0443839	0.15266	2.5946	1.1825	0	2.53086	0	2.30704	0	0.0328882	0.0337781
ID2	0	0	1.7639	0.057028	0	0	0	0	1.62069	0	0	0	1.40885	3.24184	0	1.96884	1.99702	0	2.46371	0	1.38322	2.06735	0	0	0	2.88381	0	2.75646	0.0634603	0
SEC31A	0	0	3.09466	2.73261	1.86373	2.74156	0.0878981	0	1.13506	1.70094	0	0.0471056	2.10336	3.00739	2.8147	0	1.08537	2.48132	2.94839	2.63435	1.69959	2.41685	0.820486	1.23881	0	0	2.86692	2.7087	2.61743	2.52573
UBA1	2.40533	3.06066	2.67863	2.96398	2.67022	2.6597	2.65071	2.89966	2.69181	3.09969	2.75277	2.93277	2.27361	0.193004	2.91884	2.71907	2.48413	0.161855	0.361344	2.57692	2.65627	2.00594	2.9087	2.69885	2.96483	2.10496	0.0674491	0	2.33303	2.63076
XPOT	2.42093	0	1.39611	2.39094	0.10309	0	0	0	3.12307	2.07932	0	0	2.56172	0	0	2.06905	2.30281	1.81679	0	0	0	2.58417	2.82257	0.758992	2.94212	3.0637	2.41145	2.69763	2.55825	2.34056
CPD	0	2.54324	2.46435	0	0	0	0	3.18715	0	0.412179	0	0	0	0	2.96014	2.39684	1.71661	2.79926	0	2.5416	0.717019	0.159613	0	0	0	2.74858	0	0	2.7111	0
GUCY1A3	0	2.76604	0	3.18424	0	0.465442	1.73283	0	2.55997	2.60842	2.99653	2.81139	2.80976	0.326158	2.64995	1.6855	2.52345	2.67253	0	0	2.12126	2.43893	0	2.02244	1.93683	2.14547	2.35824	2.66529	1.80521	2.71797
GMFB	0	0	0	2.90989	3.16731	0.357986	2.33041	3.01088	0.0522143	2.18428	0	2.69057	2.30318	0	2.77534	2.43624	0.169912	0	2.42945	0	2.319	0	0	0	0	0	0	2.33847	2.38852	1.9478
FAM60A	2.39854	0	0	0	0	0.214879	0	0	2.0785	1.00911	0	0	1.9724	0	0	2.30151	2.56877	1.69107	3.24224	0	1.82419	2.14342	2.21137	2.94898	0	0.210148	0	1.62891	2.07556	2.40896
RPL29	2.942	2.98518	2.91317	2.90567	2.90595	2.65848	2.66104	2.63497	2.88552	2.87384	2.35105	2.85262	2.70127	2.91422	2.09734	2.75803	2.84976	2.44026	1.29235	2.01377	2.79119	3.03324	2.50015	2.88833	1.93309	3.14149	2.98818	1.69179	2.12078	2.94537
TPST2	1.12701	0	0	0.057028	0	2.99169	2.91572	0	2.77725	0	1.32312	2.63892	3.07061	0	0	0	2.8048	2.60305	0	0	0.0830038	2.50401	0.0745036	0	2.90596	0	2.68368	0	1.85566	2.1417
SLC30A9	2.41107	0	0.132466	0	0	0	2.76568	0	1.89513	2.27873	2.27538	0	0.243799	3.06167	0	1.75102	0	2.1175	0	2.2922	1.99163	0.059961	0	0	0	3.18332	0	2.63881	2.2533	2.46768
PSMD2	2.87434	2.89944	0	0	0	2.91265	0.692473	3.15403	1.96959	2.28849	2.72336	2.19059	1.68233	2.881	0.0486557	1.79977	0.0643092	0	0	2.31654	2.08371	2.49485	1.47993	0	0.240532	2.61726	1.17936	2.49078	1.75657	2.64412
FLII	0	2.81386	2.27057	0	3.23185	2.67052	2.50316	0	0.214518	2.00695	0	2.61869	2.19647	0	0	2.25588	2.21175	2.81681	0	2.67816	0.393445	1.56443	0	0	0	0	0	2.26356	1.9453	2.62688
ZFP36	0	2.1174	0	0.057028	1.72187	0	2.71204	0	2.48962	2.77528	3.24209	0.0471056	0	2.83485	0	2.05096	2.17024	0	0	0	0	2.27584	0	2.33005	0	1.88959	2.30488	2.01149	2.04953	2.56694
GPI	2.44177	2.94744	0	0.297161	0.186343	3.0162	2.62711	0	2.6917	1.96432	2.51917	1.64308	2.63729	0.193004	2.82943	1.80059	2.64115	0.0884243	0.156142	2.85558	2.65808	2.98311	2.44166	0.312509	0	3.03375	2.11964	0.882504	2.52813	2.80141
ST13	2.30632	2.1883	2.68889	2.15408	0.10309	0.465442	2.31276	3.00266	2.33215	2.66196	2.25226	3.13107	2.48769	0	2.61153	2.26641	1.39967	0.0884243	0	2.54012	2.11779	0.059961	2.07382	2.79495	3.08014	2.27636	2.08924	2.74087	2.73621	2.51114
STYK1	0.107803	2.46459	2.73374	2.69369	0	0	2.25041	0.220841	2.65215	2.17686	0	0	0.121476	0	3.1293	2.54724	2.16459	0	0	2.34066	2.32769	0.059961	1.94644	2.61088	0	0	0	2.83078	3.09092	2.62547
GFPT1	0	2.17358	1.4755	1.06161	1.85893	0.357986	0.046169	1.29863	3.05233	2.41943	0	2.95601	1.98029	1.77637	0	2.70975	1.32449	1.96059	2.99604	2.88784	2.41223	0	1.8301	1.33334	2.02861	2.47038	2.43217	0	2.98813	2.60659
TALDO1	2.65467	2.89747	2.57458	1.28741	3.09877	2.36685	2.82655	0	2.31798	2.06931	0.111707	2.64942	2.9567	0	0.0486557	2.19406	2.48391	2.75591	0	2.13709	2.60627	3.10262	2.26089	0.183778	2.67561	2.42305	2.82719	2.47448	2.5014	2.53299
RNF7	0.66864	2.1262	2.44478	0.057028	2.57497	2.14185	0	0	1.70825	2.08603	2.19819	0	1.82503	0	0	0.0490554	2.06053	0	3.27992	1.04167	1.80456	2.22185	2.3879	0	0	0.858756	2.16684	0.116726	1.82661	2.31069
SDC2	0	2.38156	2.44199	2.47798	0	2.265	2.08083	0	2.32355	2.53711	0	2.48045	1.76437	2.55185	0	2.53042	2.44714	0	0	3.15503	2.85172	0	2.51181	1.84841	2.97754	2.93254	2.26196	2.94776	2.49028	2.75944
RPS20	3.0313	2.73502	2.4733	2.10719	2.46091	1.76799	2.61875	3.19004	2.30416	2.75146	1.70138	2.65606	2.54606	2.77998	2.4834	2.49486	2.81628	2.31868	3.03257	2.09414	2.40473	2.97412	1.97833	2.45394	2.57749	2.77659	2.83654	2.31835	2.22044	2.52938
EIF4A2	2.44836	2.40356	0	2.50718	2.73948	0	2.59713	1.20175	2.25554	2.71951	2.49879	2.12304	2.57373	2.55995	2.68599	3.02911	2.52676	2.44907	3.1066	2.54932	2.23927	1.97845	2.83248	2.42741	2.73539	2.7969	2.24859	3.15004	2.91541	2.53227
MLEC	1.52376	2.84973	0	2.4806	0.186343	1.99537	0.702251	0.634882	2.28588	2.61301	0.0775672	1.85196	2.37619	3.06754	0	2.38673	1.71528	0	2.46949	2.64411	2.98175	2.58165	2.23895	3.05767	2.38354	2.90417	2.56993	0	2.73758	1.06731
NPNT	0	0	0	2.23673	0	0.214879	2.31818	2.99545	2.09217	2.61088	2.76366	3.10307	1.0016	3.04183	0	1.8682	2.2941	0	2.13488	0	0.212674	0	0	0	0	0	1.8814	2.41719	0	0.237527
TMEM59	2.43238	2.38236	2.83231	2.50869	0.956046	2.78789	2.79912	2.67326	2.74604	2.57197	2.66391	2.26473	2.56719	3.06441	0.0486557	3.10738	2.91856	2.39294	2.27093	2.21574	2.50951	1.70792	2.75936	1.98857	0	2.92522	2.81137	2.13667	3.03347	2.81753
HUWE1	2.43911	2.46057	0	1.38799	0.10309	2.45615	2.07635	0	2.77493	2.66831	0	2.67361	2.41128	0.326158	3.19973	2.14857	0.683989	0.0884243	2.95698	2.59474	2.7962	0	2.69874	0	0.13671	2.63012	2.52398	2.67938	1.63436	2.19304
VEZT	0.194097	0.0875806	2.63888	2.75061	2.39822	0.357986	2.26968	0.366536	2.54883	2.75947	0.0405131	3.11346	1.74463	0	2.77878	0	0	0	0	2.66096	0.520705	0	2.8148	0.832166	0	0	2.04421	3.04196	2.6435	2.65334
TRAP1	2.35595	2.42047	1.53813	0.057028	0	3.23917	2.27463	2.39658	2.62618	2.60455	2.79445	0	0.0443756	0.326158	0.0486557	2.31404	1.67472	0	1.36296	2.7261	1.94853	0	0	0	2.07696	0	1.47809	2.51425	1.89087	2.73193
HIST1H2AC	0.107803	2.74368	0	2.26775	2.26225	2.33719	2.79351	2.06196	2.41999	1.86825	1.8404	2.76703	2.87443	2.31345	2.14447	2.52611	2.79502	3.19035	0	1.68724	2.2007	2.96068	2.17328	0	2.12047	1.83783	2.65623	0	2.36159	0
YPEL5	2.06004	2.874	0	2.70393	2.95983	0.214879	2.24931	2.43576	0	2.36687	2.23257	2.812	2.62049	0	2.40582	2.75839	2.31305	3.15049	0	2.89653	1.32671	2.57056	0	0	2.85634	1.66096	2.57501	0	2.29595	2.63404
DBI	1.92922	2.64811	2.82006	2.1393	2.18671	2.45615	2.43687	2.74644	2.43614	2.93167	0	2.45188	1.57118	2.59714	2.84057	2.57395	2.48459	2.45599	2.64189	3.00013	3.05641	0	2.02526	2.08317	3.00044	3.08198	2.65799	2.25583	2.21672	2.87359
MXD1	1.24608	0	0.132466	0	1.82373	0	2.53014	0	0	1.92752	0	1.2166	2.68517	3.15299	1.51392	2.26302	1.93645	0	2.98973	0	2.66664	1.29346	1.59922	0	0	0	1.38054	2.67381	2.91711	2.17134
COL2A1	0	0	2.43692	0	0	0.214879	2.24821	2.86278	0	2.18876	0.0405131	0	0	0.326158	0	0	0	1.87414	0	0.697342	3.24359	0	0	0	0	0	2.23265	0	0	2.52761
MMD	2.34003	1.7356	0.315956	0.057028	2.99014	2.53508	2.258	0	2.62023	0	2.42801	2.86758	3.00335	0.193004	0.0486557	0	2.62006	2.92702	0	0.0443839	0	1.81853	2.97773	0.89477	2.81434	0	2.3834	0.0622727	0	0.673993
HBG1	2.17377	1.92141	0	0	0	2.29702	2.34803	0	0	0	1.77358	1.62694	2.62859	0	0	2.31176	2.95794	2.84081	0.156142	0.0443839	0	3.19901	1.79637	0	2.12891	0	2.44282	0	0	0
CKS2	1.68928	0.0875806	3.105	2.0956	3.04423	2.51855	2.44813	0.124309	1.57447	2.09617	0	0	2.15731	1.89949	2.44873	2.10557	1.60317	2.7607	0	2.51872	2.93026	1.88871	2.91249	1.99786	1.65702	0	0	1.99622	1.60228	2.36275
ABHD2	2.44486	2.28186	0	2.42201	0	0.465442	0.251675	0	2.71914	2.338	0	2.61424	2.26935	2.91687	0	0.828652	2.2469	0	0	3.09935	2.74323	2.69775	2.79545	2.43588	2.55926	3.05521	1.96489	2.62751	2.88546	2.25506
IQGAP2	1.62465	1.98411	0	0	0	2.01191	2.39931	0	0	2.05906	0	0	2.54178	0	0	0	1.9308	2.94464	3.22758	0	0	1.49419	0	0.717194	0	0.210148	1.88236	0	0	0
ZNF142	1.74773	0	0	1.86657	0	0	2.279	0	0.0522143	0	0.0405131	0.647086	0	0	0	1.30132	0	0	3.27276	0	0	0	0	0	0	0	0	0	0.555829	0
CREBBP	0	0	0	0	0	0	1.99281	0	0	0.197489	0	0	0.925472	0	0	2.324	0.0643092	0	3.27246	0	0	1.03227	0	0	0	1.1851	0	0	2.17972	2.0469
EHF	0.107803	1.01637	2.60408	2.33862	1.43546	2.17094	2.44148	2.69267	2.66181	2.52178	0.0405131	2.92774	2.36826	2.3063	2.99877	1.75377	0.0643092	0	0	3.16563	2.37914	0.059961	1.42551	2.73695	2.44014	0	2.49625	2.74703	2.38304	0
RBM47	0	2.99873	0	2.30432	3.01512	2.75885	2.15839	0	2.09619	0	3.0086	0.932541	0.884797	2.67971	0	2.27943	0	2.63624	2.42875	2.68429	2.72311	0	2.45838	1.88865	2.83149	0.675245	2.52003	2.98307	2.09079	2.31189
C6orf62	2.59863	1.72294	0	0	0	2.76223	2.23735	0	2.52547	2.32222	0	0	2.05961	0	3.08802	0	2.62271	1.49183	0.156142	3.12978	2.65586	2.14893	0.621328	2.70656	0.13671	2.16807	2.73185	2.53093	2.53913	2.61791
F5	0	1.43005	2.89025	2.28262	0.186343	0.357986	2.61344	2.7737	3.15228	2.13725	0.0405131	0	0	2.93728	0	2.31379	1.73358	0	0	2.53674	1.54554	0	0	0.183778	2.54161	2.68088	2.26514	2.17209	2.82715	1.32008
SERPINI1	0	0	0	2.37221	0.10309	0	2.497	3.13197	2.13038	1.36755	2.41187	0	1.4267	0	2.58611	1.22491	1.91084	0	0	0.0443839	0	0	0	0	3.1231	0	2.10671	2.21353	2.46409	0
CENPF	0.762658	0.0875806	2.99358	0	0	2.36083	0	0	0	0	0	0	2.12069	0	2.89466	0	0	2.79125	0	2.95321	3.05537	0	1.03817	0	0.13671	0	0	0	0	0
SKP1	2.52084	3.00279	2.78084	2.28357	2.96616	2.28565	2.78529	2.84526	2.8581	2.72272	2.92584	2.85269	2.54165	2.7627	3.08133	2.70074	2.99901	2.66602	1.71283	3.03633	2.87404	2.92527	2.61565	2.86649	2.78107	3.19174	3.04371	2.17501	2.742	2.94688
ISG15	2.06848	1.77481	1.73065	2.38521	2.42352	0.357986	2.20059	2.46926	2.07988	2.41053	3.11542	0.0471056	1.8714	2.60806	0	2.78857	1.77853	1.83723	0	2.67767	1.68661	0	1.78983	2.54045	0.13671	0.987358	1.73583	0	3.13241	2.42258
MGLL	2.67789	2.75098	0	0	2.96262	0	2.57359	2.70391	1.57741	0	0	0.0895981	2.95943	0	0	0	2.0975	3.03385	0	0.0443839	0	2.34265	0.0745036	0	2.9512	0.210148	2.28033	0	0	0.0337781
ALOX12	2.29031	1.73022	0.132466	0.107429	3.01781	1.94477	2.60129	0.124309	2.72628	0	0.56109	2.1893	2.67964	0	0	0	2.52635	3.17483	0	0.0846495	0	1.9344	2.03135	0	1.27319	0	1.77184	0	0	0
CERS2	2.55385	3.07722	0	1.77667	2.88675	2.71506	1.04512	1.31982	2.31423	1.98227	2.28738	0.415627	2.97247	0.193004	2.72542	2.25732	2.51166	0	0	2.6478	2.91839	2.2641	2.94551	0.49236	2.54115	2.85761	1.80394	2.58177	1.80787	2.02623
DAP	2.33327	2.26638	2.88805	1.77769	2.64118	2.42803	3.03221	2.7436	2.92194	2.49363	2.69242	0	2.62782	0	2.74697	2.46583	1.87815	3.08978	3.01058	2.41962	2.58776	2.79177	1.8301	2.54894	2.91269	0.776622	2.79845	2.82068	2.62729	0
APPL2	0	0	0	0.152585	0	0	0	0	2.21825	1.8873	0	2.79757	2.43284	0.193004	0	1.60447	2.34395	0	0.156142	0	2.08746	0.059961	0.0745036	3.24171	0	0	0	0	2.64752	2.33344
SPINT2	2.52158	2.88501	3.02773	2.96996	0.901229	2.55178	2.97947	2.78565	2.982	2.3827	0.143357	2.58211	2.61599	3.19061	2.76103	2.85829	2.9079	2.98054	2.77074	2.47949	2.84209	2.90901	1.78851	2.58011	2.73094	2.85308	2.92743	2.77741	2.88018	2.72385
SRPR	2.37183	1.18469	0	3.11012	0	2.84312	2.39028	2.96315	2.83528	1.65086	0.0405131	1.61382	0.758425	0.691697	0	0	2.23577	2.69009	0	2.27691	0.35481	2.55454	0	0	1.35137	2.67975	2.85821	2.75757	2.6247	0
SLC25A4	0.107803	3.09877	3.07439	1.21578	0.10309	2.54311	2.67081	0.562437	2.02536	2.87342	2.61163	2.16345	1.68427	0.193004	0	2.57214	2.33023	0	0	2.75947	2.8076	0	1.58677	2.1608	1.68445	0.351164	2.3882	2.69997	2.52386	2.44885
SLC38A2	2.70042	2.34103	0	1.84621	2.80979	2.51855	1.98279	0	2.44975	2.02028	2.98688	2.79255	2.04216	0.780756	0	0.234893	1.4824	0	2.59486	0	1.95058	2.90901	0.0745036	3.05304	0	0.675245	2.22228	2.85873	2.7101	2.89669
DNAJB6	2.77774	2.60115	2.05439	2.3019	2.90159	2.91197	2.44289	2.88622	2.71627	2.5427	2.51981	2.55303	2.77605	2.69173	2.70752	2.92692	2.49425	2.85005	3.1974	2.83208	1.69408	2.26897	1.21835	2.91081	2.99851	0.675245	2.88164	2.80059	2.73306	2.33701
PAIP2	2.62986	2.52014	2.30872	2.34029	2.78455	3.00315	2.51863	0	1.71471	2.1271	2.19059	2.18737	2.61281	0	2.39206	1.99954	2.86003	3.20436	2.47013	0	2.09341	2.41685	2.82792	2.48198	2.69614	1.60432	2.50592	1.1422	2.58044	2.19326
SNW1	2.4237	0	0	0	0	0	2.14534	0	1.614	0.0584028	2.75524	2.44048	2.08146	3.23988	1.30291	0	2.36985	0	0	1.07829	1.84949	1.29995	0	1.77815	2.74039	0.210148	0	0	0.190523	0
GMPR	0.107803	2.46191	0.132466	2.297	0	0	2.77108	2.72394	2.3728	2.0401	2.55845	1.92754	2.55042	1.89332	2.08987	0.0490554	0.120312	3.09018	0	0	2.36556	2.59688	0	0	1.66751	3.1411	2.43136	2.24033	2.4051	0.0337781
RANGAP1	0	0	1.29105	1.99908	0	2.73239	0	3.22494	0	0.109875	1.99206	0	0	0	0	0	0	0	0	2.80745	2.41117	0	2.24315	0	0	0.210148	0.0674491	2.42012	1.19621	2.63183
PRKAR2B	2.4237	2.88235	0	0.54726	2.9788	3.0648	2.55567	2.89492	2.28009	2.40195	2.31722	2.67582	2.46234	2.03741	1.65646	1.94239	2.42033	2.95845	0.156142	0	2.18306	2.55076	2.86127	2.72634	2.81826	2.75433	2.87497	0.301498	1.58574	1.84152
CACYBP	1.76907	2.48539	2.88584	2.28705	2.82745	0	2.43077	0	2.49016	2.47602	2.41318	1.85752	1.56231	2.16247	2.42482	2.57075	2.06652	2.29348	2.64445	2.60135	2.61745	1.96612	2.65802	0.758992	3.24556	2.58123	0	2.49637	1.90172	2.29334
HIBADH	2.52524	2.99324	0	2.4872	0	0	0.617064	3.16588	0	2.27873	2.76549	0	0.0443756	0	0	2.08727	2.326	0	0	0	2.25835	0.240612	0	0	0.13671	2.8029	1.68165	2.5451	2.24503	1.71563
PIP4K2A	2.65657	0	0	0.107429	2.052	2.30121	2.59466	2.3896	2.65363	1.75362	2.41872	2.58845	2.77527	0	0.731297	0	2.55256	3.12286	0	0.0846495	0.15266	2.62047	2.43034	0	3.00412	0	2.92048	0	0.0328882	0.0337781
ATP6V0B	2.73554	2.51394	2.05027	2.74855	0	0	2.38989	3.04876	2.78922	2.90891	2.48912	2.30549	2.20965	3.16512	2.65145	2.41199	2.23009	0	2.87326	2.48119	1.87217	2.11031	2.47775	2.84217	2.68798	2.41168	1.504	2.57834	2.3129	2.44622
TARDBP	2.69254	1.6682	0	2.73034	0	2.90442	2.08284	0	2.56347	2.1659	3.02454	2.19537	2.04428	0	1.76889	0	2.44936	2.67232	2.83019	1.89114	3.01232	2.39514	0	0	0.240532	1.75597	2.29203	3.01768	1.98982	2.36805
LRPPRC	0	1.46468	0	0.057028	0	0	0	3.16509	1.20615	2.22709	2.50093	0.0471056	1.77075	0.193004	2.85086	2.23128	2.40669	0	2.39831	2.87594	0	2.09765	0	0	0.816207	2.93317	1.86379	2.21414	1.94685	0
CLIC4	2.33497	0	0	2.21126	0	1.58124	0.968491	0	0	1.6205	3.17413	2.68639	2.78088	0.326158	0	0	2.50108	2.81441	0.156142	0.0443839	2.066	0.758731	1.98427	2.95206	0	0	2.30015	2.31268	2.29508	1.37821
FLNA	2.93962	1.87351	0	1.81095	2.52793	2.31488	2.73244	0.124309	2.89735	0.0584028	2.52542	2.52618	2.38224	0.193004	0	2.00624	2.45789	3.00604	0	2.28957	2.17397	2.99165	2.40583	0.312509	2.85343	2.83765	2.95678	2.31171	1.64221	0
CDH3	0	0	0	3.24502	0	2.25119	0	0	0	1.41573	0.0405131	0	0	0	0	0.89299	0	2.67935	0	0.0443839	2.62942	0.112639	0	0	0	0	0	0	0	2.40317
RPL10A	2.9054	2.93206	2.66911	2.51039	2.82432	2.85648	2.81313	2.72745	2.61109	2.93784	1.69714	2.73755	2.86928	2.82587	2.53592	2.99186	3.01704	0.0884243	2.139	2.51374	2.60875	2.89179	2.22899	2.65709	2.51887	3.03224	3.10542	2.22164	2.30872	3.01663
SLC12A2	0	0	0.132466	0	0	2.44432	0	1.84673	2.24272	2.0709	1.87965	2.10894	1.3202	0	1.87355	1.6356	1.87446	0	2.1511	2.19088	2.5672	0	2.45326	3.22213	0.454819	2.94743	1.91195	0	1.99538	2.50973
HADHA	2.44923	0	0.49691	0.265276	0	2.78925	2.33629	0.220841	2.07803	2.79556	0	0	2.10003	0	2.69998	2.07564	2.01879	2.64787	2.88025	2.48899	2.8455	2.09249	2.56273	3.05747	0.672066	3.03274	2.34722	0.0903521	1.64686	2.84115
ARF4	2.1467	3.00115	2.42602	2.43317	1.57947	0	2.74856	2.85642	2.90653	2.91022	2.45698	2.39063	2.73874	2.66419	0	2.84994	2.76429	2.9669	1.71283	2.68235	2.1571	2.23177	2.5399	0	2.96221	1.46249	2.75606	2.47894	3.05488	2.78547
SEC61A1	1.48147	2.63884	2.68443	2.23884	2.49831	0	2.3263	3.15241	2.52132	2.8813	0.0775672	1.66082	2.62583	2.54219	2.99201	0	2.41557	2.37387	2.02939	2.52434	2.4022	2.76533	0	0	2.90195	2.71915	2.50932	2.70614	2.92204	2.40233
SEC23B	0	0	2.6403	2.53079	0	0	2.34298	3.20259	2.41639	2.13404	2.72384	0	0.451615	0.193004	0	1.00893	2.21133	0	0	2.81539	0.15266	0	0	2.54242	0.862693	1.76997	1.50854	2.63323	2.79248	2.11773
SLC25A5	2.75382	0.222795	2.69456	2.31596	0.186343	3.06144	2.62109	3.13165	2.02641	2.70521	2.28452	2.46247	2.69244	2.63759	2.76076	2.92365	2.65379	2.3215	2.83763	2.86613	2.90025	2.49505	2.21386	0	2.60746	1.41321	2.34788	2.67749	2.09493	2.89446
PRDX3	2.7759	3.03332	2.96617	2.7492	0.10309	2.11283	2.88989	2.11697	2.57307	2.5773	2.93105	2.98754	2.5576	2.94755	2.59614	2.87861	2.50391	2.64787	0.156142	2.39849	3.06461	2.13878	2.35003	2.3964	2.94741	2.44494	2.82599	2.52488	2.69808	2.96515
IST1	2.56632	0.222795	2.92364	0	2.01089	2.46861	2.62757	0.124309	0	0.109875	2.98486	2.59533	0.967723	2.97825	3.06912	2.71569	0	0	2.30295	2.56129	2.34868	2.63561	2.76035	0	1.9568	0.210148	1.12818	2.48403	2.71926	2.34819
CPNE3	0.194097	2.51631	2.50975	2.11893	0.10309	3.13067	2.2097	0	1.49877	2.88523	0	2.86119	0.121476	2.26608	0	2.86614	2.36389	2.11825	2.36149	2.78901	2.2895	0.059961	2.78584	2.93935	1.10853	2.51139	2.35983	1.87732	2.57302	1.84705
CYB5R3	2.85564	2.49449	0.23383	2.3461	2.92806	2.47238	3.00143	2.75361	2.26226	2.68438	0.0775672	2.26364	2.8649	0.193004	3.06608	2.76789	2.62698	2.3604	0	2.41926	0.87673	2.90407	2.27146	2.0888	2.25364	0.675245	2.88422	2.48948	2.17541	0.564559
XBP1	0.107803	2.328	2.45738	2.46689	1.02714	2.33719	0	0	2.65621	2.73035	2.52288	2.28429	2.15926	2.77019	2.76085	0	0	0	0	2.52879	2.46953	2.88338	2.78277	3.17032	2.83737	0.210148	2.41679	2.46229	2.85811	0
UBE3C	0	0	0	2.65284	0	0	0	0	0.277443	0.0584028	0.0775672	0	0.0443756	3.23383	0	2.68751	0.622427	0	0	2.1016	2.09414	0	1.77096	2.68015	0	0.210148	1.8349	2.26063	1.8009	0
HERC1	0.194097	0	0	3.25732	0.186343	0	0.046169	0.124309	2.4065	1.98357	0.0775672	2.52066	2.11606	0.193004	0.0486557	1.42667	1.5962	0	1.66272	0	2.0401	1.22254	0	0	0	0	0	0	2.11792	0
TMEM106C	2.10167	0	2.42602	0.057028	2.61346	2.82061	2.21626	3.01437	2.10543	2.78163	2.27808	2.26446	2.35277	0	3.04613	1.24309	2.33153	2.46917	0	2.37411	3.0226	2.12211	2.56318	0	0	2.27636	1.02436	2.86976	1.69838	0
AP2M1	2.86908	2.77541	3.00399	2.79531	2.71237	2.81892	3.12845	2.77491	2.75841	2.86651	0.0405131	2.81582	2.66179	2.80429	3.00554	2.93059	2.77057	2.74157	2.04829	2.26919	3.01551	2.55058	2.55101	2.01144	1.9742	2.21992	3.04686	2.38323	2.82259	2.86206
HINT1	2.46754	2.71398	3.1737	2.2278	0.803341	2.34101	2.51922	1.77807	2.13609	3.00636	2.00442	2.37096	2.21736	3.0112	0.0486557	2.70975	2.68781	2.17226	2.92446	2.54348	2.76055	2.59099	2.77479	2.69147	2.43956	2.69583	2.58003	2.77371	2.51466	2.78044
LMAN2	1.1449	0	2.68889	0	0	2.47704	2.33268	0	1.98937	2.44395	2.94482	0	2.41953	3.21231	0	2.13584	2.10519	2.04961	0	0	1.50745	2.15257	0	0	0	0	2.45528	2.14562	2.40186	2.15811
MPO	0	0	0	0	0	0	0	0	0	0	0	0	0	0	0	0	3.25908	0	0.156142	0	0	0	0	0	0	0.210148	0	0	0	0
BCOR	0	0	2.30336	2.57561	0	0.214879	1.95937	0	1.6802	1.72866	0.0405131	2.21461	1.48703	0	0	2.6515	1.38849	2.48806	0	2.48411	2.9501	1.38987	1.00732	3.01187	2.88887	3.06089	0	1.95997	2.61602	0
KLHL9	0	2.53596	0	3.24567	0	0	1.50457	0.220841	2.35184	1.96092	2.68956	0.0895981	0.0443756	0.427924	0	2.12195	1.14388	1.54248	0	0	1.90639	0	0	0	0	0	1.59262	2.36699	1.89698	0.121733
PRKAR1A	0	1.76989	2.60715	2.67939	3.00095	1.41439	1.18312	2.43576	2.3957	2.32989	2.62472	2.54017	2.79444	3.04469	0	2.46476	2.33474	2.99892	0	2.81467	1.98788	2.49154	0.193524	2.57709	2.44421	2.51388	2.62847	2.43538	2.48928	3.06131
ACACA	0	2.22622	2.86033	1.34061	0	0	2.06266	0	2.57661	2.45483	0	1.79284	1.92008	3.13893	0	0	0	0	2.30945	2.84556	2.52969	0	2.76638	0	1.89797	2.94499	0	2.04049	2.03528	1.8579
ALDH7A1	0	3.13671	2.58839	0.057028	0.369137	1.31898	0	0.124309	1.44048	2.38989	0	0	0	2.88735	2.94934	0	0	2.57213	0	2.6038	2.64585	0.059961	2.70102	1.1	1.29	2.66246	2.19288	0	2.18666	2.59496
RPS13	3.02833	2.89129	2.90918	2.69786	2.30866	2.15761	2.55227	2.74747	2.68694	2.86549	2.65035	2.57237	2.64147	2.7044	2.43835	3.01439	2.98896	0.0884243	2.59961	2.25565	2.49042	3.08331	2.27102	3.01497	2.90656	2.87345	3.04719	2.44401	2.50601	2.74835
CTR9	1.3223	0	0	1.58666	3.11586	0.357986	0.046169	0	0	0	0	0	2.23837	3.07822	0	2.72204	2.27095	0	0	1.73794	2.09267	1.6886	2.72325	0	1.01069	0.351164	0.0674491	0	0	2.27676
POR	1.87237	0	0	1.78774	0.497389	2.80608	2.30099	2.92877	1.77179	2.20854	0.317126	2.07472	0	3.18047	0	2.40181	1.97848	0	0	2.43241	2.80316	0	2.33676	0	0	0.776622	0	0	2.17677	2.34518
ABCC4	2.59925	0	0	0.057028	3.1497	0	1.00849	0	2.19938	0	0.0775672	1.31608	2.97321	0	0	0	1.45411	2.62313	0	0.0443839	0.15266	2.8204	2.62558	0	0	0.210148	1.91551	0	0	0
ACTR3	2.35487	0.0875806	2.67569	0.107429	0	0.214879	0	0	0	0	2.7186	2.38677	2.24666	2.72593	0	0	2.19791	3.14103	0.156142	2.90626	0.212674	0.059961	2.79934	0	0	0.728885	2.36647	2.76729	2.71328	2.63183
BLOC1S6	0	3.07387	0	2.34029	1.67285	0	2.27669	0	2.03211	2.29266	2.46636	2.75965	2.02881	2.04405	0	2.82081	1.88452	2.7847	2.21514	2.72231	2.40725	2.29516	2.53542	3.08031	2.22301	0.858756	2.02809	1.76088	2.89388	2.6861
MT2A	0	1.55726	2.39096	0	0	2.24333	0	0	0	0.537436	0	2.25405	1.91043	0	1.78692	2.26781	1.54991	0	0	2.05396	2.34124	1.4486	0.138078	1.95437	3.08624	3.1498	1.41274	0	1.36076	0
IP6K2	1.73889	2.74977	2.64699	0.450896	2.92184	1.61625	0	1.41255	2.59953	2.11191	2.20087	2.64606	1.40703	2.0098	1.90669	2.66384	0.0643092	0.224647	0.943881	0	2.68269	2.30259	2.86969	2.06385	0	1.01433	2.65799	2.35652	2.81768	3.14313
PPP2R1A	2.29219	0	2.53802	2.73765	0	2.78471	2.90111	0	2.08811	2.29646	2.6694	2.72769	2.14276	2.8111	3.00442	2.49519	1.9005	0	0	3.09109	2.87781	2.25131	0	2.63751	0	0.958599	2.68819	2.43081	1.97161	2.65162
STRAP	2.29406	3.03007	0.132466	3.03923	0.10309	2.93291	2.01643	0	2.61068	2.19797	0.0775672	2.07051	1.83812	2.63535	2.61153	2.18837	2.41263	3.03998	2.48019	2.53155	2.52508	0.112639	2.55306	2.62085	1.77688	0.210148	0.125817	2.24186	2.42198	2.65428
EFCAB14	0.54848	0	0	2.84043	0	2.50746	1.97098	0	0	0.847907	0	0	2.41417	0	0	0	2.36777	2.65117	3.21653	0.0443839	2.33239	0	2.57739	1.59027	0	0.776622	2.09806	0	2.33112	2.42271
ESYT1	3.17834	2.74421	0	2.56578	0	0	0	0.124309	2.27863	2.29393	0.0405131	2.65573	2.01909	0	0	1.74731	2.39652	0	2.72686	0	0	2.40131	2.65713	0.183778	0	0	2.36741	2.53593	2.8195	2.82663
COPB1	2.696	0	0.444547	2.80592	0	0.9386	0.74809	0	2.12708	0.675999	3.02047	2.63812	0.0443756	0	1.76625	1.98203	1.99422	2.76796	2.41955	2.58635	2.28856	0	1.05281	1.86745	1.91	0	2.70449	3.09489	2.81245	2.26681
CYC1	2.36975	2.65696	3.20898	0.152585	0	0	2.31086	1.24477	2.51813	2.2731	2.90336	2.1709	1.90231	0.193004	2.38765	2.55455	2.54254	0	0	2.45347	2.62575	2.46658	0	0	2.67459	0.210148	1.07015	2.57772	2.24073	0
TP53I11	0	1.73382	2.09106	2.56875	0	0.214879	2.3871	3.22476	1.59185	2.59624	0	2.65397	0	0	0	2.45703	2.66202	0	0	1.96292	0.660898	0	0	2.72202	1.67436	0	2.25593	2.40904	1.91355	2.40814
ALDH2	0	0	2.43861	0.057028	0.10309	0	2.62951	3.18575	2.87802	2.41895	0	0	1.94676	0.193004	0	2.26444	0	0	0	2.57181	2.44692	0	0	2.78342	2.6667	2.50043	1.74116	2.64696	2.42391	1.27959
ANLN	0	0	2.30796	2.6601	0	2.93323	0.0878981	0	0	0	0	0	0	0	0	0	1.72972	0	0	3.07531	2.06991	0.112639	2.78048	0	0.13671	0	0	3.00197	0	0
KPNA2	2.28208	0.0875806	0	0	2.89021	0.214879	0	0	0	2.80359	0	2.52201	2.30318	1.2501	2.69998	1.88476	0	2.24385	3.16123	0	1.59006	2.31708	0	0	0	0	1.0943	2.83053	2.43144	1.60714
ARCN1	0.512416	3.04257	2.53847	3.02162	0.416223	2.72249	1.9615	0	2.4269	2.41704	3.01039	0	2.22661	0.193004	0	2.8148	2.20532	2.30188	0.156142	2.43568	2.55156	2.34469	2.50981	0	0	2.40322	2.47844	2.30744	2.90939	2.2262
RPL11	3.05834	2.37342	2.71504	2.46501	2.10536	0	2.59017	2.73705	2.53513	2.81485	2.46781	2.80105	2.56884	2.63139	2.38405	2.38566	2.65487	1.87935	0.270752	1.62654	2.319	3.11906	2.35076	2.86085	1.16698	2.78019	2.95798	1.89813	1.87568	2.65241
ABHD5	0	2.34892	2.19252	0.057028	2.89423	1.76322	2.46615	0.124309	0	1.53648	0	2.4931	0	0	0	0	0	0	0	0	0	0	0	0	3.21139	0.210148	0	2.36929	1.70651	0
SLC39A9	0	2.16637	0.132466	0	2.57867	0	0	1.11161	2.011	1.80256	0	2.37539	1.64271	0	0.0486557	0	0	0	3.23332	2.66034	1.81588	0	1.68437	2.72591	2.09282	0	2.33187	2.28735	1.90683	2.0028
DDOST	2.18908	2.80101	0.132466	2.72978	0	2.5447	0.510986	3.10469	2.4244	2.48142	2.39986	0	2.55721	0.193004	0.0486557	1.81594	2.81606	2.4628	2.97843	2.55561	2.32983	2.20734	0	0	0.240532	2.97862	2.03082	2.42443	2.6918	2.33927
TUBG1	2.23912	0	0	0	0	0	2.46598	0	1.87042	2.55419	0	0	0	0	2.61329	2.23613	2.44614	0	0	2.56652	2.26087	2.13455	0.138078	2.03739	0	3.23896	0	2.31642	1.90513	0
EIF4A3	2.63641	2.50886	0	0.933359	2.46452	0	2.27669	0	1.589	0	2.45161	0.0471056	2.47395	3.03268	2.51204	2.49702	0	0	3.04393	2.72593	2.61212	1.36839	2.649	3.01915	2.79365	2.34623	2.01065	2.72338	2.42584	0
CSNK1A1	2.48989	2.83636	0	2.58585	2.69628	0	1.90954	0	2.64618	2.84606	3.10334	2.68976	1.95926	0.193004	0	0.464384	2.2206	2.77575	2.16159	2.40294	2.78298	2.94249	0	1.71682	0	0.675245	0	2.59123	2.74039	1.93819
CSE1L	1.72298	0	0	0	0	2.9194	2.33786	0	0.0522143	2.47034	0	2.53917	1.45547	0	2.8097	0	2.29725	0.161855	0.156142	2.78451	2.69946	0	2.53919	0	0	1.96608	1.02436	3.15171	1.91146	2.46636
SF3B3	1.85563	0	0	0	2.98775	0.214879	0	0.424393	2.95738	2.34172	3.08714	0.0471056	2.14844	0	2.22755	2.62486	2.13969	0.0884243	0	2.61312	2.53131	0.811432	1.92476	0	2.57106	2.79647	0	2.64325	2.13478	2.46141
ORM2	0	0	0	1.94793	0	1.94477	2.21921	0	2.61636	2.13174	0	0	0	2.59898	0	1.80631	1.70034	0	0	0.554181	2.26586	0	0	0	2.33658	3.24083	2.11519	2.30612	1.6545	1.75131
AZGP1	0	0.0875806	3.03693	2.59493	0	2.71506	0.046169	2.99733	2.59897	2.19717	0	2.70661	0.0443756	2.7606	0	0.0931279	1.81822	0	0	2.72803	2.88335	0	2.33338	0	0	2.85194	2.28603	2.7195	2.22392	2.51876
ATP5C1	1.8805	2.75218	2.73459	2.70729	0.10309	0	2.59279	0.724949	0.0522143	2.56962	2.53556	1.02627	2.13632	1.62745	2.46861	0	2.17024	0.949559	0	2.28353	2.49949	1.89938	0	2.61534	2.42531	3.2187	2.31911	2.39214	2.30399	2.65754
CCT5	2.96048	2.67291	2.47434	2.65298	2.64594	1.09769	2.75912	2.22107	2.57425	2.25991	2.86152	0	2.65502	2.9744	2.71799	2.39788	2.79857	2.56231	2.66199	3.03525	2.82409	2.53641	0.0745036	0	1.8553	2.31858	0	3.04914	2.45424	2.87175
ZKSCAN1	0	0	0	1.42388	0	0.214879	2.04237	0	2.72336	1.22987	1.66346	2.04075	1.69946	0	2.86316	2.82827	1.50465	0.161855	2.37039	0.121497	2.05406	0.487521	2.35973	3.10471	2.59088	1.82588	2.5927	2.96664	2.61195	0
CYFIP2	0	1.30568	0	0	0	0	0.046169	3.23919	0	2.59481	0	0	1.75297	0	0	2.33806	0	0	0.156142	0	2.33452	0	0	0	0	0	1.72635	0	1.22155	0
MYL12B	2.62669	2.66981	2.76357	2.69994	2.87403	2.28852	2.88605	1.18328	2.87285	3.01917	2.72608	2.43686	2.64476	2.94892	2.36626	2.66192	2.85983	2.99536	2.76205	2.03282	2.55692	2.59115	1.61528	2.5209	2.81655	2.47764	2.02259	1.81691	3.13819	2.76725
RTFDC1	2.49696	0	0	1.83744	2.6571	0	2.1429	0.124309	1.59468	2.37327	0	0	2.40304	0	2.56449	2.20196	2.42086	2.76426	1.55685	0	2.59596	2.16987	2.47257	1.15136	2.7176	3.21821	2.53984	0.0322515	2.07355	2.19551
PPP1CA	1.51637	0	2.22323	2.19562	0	2.33719	2.61118	2.876	2.46217	2.05024	0	2.29879	2.52551	0	3.19149	0.954817	2.14419	0.0884243	0	0.987478	2.57237	2.68319	2.65426	1.8285	2.10686	2.84505	1.9991	2.52687	1.74689	2.33669
GP2	0.107803	0.0875806	2.87005	0	2.78225	2.79419	0	0	0	3.07647	0.0405131	0	0.0846343	0	0	0	0	0	0	2.28572	0.15266	0	0	0	0	0.210148	0	0.0322515	1.4469	2.96667
SLC38A1	0.107803	2.35539	0	2.74757	0	0	1.65722	0	2.58187	2.74566	2.69628	2.92715	2.04806	0.193004	2.76174	2.25357	2.52283	2.68809	3.0918	2.65042	2.78177	0	0	2.24264	2.93528	0	2.36427	0.0622727	2.74082	2.47515
SPG11	2.00198	0.408925	0	0	0	3.24348	0	0.124309	0	0	0	0	0	0	0	0	1.85843	2.43055	0	0	0.680422	0	1.34898	0	0	0	0	0	0.853466	0
SELL	2.35379	0	2.57787	0.057028	0	0	0	0	0	0	0.0405131	0	0.0443756	0	0	0	2.37718	0.0884243	0	0.0846495	0	3.23452	0	0	0	0	0	0	0	0
PDIA4	2.61586	2.64173	2.83977	3.13431	2.85398	0	2.7824	0.124309	2.62116	2.65037	2.44434	2.44138	2.30712	2.48646	2.9431	2.38566	2.25042	2.62102	0.156142	2.39643	2.38483	1.36005	0.919007	2.90715	0	1.55452	2.2687	2.88012	2.38992	2.47102
RPL12	3.12551	2.68168	2.76888	2.17371	2.81141	2.3448	2.4726	2.70249	2.42856	2.57348	2.43773	2.79551	2.7247	2.70917	2.64134	2.80588	2.85888	2.40275	3.04832	1.61761	2.70581	2.94833	2.10872	3.01915	2.85746	2.73784	2.99288	1.95517	2.2987	2.81533
TRPV6	0	0	0	2.18778	0	2.46577	0	0	0	1.83115	0	0	0	1.92909	0	2.10475	0	0	0	0.0443839	0	0	0	3.02177	0	3.12071	1.88807	2.72559	2.73489	0
DDX1	2.32234	0	0.848985	0	0	2.80825	0.046169	2.63229	0	0.604519	3.1651	0.0471056	2.63023	1.10554	2.7756	0	1.39967	0	0	2.7684	2.05967	0	1.68437	0	0	0	0	2.39646	2.51162	0
ST6GAL1	0	0	0	3.11557	2.40651	2.20345	1.16352	0.124309	2.82602	2.8799	2.76534	1.84276	1.95097	0	0	2.71238	0.0643092	2.86955	0	2.52893	0.75077	0.112639	2.45154	0.560376	2.39144	0	2.00419	2.61086	2.59614	0
DENR	0.107803	0	2.22137	2.46397	2.71529	3.04017	2.88037	1.97217	1.94385	2.04689	2.45683	1.54297	2.34882	0	2.21643	2.74571	1.94597	2.81306	0.500138	1.40527	1.47499	2.43042	2.71877	3.02846	0	0	1.08239	2.5164	2.42597	2.87274
STIP1	2.55895	3.06469	2.50445	2.80668	2.52586	0	2.55878	2.63862	2.64631	2.47644	2.06585	2.7132	1.99614	2.02382	0	2.51149	2.10519	0	1.75445	2.66784	2.58013	0.059961	2.8937	2.3137	2.91151	2.09204	0	3.06294	2.73501	1.93207
LSM4	2.50277	2.21335	3.00903	1.17295	0.10309	1.4743	1.99033	3.05956	1.06459	2.61997	0	0	1.81799	0	2.8405	2.48799	2.18814	2.27095	2.39906	2.68583	2.95071	2.32078	0	0	0.704976	2.53881	1.08839	0.0322515	0	2.31632
ZC3HAV1	2.07368	0	0	0	2.63931	0	0	0	2.34713	2.04633	0	2.4177	2.17919	2.43786	0	2.41158	1.81185	2.37221	0	3.21604	2.23716	0.059961	1.76958	1.02045	0	2.15313	0	2.82556	2.25861	0
RPS9	3.07379	2.62755	2.59943	2.63457	2.52342	1.88748	2.60178	2.88659	2.75986	2.61408	1.91047	2.86447	2.65522	2.97876	0	2.35444	2.76154	1.68096	3.02802	1.96394	2.7369	3.04943	2.41216	2.63167	2.78213	2.82123	2.59233	2.11769	2.30855	2.58146
UQCRH	2.51527	2.37832	2.80187	1.66843	2.95559	2.2543	2.46481	3.06031	2.72167	2.5763	2.16406	2.07556	2.3085	2.71577	2.07017	2.33205	2.67246	2.60598	3.1123	2.22558	2.61055	2.52197	1.60932	2.74567	2.94578	2.79082	2.53241	0	2.07842	2.56322
ZNF680	0	2.5248	0	2.91325	0	2.29982	1.49533	0.124309	2.72231	2.57247	2.84436	1.98112	1.13312	2.2361	2.98848	2.7839	2.09024	0	0	3.058	1.73298	1.86039	2.47802	2.62629	0.324261	0.542758	1.29336	2.48927	2.35801	2.71978
ERGIC3	2.09582	2.88866	2.93096	2.11846	1.8557	2.87318	2.67268	0.124309	2.69474	2.8231	0	2.35214	1.70503	3.06733	2.59353	2.8821	2.29865	1.30522	0	2.30257	2.59873	0.112639	2.20381	2.9063	0	2.54115	2.23351	2.59871	2.25483	2.70887
FMOD	0	0	0	2.94079	0.700594	2.45028	2.31276	0.124309	2.7136	2.51762	0.0405131	1.67682	0	3.08924	2.62638	0	1.74119	0	0	0	0	0	2.7257	0	0	2.95289	2.28979	2.45718	1.89043	2.40745
PDXDC1	0	2.44692	2.65012	2.66776	0	2.94475	2.23904	2.9375	2.63974	2.57464	0	0	1.90523	2.22176	0.869334	2.50747	2.4161	0	0	2.72873	2.78808	0	2.52244	0.411679	3.07068	1.79667	2.26475	2.77348	2.84072	0
TMC5	0.107803	0	1.38349	2.84663	1.27762	0	0	0	2.45717	2.35073	1.64654	2.88969	2.18166	1.36889	0	3.12689	2.34645	0	2.10347	2.69846	0	0	0	2.52021	0	2.86689	2.27764	0	1.66791	2.50734
GGCT	2.27952	2.35667	3.14317	0	1.98034	2.45518	2.30244	2.67356	2.63745	2.64967	2.64114	1.76039	2.07364	2.10347	3.09623	2.16734	1.81398	2.53342	2.27394	2.54401	2.56321	0	0	2.59779	1.53991	2.61791	1.57161	2.55723	2.20961	2.41844
TMEM248	2.22551	2.52941	2.38334	0	0	0.214879	1.65722	0	0	2.28559	0	2.61363	0.614882	0.193004	0	2.49453	1.84774	0.224647	3.22835	0	1.63681	2.0956	2.264	0	0	0	2.01278	0.0903521	0	0.723187
RAB7A	2.40773	2.57536	2.56667	2.8673	2.84989	1.67879	2.61035	3.10593	2.80385	2.43577	2.71073	2.53512	2.25375	2.49897	2.48627	2.44415	2.04706	2.13724	0.156142	2.37272	2.31768	2.4394	2.89526	2.996	1.27319	1.74639	2.61698	2.56959	2.77843	3.02387
CAPZA2	2.52743	0.700861	0.132466	0.057028	0	2.91265	2.73827	2.76464	2.09752	1.5846	0.0405131	2.83791	2.8078	0.326158	0	2.39726	2.92239	3.01721	0	2.60158	2.30744	2.69568	2.05846	2.48573	2.92585	0	2.5525	2.52538	2.33808	0
FCGR2A	2.10264	0	0.132466	0.057028	2.53579	0	2.99758	0	2.40453	0	0.0405131	0	2.64929	0	2.61964	0.0490554	2.72027	3.00623	0	0	0.0830038	2.50138	0.286843	0	2.98724	0	2.46364	0	0	0
HSPA4	2.34059	0	0	1.70599	0	0	0	0	2.19267	2.46992	3.19719	2.50864	2.26226	0	2.67775	1.68336	1.93645	0	2.1005	2.8732	2.37298	0	0.795188	0	0	0	1.65503	2.37186	0	2.14824
AIM1	0	0	0	0.057028	0	0	0	3.05068	0.0988193	0	2.61884	1.96739	0	0.326158	0	2.12508	0	1.56441	0	2.72969	2.08521	1.41532	3.10086	0	0	0.351164	0.957359	2.40813	0	0
TFG	0	0.0875806	2.77775	2.72441	0	0.214879	2.10444	0	2.22259	2.52924	3.14675	2.5281	2.3859	0	2.61316	2.5191	0.120312	2.1935	1.4019	2.61403	0	2.2826	0	2.83185	0.13671	2.86134	0	0.549485	2.14297	2.6191
PNP	0	2.61219	0	2.45657	3.06335	0	2.11875	0.124309	0	0	0	0	2.39314	3.08045	2.69043	0	2.67686	1.11288	0	0	1.47805	2.22836	0	0	0	0	0	0	2.05948	0
MKRN1	0	0.160429	0.132466	0.057028	0	0.214879	1.85394	0	2.81707	1.79361	2.49527	2.22865	2.71992	0	2.85619	0.771059	1.3622	3.11855	2.77926	0	1.33525	2.23328	1.87352	2.58549	0	0.457442	2.76643	0	1.6723	0
TRIB1	0	0	0	0.265276	0	0	0.881824	0	2.34287	2.03552	2.71321	0.163836	2.16537	1.43616	0.0486557	2.90821	1.99069	0	0	0	2.55717	0	0	0	0	0.351164	2.63206	0	3.09123	2.94815
GREM1	0	0	0	0.791829	0	0	0	0	0	0	0	0	0	0	1.52941	0	0	2.44133	0.156142	2.41659	0.393445	0	2.444	3.20904	2.5689	0	0	2.70297	2.24561	0
COX8A	2.29654	2.6067	2.88705	2.0827	2.3542	2.01995	2.46146	3.00863	2.63463	2.79396	1.93875	2.41713	1.83266	3.03493	2.88738	2.57409	2.2997	2.40236	2.6725	2.48119	2.99822	2.23515	2.49001	2.68584	2.26251	3.02643	2.51981	1.97013	1.90725	2.67917
PARK7	3.03516	0.0875806	2.81058	2.87897	3.07349	0.214879	2.71109	2.72339	2.39391	2.61042	2.43337	2.48291	2.55747	0.193004	2.3573	2.54577	2.78434	2.81696	0.156142	1.96292	2.55156	2.26654	2.67656	2.06974	2.93096	2.90685	2.60411	2.79462	2.08041	2.60624
CBX1	1.13604	1.81967	1.59679	0.057028	0	0.998341	0	0	1.23292	1.22244	2.47725	2.39984	1.94358	2.14368	0	2.24832	0.214423	0	3.22657	0	2.36477	1.59489	1.20841	2.55535	0	2.443	0	0	1.85471	1.51676
RAB37	2.71669	0	0	0.057028	3.0583	2.75054	2.76334	1.20175	2.32011	0	0	0	2.56478	0.193004	2.18766	0.0490554	2.50608	2.85664	0	0	0	2.82629	1.75839	0	0	0.210148	2.87205	0.0622727	0	0.094347
NDC1	2.61019	0	0.132466	2.64807	0	0	0	0	0	0	0	0	0	0	2.78397	0	0.254793	3.11118	0.156142	0	0	0	2.12242	2.97567	0.90468	0	0	2.53662	0	2.0732
PPP4R1	0	0	0	0	3.10136	0	0	0.124309	0	0	3.07911	0.0471056	0.0443756	0	0	0	0	0	0	0	1.86971	0	0	0	0	0	0	2.17724	1.28446	0
FKBP5	2.68553	0	2.87503	0	0	0	2.31157	3.11651	2.40497	2.74812	2.16783	0	1.95513	1.40859	2.86203	2.15298	2.09249	0	0.156142	2.83441	2.45276	2.30674	1.69105	2.55151	0	2.49527	0	2.7259	2.34261	1.04572
DSTN	2.36078	2.18767	2.57044	2.56941	0.497389	3.03966	2.58905	2.96079	2.7885	2.91061	2.62563	2.81666	2.32361	2.7218	1.65986	2.65703	2.65379	0.161855	2.56572	2.76044	2.51093	0.059961	0.485521	2.45795	3.05752	2.97291	2.55839	2.61477	2.62495	2.62854
CKAP5	0	0	2.6121	2.90225	0	2.94443	2.36894	0	0.997507	1.12641	0.0405131	0	2.62027	2.56395	2.98912	2.36059	0	0	0.156142	2.9726	2.59758	2.61301	2.02602	0	0	0	0	2.60756	2.15389	1.93779
FAM120A	2.37597	0	0	0.107429	2.56748	0	0.046169	0	2.1365	0.913652	2.50241	1.76554	2.06968	0.326158	0	1.68764	2.42478	0	0	2.34109	2.64419	0	2.86306	0	2.89851	3.1413	1.70529	0	2.05468	0
SMIM3	0	0	1.71301	0	3.18923	2.56862	1.31683	0.124309	0.0522143	1.22617	0	0	2.50774	0	0	0	2.5652	0	0	0	0	2.77212	2.56539	0	0	0	1.52628	0	0	0
CAP1	2.5693	2.55122	2.15408	2.9567	2.55078	2.38897	2.46364	0.124309	2.50515	2.10559	2.29217	2.66314	3.00386	0	0.0486557	1.88205	2.7289	3.09018	0.156142	2.30047	2.49072	2.87565	2.63792	0	2.8136	2.6752	2.48037	2.74541	1.97198	2.45184
MTMR2	0	0	0	0	3.00095	0	2.69409	0	0.0522143	0.770404	0	0	0	0	0	2.51468	0	0	0	0	0	0	0.0745036	0	3.1197	0.728885	2.43965	0	2.07527	2.53474
KAT2A	0	0	0.132466	0	2.48935	0	0	0	1.85053	0	2.4007	0	0	0	0	0	0	0	0	0	0	1.35155	0	0	0	3.22422	0	0	0	0
CERCAM	2.09973	0	0.132466	1.08227	0	2.65357	0.510986	0	0	0	0	0	0	0	0	2.23553	0	0	0	0	0	0	0.193524	0	0	3.21854	0	0	0	0
SBNO1	1.74991	0	0.132466	1.1605	0	2.02523	0.046169	0	0.403643	1.94204	0	0	2.10739	2.92504	0	2.21418	2.01813	0	3.10172	2.23357	2.54142	2.16462	2.79985	0	2.90256	0	0.965335	0.208632	1.72363	0
RPN1	2.25164	2.76203	2.71564	2.73068	0	1.76322	2.48886	2.88076	2.80315	2.92755	2.57673	2.71818	2.75184	2.90191	1.70882	2.81718	2.68121	0	3.08966	1.48863	2.41821	2.33942	1.6192	0.183778	0	2.33011	2.4478	2.79788	2.36085	2.59728
DSP	0	0	0.132466	1.97844	1.32963	2.74055	0.046169	2.32993	0.0522143	1.77091	0.0775672	3.05239	2.45618	0	2.86005	2.84343	1.31787	0	0.156142	2.94491	2.72102	0	0.138078	2.00015	0	1.45307	2.52047	0	1.76545	2.04532
SLC11A2	0	0	0	0	0	0	2.40586	0	1.49877	0	0	2.1719	2.11534	0	0	1.68977	0	0	3.21733	0	1.59705	2.28092	0	0	0	0	1.34246	0.0322515	2.65891	0
RNF11	1.71361	2.22794	0	1.85904	0.532912	2.70749	2.00357	2.50173	1.56701	1.53283	2.22404	1.66514	1.86187	0.193004	2.51172	2.20908	1.88543	2.65117	0.436262	0.0443839	1.41249	2.53828	2.72951	2.51675	3.20291	0	2.26948	0	1.93905	2.0014
BRK1	2.27823	2.17683	2.18042	2.23849	3.1402	0.214879	2.43437	2.76166	2.60973	2.62917	0.950351	2.76822	2.08339	2.87715	2.47209	2.57616	2.82038	2.94642	0.921955	0	2.42548	0	1.58254	2.74976	2.51398	2.44397	2.4229	1.89728	2.22717	2.53882
CXADR	0	2.9115	0.132466	2.9544	3.03564	0.905335	1.98833	0.124309	1.82056	1.93918	2.9069	2.59772	2.49283	0.510312	0	2.23523	0.0643092	0	0	2.29859	2.35961	0	2.41996	1.2254	2.71913	2.48655	0	0.116726	1.95677	2.59291
HIPK2	0	2.84295	2.94366	2.65053	0	1.83387	2.1526	2.54031	2.71903	2.65923	0	1.96362	2.14811	0	2.18565	2.71569	1.16335	0.161855	0	3.10833	2.74207	0.059961	2.56095	2.09985	2.18063	2.0025	1.56371	1.78515	2.04308	2.64475
ATP6V0D1	2.20463	2.75967	2.67928	2.46501	0.10309	2.4705	2.23792	3.13725	2.85679	2.48593	2.34342	2.27961	1.87949	0	2.57434	0.0931279	2.00187	0	0.156142	0	2.09488	0	0	0	2.78293	2.75242	2.1295	2.00657	2.77717	2.74064
CYB5R1	0	2.84835	2.45304	0	2.91354	0	2.47765	2.88133	2.20426	0.435727	2.93899	2.06881	2.73505	0	2.69315	2.01436	2.45789	2.62336	0	0	0.974251	2.81295	0	2.83854	1.58812	0	2.85578	0	2.10228	0.0337781
DYNLT3	0	2.63751	0	2.74043	3.01207	2.93193	2.00694	3.05717	2.35943	2.36526	2.38314	2.78706	1.76996	2.27262	0	0	2.42583	0	0	2.25901	2.12126	1.88201	2.54224	0.560376	0	2.05078	0	2.64884	2.5113	2.35985
SEPT2	2.3264	2.84337	2.51593	2.82062	0.10309	2.50399	2.16875	0.29977	2.8242	2.747	0	2.91504	2.76093	2.17887	0	2.80082	2.51294	3.05423	0.156142	2.81987	2.62031	2.6275	2.17545	2.64741	2.76481	2.9135	2.90568	1.68355	2.2302	2.80047
BRD2	2.22112	0	2.41544	0.057028	2.32931	0	2.11912	0	1.71685	2.25542	2.67572	2.10349	2.16473	2.82149	2.16184	1.89082	1.45166	1.68906	3.20963	2.05355	2.32769	2.08779	0	0	2.18063	1.7316	2.48637	0	2.15077	1.88437
CCT3	2.40581	0	2.38077	0.88849	0.10309	2.64041	2.76876	0	2.7013	2.87668	2.551	0	2.46938	0	2.91429	2.82657	2.52531	0	2.8444	2.42422	2.92081	0.059961	3.00283	2.84838	1.25572	1.77453	2.54818	2.38336	2.71493	2.71871
RPL24	2.61734	2.51394	2.60331	2.28956	2.49608	2.04069	2.5509	2.23049	2.53723	2.65163	1.57141	2.69692	2.50672	3.16958	2.29387	2.03063	2.73443	2.35653	2.94605	2.12254	2.64502	2.86297	2.25415	2.15283	1.9	2.95529	2.8393	2.29877	2.14956	2.5713
CCDC47	2.08287	2.06722	2.35213	2.6076	0	2.87019	0.0878981	2.0061	2.46826	2.58808	2.24216	0	2.44609	2.42252	2.68969	2.60249	0.487822	2.52119	2.51427	2.629	1.90183	0	2.10745	0	0	3.17761	2.07228	2.84378	2.50248	2.27602
CRYBA2	0	2.02076	2.67733	2.04866	0.83848	1.17849	2.56039	2.62176	2.41639	1.979	0	0	0	2.84399	2.41976	2.05783	2.27465	2.32336	0	2.36774	2.40002	0	2.57154	3.15427	2.6512	2.89255	0.369983	2.28942	2.44624	2.73647
C1orf43	2.54522	2.86203	0	2.49233	2.77116	2.93128	2.61652	0	2.86956	2.20699	2.41005	2.98083	2.2108	2.73003	0	2.71738	2.41423	2.43489	3.05067	2.84496	2.7419	2.53977	2.56716	0	2.85679	0	1.71944	2.2432	2.53943	2.34407
TCP1	2.42738	2.27056	0.980432	2.98137	3.04276	0.214879	0.046169	0.124309	0.853222	2.29646	2.7465	2.51568	2.92407	0	2.23059	2.54026	2.59119	0.0884243	2.34227	2.73651	0.15266	1.743	0	2.52502	2.79571	0	0.566823	1.38938	2.29265	2.1564
ZNF791	0	0	0	0	0	0	2.23792	0	0	1.47613	0	0	0	0	0	0	1.33743	0	3.22546	0	0	0	0	0.183778	0	0	0	0	1.53798	0
CYB561	0	2.52247	2.76196	2.96298	0	1.13996	2.27203	2.79957	2.86979	2.37062	0.0405131	2.63398	0.992185	2.88892	0	2.25415	1.76087	0	0	0.0443839	2.3429	0	0.138078	2.04364	0.13671	2.96272	2.52746	2.8123	2.32712	0.723187
EIF2S3	1.5623	1.53519	0	1.46126	0	0	2.0656	0	1.50401	2.90737	1.40558	2.17457	1.57987	3.08407	1.16181	2.11603	2.50759	0.0884243	2.69393	2.63163	2.36398	2.55918	0	0	2.86999	2.76838	2.5754	2.82791	2.20855	2.19841
PERP	0	2.33344	2.62844	2.73999	0	2.62222	2.19378	0	0.0522143	2.40932	2.65592	2.48714	1.77233	3.17449	2.35708	2.04725	1.92342	0	2.91245	2.59367	2.14021	0	2.18829	1.84841	0	1.6367	2.22228	2.24663	2.46044	2.50591
PRPF38B	1.75208	0	0	0	0	0	0	0	1.81123	0	0	0	2.17234	0	0	0	0	0	3.1999	0	1.85335	0	0	0.312509	0	0	0	2.80805	1.07682	2.05378
ISOC1	1.047	2.77182	2.41005	0	0.10309	0	2.14674	3.17501	0	0	0	1.68306	2.02794	2.79931	2.56167	2.0435	2.0483	0	0	2.597	0.0830038	0	0	2.14798	0	0	2.46087	2.50868	1.80681	2.42417
ATXN10	2.68173	0	2.58073	2.7991	0	0	2.43847	0	2.62723	2.0303	0.498453	0	2.40267	0.193004	0	2.42991	2.56651	0	0	2.76912	1.53499	2.329	0	0.183778	3.1634	2.03611	0	0	2.09903	2.27209
ATP6V1A	2.9341	0.0875806	0.132466	0	0.10309	2.84232	2.38086	0	2.28415	2.57013	0.0405131	0	2.10299	0.193004	2.89858	1.59401	1.33423	2.78679	0	1.2553	1.72959	1.94838	0	0	1.9	3.03549	2.67544	1.3247	1.9661	2.05994
PFN2	0	2.27056	1.44878	2.50471	0	0.214879	2.57618	0	2.09172	2.23734	3.04523	2.34881	1.77154	3.11048	2.65018	2.32987	2.25003	0	1.85707	0.0443839	2.78056	0.059961	2.16279	2.54504	2.15329	2.63766	2.06101	2.63526	2.42468	2.14774
FDPS	1.36657	0.0875806	2.87462	2.7412	3.09158	2.87318	2.37903	0	2.63629	2.41223	2.24216	0	2.36886	2.41229	2.46084	0	2.17721	0	0	2.32459	2.44528	0	2.3192	2.42311	0	2.41063	2.05398	2.20296	2.37921	2.99305
FOXRED2	0	2.58656	0	3.01701	0	0	0	2.50981	2.77428	1.61294	0	1.83118	0	0	0.0486557	2.61021	1.80971	0	0	2.52962	1.8734	0	0	0	3.05822	2.72479	2.49415	1.08557	2.48326	2.6282
NDST1	0	0	0	0	0	2.81468	0	3.17904	0.0522143	0	2.5948	0	2.42641	0	0	2.19605	2.31406	2.67976	0	0	2.30063	0.840233	0.286843	0.183778	0	0	2.31276	0	2.20495	2.0639
BNIP3	0	2.43532	0.132466	2.31919	2.37432	0	2.54898	3.10401	2.53155	2.5618	2.46796	2.51111	0	0	2.58598	2.26921	0.0643092	0	0	2.33917	2.27808	0	2.48843	3.06855	2.23906	0	2.57984	2.21414	2.61841	0
EMC1	2.44133	0	0	0.057028	2.70851	0	0	3.14361	2.01315	0.0584028	0	0	1.22289	0.193004	2.93832	0	0	0	0	0	0	0	0.286843	0	0	0	0	0	0.0328882	0
EIF2AK1	0.266054	0	0	0	2.61403	2.81808	2.31252	3.11618	2.30416	2.47161	0	2.75451	2.27978	0	0.0486557	2.48799	1.54991	2.92968	1.84381	2.32014	0.864408	2.76089	0.485521	2.05989	2.1131	2.3768	0	1.99453	2.16267	0
NDUFS2	0	2.70889	3.07997	2.78071	0	2.60393	2.64589	0	2.60617	2.76034	2.9568	2.27778	1.51788	2.74993	2.4982	2.46583	1.27956	0	1.02195	2.79475	2.57772	2.68266	2.32269	2.63592	2.80462	1.08645	2.48684	2.84099	2.76572	0
PTGES3	2.39313	0.660386	2.81865	2.89088	2.72086	2.84392	2.48743	3.06442	2.8835	2.49383	2.43243	2.14745	2.6436	2.05274	2.58101	2.73283	2.55873	2.49908	2.30575	2.62069	3.0492	2.43611	2.77205	2.46192	2.4043	3.01037	2.19892	2.40904	2.10738	2.89816
SURF4	2.6987	2.32755	2.27717	2.91489	2.43435	0	2.41062	2.75715	2.51015	2.9332	2.61731	0	2.3801	0	0	1.51757	2.17398	2.86529	0	0.0443839	2.32683	2.66675	2.96107	0	1.42971	1.48959	0	2.84675	2.70937	2.85852
SERINC1	2.63528	0	0	2.78172	2.7632	0.551515	2.14708	0	2.56499	2.19955	2.63763	2.91115	2.2788	0.193004	0	2.81153	2.6695	2.71234	0.270752	0	2.27079	0	1.80917	2.79348	2.83947	1.35761	1.91284	2.59702	2.76101	3.03367
SPDEF	0.194097	0	2.47434	2.40675	2.66472	0	2.44377	3.06181	2.54584	2.87351	2.86979	2.76163	1.38833	0	2.49771	2.33591	0	0	0	2.91328	2.23343	0	0.326923	0	2.69452	1.08645	1.64852	1.68076	2.37143	2.44294
SDC1	0	0	2.04751	2.8856	0	2.80738	1.79408	0.75125	2.55997	2.15989	0	2.50834	0	2.70965	0	2.24331	0	0	0	2.60217	2.27808	0	1.8313	0	0	0.819628	1.75932	2.91414	3.067	0.767371
CALM3	2.62028	2.08831	2.71324	2.14457	2.41866	2.98656	2.9338	2.90147	2.47537	2.52328	2.19278	2.39144	2.8311	1.6962	2.78499	2.20875	2.51654	2.75694	3.0243	2.21261	2.46012	2.88789	2.87013	2.30244	1.63895	2.26181	2.84256	1.84697	1.65298	2.0966
CAPRIN1	2.49226	1.46468	0	2.5147	0.10309	2.28708	2.26916	0.124309	1.00305	2.68009	0	3.01159	2.97618	1.31355	2.94146	2.45776	2.07593	0.161855	0.156142	2.88218	1.42983	2.10327	0	0	2.03607	0	2.53794	2.23216	1.535	2.24318
PLXNB2	0	2.64701	2.31924	2.75631	0	0	0.046169	3.02875	2.27863	0	0.0405131	0	1.99895	2.38812	0	2.30641	0.0643092	0	0	2.66451	2.32855	0	2.5676	0	3.02524	2.84078	0	0	2.5014	1.81384
NOL6	0	1.47779	0	0.057028	0	0	0.0878981	0.366536	2.24683	1.1024	0	0	0	0	0	0	0.0643092	0	3.21321	0.0443839	0	0	0	0	2.1131	0.210148	2.57656	0	2.17677	2.05378
NUDT21	1.41623	2.73341	2.53892	0.057028	0	0	0	0.124309	1.90213	2.49	0.0775672	2.66712	1.95977	3.07721	2.75228	2.34539	2.24533	0.0884243	2.72827	2.56512	2.12471	0.747378	2.98804	0.619167	2.09152	0.351164	0	2.45142	0	0
ATP6AP2	2.57811	2.58706	2.4514	2.77492	2.33901	2.45615	2.45296	2.91235	2.59093	2.99463	2.50427	0.0471056	2.13255	2.84399	2.65545	3.02687	2.47074	0	0	2.6067	2.49308	2.26828	0.0745036	1.02045	2.72462	1.06372	2.43297	2.57807	3.0133	2.65785
RPS11	3.02047	2.96525	2.36166	2.39489	2.6361	2.45322	2.56993	2.87562	2.70372	2.59513	2.33701	2.78109	2.63589	3.07435	1.98423	2.54577	2.80491	2.48422	2.70407	2.15183	2.62227	3.0588	2.61624	2.94432	2.56014	2.82286	2.79752	2.04625	1.99087	2.76982
HSPA1A	0	1.38847	0	3.12945	2.95829	2.0356	1.80337	1.95813	1.89015	1.09743	1.80662	1.98731	0	2.03964	0	2.27888	1.19984	1.7858	2.65456	1.56368	1.21972	0	2.61526	2.35902	1.26454	0	1.71384	2.7833	2.40738	2.162
MORF4L2	0.581777	2.88209	2.99169	2.77788	0	2.87578	2.41213	0	2.42105	2.72883	0	0.0471056	2.42903	0	2.3759	0.0490554	1.74868	2.71857	0	2.84449	2.42307	2.18984	2.86947	2.4257	0.597665	2.13569	2.51915	2.53084	2.41454	2.92752
ATP5L	2.49344	2.65888	2.84066	2.20294	2.04993	2.0356	2.30293	3.09008	2.49195	2.75587	0.0405131	2.46213	2.34545	2.27778	2.82783	2.63256	2.5736	2.33486	2.7118	2.21745	2.58871	2.14481	2.34529	1.9718	2.84133	3.08153	2.50455	1.79493	1.64532	2.52057
CHID1	2.13877	0	2.77775	1.68385	0	0	0.160966	3.19549	2.09973	2.35819	0	0.0471056	1.59319	0	2.6119	2.19372	1.78313	0	0	2.18298	2.50123	2.19356	0	0	0.240532	0	2.15882	2.15038	1.95828	2.25054
ESRP1	0	2.40087	0	0	2.59108	2.98799	0	0	1.90766	1.92306	2.20751	0.0471056	0.0443756	2.96396	0.0486557	0.0490554	0.120312	0	1.73413	2.82072	2.49278	0	1.96356	2.93005	2.48865	0	0	2.52826	2.63154	2.75297
TUSC3	0	2.93691	0	2.74065	0.10309	0.214879	2.08844	2.77732	0.381168	1.94418	2.56602	2.83362	0	0	0.527761	2.5815	1.89612	1.16283	0	2.50257	2.65908	0	1.32273	2.69425	0	3.0402	2.50387	0.0622727	1.847	2.66268
DNAJC12	0	0	0	0	0	0	0	0	2.1473	1.97306	2.99866	2.04838	0.925472	3.13485	0	1.86538	2.41075	0	0	0	0	0	0	0.183778	0	0	1.5657	0	2.06978	2.11639
SERINC3	2.64202	0.0875806	0	2.6927	0	0	0	0	1.23615	2.5002	2.62784	3.00701	3.01125	1.71534	2.60236	2.83864	2.64931	0	0	0	1.99256	2.49361	1.62502	2.67631	0	2.43314	2.42372	0	2.62664	2.77898
USP15	2.1103	0	0	0	0.10309	0	0	3.06144	0	2.2348	0	0	2.14006	3.0667	0	2.2442	0.0643092	0	2.70593	1.55854	0.265392	2.43541	0	0	0	0	1.57937	0	2.06215	2.42098
SLC19A2	0	0	0.132466	2.74615	1.28371	0	2.41232	0	2.51254	2.45811	2.63919	0	2.37697	1.99036	0	2.40652	1.25329	0	2.99547	2.40736	2.48537	0.059961	0	0	0	0.351164	0.98842	1.7868	3.03674	2.88855
SUB1	2.5357	2.83337	2.77281	2.49526	1.84252	0.684917	2.5975	0	2.47127	2.92055	2.5529	2.53787	2.50919	2.29165	2.91946	2.74636	2.38894	2.4887	2.68664	3.08533	2.58492	2.44727	2.40423	2.53714	0.942964	2.84194	2.74228	2.09891	3.01745	2.87452
SOD2	2.54383	2.40662	2.17321	0.152585	2.84092	3.03276	2.62826	0.124309	2.37468	1.52357	2.30896	2.79773	2.80106	2.50356	2.26436	1.89941	2.87479	2.64654	0.270752	0.0846495	1.37942	2.8777	2.68537	0	2.82046	2.09422	2.82925	0.0322515	1.66644	2.41871
ACADM	2.17295	2.77476	1.97021	2.47594	0.10309	0	1.55894	3.1517	1.3018	1.93193	0	2.33338	1.93281	0.193004	2.60875	1.44195	1.40788	0	1.84381	0	1.84819	2.00404	0	0.183778	2.14761	0.776622	0	2.88993	1.85039	2.12674
RASSF1	0	0.0875806	2.59117	0.193485	3.15965	2.59342	0.046169	0	2.39548	2.68296	0	2.38982	1.55457	2.85634	0	2.20391	1.65981	0	0	2.30766	2.16342	2.21289	0	2.59837	0	0	0	2.13176	2.3167	1.8613
CLEC1B	0.327766	2.12764	0	0.107429	0.10309	2.40018	2.47341	0	2.72199	0.0584028	0.0405131	1.97747	3.06247	0	2.36736	1.92853	2.96061	2.89275	0.156142	0	0.0830038	1.08292	0.621328	1.58435	2.53416	0.210148	2.02466	0	0	0
SLC35A4	0	1.11612	3.0723	1.76005	0	2.19466	2.32699	0.47544	2.43857	2.68101	2.64816	2.95241	2.11534	2.58657	0	0	2.87442	0	0.156142	2.44366	2.0761	2.10123	0	0	0	0.210148	0	2.71636	2.52253	2.35023
RAB6A	0.107803	0	0	2.81543	0.256175	2.24333	2.7462	2.95429	2.79282	2.48634	2.48967	2.29147	2.13701	2.90796	3.02478	2.38072	2.55179	2.87989	0.156142	2.40936	2.43398	2.05845	0	2.45314	1.4415	0	1.72222	2.35163	2.13101	2.4678
PRNP	0	2.46325	2.53622	1.51472	0.316319	0.214879	0.223492	0	2.36569	2.38554	3.0579	2.35434	2.45552	0.738505	0	2.75894	1.8043	0	0	2.27094	2.36713	0.527476	2.19091	2.82506	2.84063	0.210148	2.3027	0	2.97392	2.45134
EIF2S1	2.06953	1.26547	3.00993	0	0	0	0.193353	0	2.06438	2.40638	1.26259	2.24025	1.46837	3.05402	0.0486557	2.05828	2.22558	0.0884243	0.156142	0	2.02483	1.80565	2.79688	0.758992	0	2.62822	2.35082	2.80795	2.1699	1.12891
ATXN7L3B	1.8031	0.0875806	0	1.73273	2.03193	0	0	0	2.444	2.85714	2.69713	2.39865	2.40928	3.07065	2.05728	1.69189	2.25352	0	2.36394	2.54919	2.78056	2.74314	1.49837	2.3214	0	0.351164	0.804585	2.78599	2.6886	2.88293
SS18	0	2.8478	2.44975	2.63074	2.44866	0.214879	2.33178	0.124309	0.0522143	2.09617	0.0405131	2.33775	2.39971	0.193004	0	2.01436	0.0643092	2.41499	2.47519	2.99297	2.71348	0.059961	2.79388	2.95257	0	2.90417	0	0.141589	1.98384	0
TMEM45B	0	0	2.92914	0.057028	0	0.214879	2.50301	2.8532	0	2.56283	3.09126	2.36948	1.32685	2.19623	0	0	0.98311	0	0	0	0	0	0	0	0	0	2.5715	0.0322515	0	2.28795
TC2N	0	0	0	0	0	0	0.730331	0	0	2.32251	0	0	2.59797	0	2.41005	2.27228	2.23657	2.91574	0	2.24754	0.0830038	0.769796	1.35976	0	3.15201	0.210148	2.24569	0.141589	1.96978	0.121733
RBM8A	2.30023	0	2.92603	2.51951	0	2.6723	1.97046	2.72394	2.08584	2.12335	0	1.84774	1.48244	2.40278	0	2.52285	2.40777	2.03628	3.15325	2.02096	2.5927	1.84688	2.56207	2.48498	0	0	0.0674491	2.25079	2.01065	2.21542
TUBA8	2.04925	0.160429	0	0.152585	0.10309	2.60045	2.30703	0	2.52365	0	0.0775672	2.9345	2.70395	0	0.0486557	0	2.63089	3.05768	0	0	0	2.17548	2.53613	0	1.05534	0	2.86334	0	0	0
HJURP	0	0	2.69394	0	0	0	0.046169	0	0	0	0	0	2.05098	0.193004	3.03629	0	0	0	0	2.68419	1.82828	0	3.05245	0	0	0	0	0.0322515	0	0
PTPRF	0	2.81281	2.14971	0	2.89749	2.79329	0.0878981	0	2.48456	1.90008	1.86542	1.87312	0	0	0	2.10719	2.31674	0.279496	2.61674	0	2.71171	1.45766	2.85643	1.77815	2.88112	2.96886	1.9735	0	1.69079	0
DAZAP2	2.24404	1.93739	2.06785	0.107429	1.60908	2.35841	2.43652	2.77587	2.35504	2.64841	2.82064	2.79343	2.65086	2.71577	2.57214	1.8717	2.63925	2.98615	2.7985	2.42175	0.46172	2.66869	2.63567	0.949476	0	2.50552	3.09069	2.07619	2.05196	2.03051
CTSD	2.8132	2.44309	2.75056	2.46564	0.256175	2.69195	2.55035	3.08844	2.05323	1.55078	0.0405131	1.62102	2.36866	0	0	2.61021	2.65838	2.14151	0	0	0.212674	2.67362	0	0.949476	0	2.59311	2.91091	2.23197	2.33887	0.0337781
KIAA1324	0	0.0875806	0	3.06825	0	0.214879	2.57346	0	2.20668	2.32073	2.76752	2.08588	2.15274	2.59406	2.79484	2.67032	0.0643092	0.448166	0.361344	2.2398	1.62178	0	2.89999	2.6192	0	0.9278	0	2.80549	2.2296	2.13941
SPCS2	2.41059	2.80483	2.43918	2.70932	0.186343	2.01729	2.36874	3.04514	2.77549	2.51838	0	0.0895981	1.73356	3.0238	0	2.77822	2.41209	2.00737	1.76426	2.12605	2.11499	2.20654	2.37232	1.83188	2.58798	1.41321	2.48422	2.82651	2.5184	2.71737
LAMP2	2.28336	0.0875806	0	1.82119	1.65776	0	1.95127	0	0	1.82371	2.89409	2.51034	1.66043	1.33654	0.0924054	2.39266	2.41663	0.0884243	0	2.82444	0.964436	1.99307	3.10535	0	0	0.351164	2.50111	1.08831	2.75486	2.49571
APMAP	2.19145	0.0875806	2.48613	0.057028	0	0	2.44359	2.96409	2.51203	2.59719	0	0	0.417259	3.08766	0	2.40957	2.1749	0	0	1.54276	1.20854	2.22493	0	0.312509	1.62774	0	0	0.0322515	2.6886	2.75365
EGR1	0	1.58081	0.132466	1.72477	0.10309	0.214879	2.58867	0	1.66846	1.58297	3.00387	1.86978	0.0443756	3.05807	1.87009	2.69365	2.57175	2.48034	2.22755	0	2.81241	2.45591	0	0	0	2.40322	1.97813	0	2.16079	1.08787
PSMD1	0	0.408925	0	0.057028	0	2.72981	2.04237	2.66865	1.76326	0.0584028	0	0.255745	2.10994	0	2.90994	1.86679	2.47749	2.64676	3.10098	0	2.69172	0	0.286843	0.183778	0	0	2.10785	2.5002	2.44145	2.50646
SRSF3	2.89133	2.51006	2.04192	2.89455	2.83398	0	2.819	2.87254	2.16435	1.59426	2.37801	0	2.38436	3.04644	0	2.10188	2.55739	2.62731	0.156142	2.78382	2.84393	2.73893	2.64735	2.46585	2.54529	0	2.53582	2.4422	2.74095	2.20569
PAICS	2.75361	0	2.58918	0	0.10309	0.684917	0	0.124309	2.36401	1.90555	0	0.0471056	2.50991	0	0	2.07433	2.89494	0.512969	1.47064	0	0.680422	2.16594	1.66898	0.183778	0	3.11639	2.08446	2.69127	2.14956	0
COPG1	2.45226	0.681095	2.75982	3.05218	0.10309	0.551515	2.60843	0.951999	2.25027	2.28397	2.6704	2.37894	2.17547	1.22188	2.91723	2.64544	2.33249	0.224647	0.156142	2.22918	1.37559	0	2.72402	0	0.555065	2.24676	2.81396	2.52106	2.15077	2.87415
PGD	2.40677	1.34687	0	0	3.10439	2.09977	2.80648	0.124309	0.501308	2.11432	0	2.67592	2.69016	1.72916	0.0924054	0.0490554	1.78198	2.05396	0	2.41694	1.10701	2.90383	0.511313	2.15283	0	2.44494	2.20168	0	0	0
CDK6	2.96048	0	0	0	0	0	0	0	0	0	0.0405131	0	2.85828	0.326158	0	0	2.72954	0	0	0	0	3.04412	0	0	0	0	0	0	0	0
URGCP	0	1.59337	0	0	0	2.68454	2.40125	0	0.812473	2.1731	2.98257	0	2.05222	0	2.82476	2.211	0	0	0	0	1.01143	0	0	3.03442	0	0	0	2.71956	1.54388	2.48722
PDHA1	2.74883	1.84257	2.88382	2.71827	2.70417	0	2.24986	2.84009	2.0438	2.55315	2.39561	0.0471056	1.88804	0	0	1.92975	2.41021	0	0	2.26132	1.79145	0	0.193524	0	0.13671	3.0904	0	2.22184	2.27885	2.05067
SLC25A17	0	0	0	3.12257	0	0	0	2.8528	0	1.88811	2.6062	2.74009	0	1.14208	0	2.56977	2.326	0	1.97522	2.29953	0.0830038	0	0	0	2.74417	2.04105	0	2.28475	2.16291	2.30966
EP300	1.27948	2.30889	0	0	0	0.214879	0	0	1.13506	1.1024	0	1.30881	2.11534	2.80809	0	1.88	1.9057	0	3.17463	0	1.9822	1.77653	2.52584	0.411679	0	0.210148	0	0	2.08577	0.891763
NT5C3A	2.1579	2.53511	0	0.107429	0	1.41439	2.39325	0.124309	2.53497	0	2.37264	2.16989	2.94083	2.75721	0	2.17261	2.62089	3.04874	2.70556	2.24727	1.94126	2.83531	2.87155	0	2.10561	0.210148	2.31241	2.36943	1.99745	1.51139
RBM39	1.84527	1.4842	2.53667	0	1.76592	2.57458	2.48201	0	2.10281	2.42062	2.57481	1.91501	2.68853	2.49198	2.67731	1.24899	2.67024	2.5866	2.62662	0	2.17763	0	1.97919	0	1.72864	2.66714	2.40259	2.74601	2.94563	3.11735
SPINT1	0	0.408925	0.315956	0.354667	0	0.214879	0.510986	2.29195	2.60078	2.19198	2.76694	2.80769	1.95565	2.47522	0	2.10638	0	0.481775	0.156142	0.243836	2.24711	0	0.580602	3.14273	0.13671	0	0	2.2632	2.30636	2.58522
PSMF1	2.08989	2.05542	2.80818	2.61594	0	2.41859	2.51194	3.04579	2.71188	2.47288	2.8918	0.0895981	2.74078	0.326158	0.0486557	2.7396	0	0	2.13488	2.92936	1.93916	2.57004	2.13272	2.54308	1.69754	2.58965	2.81171	2.00887	2.3045	2.72125
CD46	2.52707	2.51126	0	1.2615	0	3.02548	0	2.90165	2.59476	2.75925	0.172857	2.29703	2.894	0	0	2.60982	2.17675	0.0884243	2.08687	2.78878	0.15266	1.79547	0	2.31035	0	0.210148	2.53963	2.57219	2.45111	2.77616
COPZ1	0	2.6879	2.33528	2.81979	0	1.38102	2.73889	2.5332	2.93676	2.8299	2.11837	2.77629	1.53729	3.02426	1.80017	0	2.42919	2.18269	0	2.57056	2.38634	1.0382	2.73746	0.183778	2.38685	0.776622	2.20941	2.33306	2.58375	2.83544
ZFR	2.47457	2.73359	1.70085	3.04278	0	2.37747	1.9992	0	2.26709	2.33018	0.0405131	0	2.26404	0.193004	2.69043	1.70642	0.904311	0	1.25221	0.866201	1.70504	2.15483	1.78983	2.73904	0	2.95047	2.09748	2.86146	2.05528	2.6942
SIGMAR1	2.22841	1.82406	2.56835	2.74823	0	2.66394	1.99281	3.15231	1.41135	2.09214	0	2.31474	1.92064	0	0	0	0	0	2.49667	2.37489	2.00989	0.059961	1.88	0.864595	1.66054	0	2.722	2.65733	0	2.51823
HMGXB3	0	0	2.40459	0	2.08288	0	0	0	2.47108	2.08859	0	0	1.84485	2.96554	0	0	0	0	0	0	2.54846	0	0	0	2.45279	3.11804	1.61087	0.0322515	1.9123	0
STAT1	1.00069	0	0	0	0	0	2.34562	0.124309	1.75163	2.41656	0	1.02156	1.89523	0	0	0	0	2.88808	0.156142	2.8742	0	2.40156	1.96001	0	0.13671	1.70042	0	0	3.10219	0
FOXO3	0.107803	2.31739	0	0	0	0	1.98178	0	1.94322	2.30336	0	0	1.8982	1.70107	0	2.32425	1.72322	0	2.97863	0.527276	2.14154	0	1.85463	2.85386	0	0.987358	2.33322	0	3.07952	0
NACA	2.80599	2.4725	2.81511	2.26775	0	2.13376	2.21803	1.36556	2.69964	2.3904	2.68721	2.80923	2.58638	0	0.883028	2.64107	2.55778	2.36635	3.13725	2.32103	2.65848	2.66328	2.57631	1.80045	2.88239	2.7851	2.70131	2.17299	2.22697	2.77693
SLC16A1	2.66854	0.911152	0	2.7199	0.10309	0	1.95829	2.94962	0	0.109875	0.0405131	0	2.26404	0	0	1.75651	0	0	2.55012	0.0443839	0.0830038	1.92686	2.60529	3.07264	0	0.894649	0	0.539934	2.66427	2.35923
LYPLA1	2.01753	2.57998	1.98808	2.32528	0.10309	2.73903	2.36032	2.81239	2.16511	2.39771	2.66465	2.58909	2.03489	1.50968	0.0486557	2.48187	1.9491	2.42616	0	3.11734	2.19665	2.39591	2.14278	0	2.94922	1.49825	0.0674491	2.14896	2.37476	2.70424
FKBP1A	2.64894	2.65331	2.63674	2.13708	2.97129	2.78012	2.6418	0.124309	2.69215	2.39344	2.4288	2.60284	2.89981	0.193004	2.8776	2.61941	2.68923	2.90452	0.156142	1.97694	1.97451	2.50902	1.42551	2.41964	3.03424	2.42101	2.87962	2.25527	2.29439	2.76297
DMXL1	0	0	0	3.127	2.1302	2.94695	0	0.124309	1.497	2.49921	0	0	1.13995	2.54428	0	0	0	0	0	0	1.27164	1.52788	0	2.1496	0	0	0	1.25801	2.25349	1.60627
CALCOCO2	2.33666	2.8939	2.60254	2.00212	0	1.67292	0.67223	0	0	1.92455	2.67356	0.0471056	1.86761	0	3.10152	2.08042	2.75744	0.0884243	0	0	2.51458	2.71021	0	0.183778	0	1.46249	0	2.42291	1.9214	2.25349
DAB2	0	2.39231	0.132466	0	1.77383	0	0.525751	0	1.16262	0	0.0405131	2.76558	3.0819	0	0	0.0931279	2.05139	2.99028	0	0	1.14136	1.95127	0.938166	0	1.80797	0	2.37701	0	0	0
GHITM	2.62582	0.0875806	3.03807	2.37505	0.10309	2.71879	2.49731	0	2.41639	2.82591	2.3593	2.66239	2.41722	0.193004	0.0486557	2.48596	1.97261	1.10525	0	3.02155	2.33069	2.7168	2.65605	2.76417	0.13671	0.614034	2.6373	2.61135	2.49816	2.52688
CCNG1	0	2.08672	0	0.057028	0	0	2.38929	2.9269	0.0988193	2.33943	2.32271	0	2.51179	2.90494	0	0	3.03198	2.08649	2.84628	2.30743	1.87584	2.3323	2.43514	0.183778	0	0.210148	0	0	1.86602	0
ARFGEF3	0	0	0	2.38671	1.5134	2.24806	0.0878981	0	2.85369	2.79836	2.73367	0	2.11102	0.193004	0	2.0383	1.42645	2.07838	0	2.03713	2.78419	0	2.94844	2.71635	0	2.88663	2.03286	0.530168	2.83685	2.573
EIF3A	1.37697	2.0891	2.62331	2.73114	0.186343	0.465442	0	0.124309	2.27688	1.57805	0.111707	1.77733	1.94198	2.64756	0.0486557	2.00573	2.14913	0	0	2.56039	2.53931	0	3.15716	0	0	1.38071	1.74116	1.62575	2.57036	2.52688
RAB1A	0.54848	0	2.91637	3.00369	2.71327	2.50049	2.65169	0	2.65092	2.45702	3.04092	2.76898	2.32671	2.37806	2.7531	2.53981	2.17905	2.48325	1.43762	2.57119	2.19373	0	2.58316	2.5209	2.87602	2.08764	2.67498	2.7296	2.52914	2.8592
TUBA1C	2.49187	1.07731	0.910244	1.9261	2.64646	2.67052	2.52653	0.220841	2.24336	1.85623	0.572602	0	2.98212	2.32279	2.58343	0.234893	2.56482	0.328189	0	0.417312	2.15518	2.65382	0.286843	2.06779	0.735566	2.24676	3.05207	0.558831	2.13075	2.82883
ABHD11	0.107803	0	2.89185	2.8442	0	2.13782	1.91432	0	2.70141	2.42698	0.0405131	0	1.41067	0	2.62112	2.48392	0	0.0884243	0	2.3629	2.23021	0	0	0	2.59253	0	1.73449	2.41796	3.0838	1.99005
GALNT11	2.29777	1.15176	0.890769	3.01466	0.10309	0	2.59799	0.124309	0.911382	2.78687	2.63419	2.01075	0	0	2.67274	2.45594	1.85166	0	0	2.50257	2.30427	0	2.1549	2.6924	2.98275	0.210148	1.1696	0	2.49149	2.77203
MRPL13	2.23629	0	2.43122	0	0	3.19624	2.32214	0	2.58707	2.23662	0	1.92988	1.69193	2.46032	2.33622	2.50924	1.9005	0	0	2.01332	2.14679	1.87692	2.54387	2.04157	0	0.210148	1.86974	2.15952	2.15771	2.51876
RIOK3	2.31588	0	0	0	0	2.07476	1.96043	0.124309	0	1.45253	0.0775672	2.42524	2.8534	2.04842	0	0	2.55778	3.10545	2.81	2.26388	1.95871	2.37959	0.138078	0	0	0.457442	2.62085	0.0322515	2.58089	2.68798
EIF4EBP1	2.57714	2.93376	2.91731	0.880539	0.10309	2.15372	2.29386	2.95317	2.78787	2.30615	0	0	2.00914	0.326158	0	2.26697	2.45741	0	0	2.168	2.06913	2.29418	2.43365	2.97203	0.96091	2.55867	2.51045	2.58579	1.9453	2.4015
ALDH9A1	1.76278	0	0.132466	1.49762	0	0.357986	2.59267	2.88378	1.969	2.68114	0	2.97702	2.36363	0	0.0486557	0.714776	0.0643092	0	0	1.78179	2.72827	2.93531	2.38956	0.312509	2.51741	2.44591	2.47258	1.00747	2.82234	0
MAP2	0	0	0	3.13641	2.79024	0	0.0878981	0.124309	0.0988193	2.37274	0.0405131	2.40731	1.0016	0.193004	2.54614	1.97218	0	0	0	0	2.73048	0	2.64497	2.02244	0	2.45832	1.50854	1.12747	1.8688	2.36061
NT5C2	1.92196	0	0	0	0	0	0.046169	3.099	0	0.791115	0	2.55484	2.49761	0.193004	0	1.61468	0.0643092	0	0.605154	2.5688	0	0	2.42181	2.95026	0.636457	0	2.45884	2.54376	0.763339	0
FAM179B	0	2.29877	0	0	0	0	0.046169	0	1.83051	0	0	0	2.07166	0.193004	2.75735	0	0	0	3.17488	0	2.21986	0	0	0	0	0	0	0	0	0
MVD	2.59054	2.29288	2.88281	1.56231	3.1094	0.214879	0.78955	0	2.34937	0	2.4501	2.28943	1.56103	1.26355	2.6746	0	0	0	0	2.69855	1.35184	2.2826	0	0.797118	2.57278	2.67004	0	2.26082	2.23777	2.64507
ATP6V1E1	0	0	2.39284	1.82119	2.14711	0	1.39211	3.06492	2.24272	1.88486	1.93334	2.52766	2.26506	2.78079	2.97994	2.42232	2.61082	2.22265	0	2.16895	1.95971	2.14893	1.41626	2.5623	2.87495	1.35761	2.17764	2.11074	1.96128	0.709691
INA	0	0.0875806	2.1945	2.6508	0	0	0	0	2.17782	2.42204	2.87094	2.5018	0	3.09631	2.82691	2.44172	2.299	0	0	2.1768	2.34373	0	2.46317	2.70611	2.55255	2.51964	2.65477	0	0	0
SYBU	0	0	0	1.16469	0	0	0	0	0	2.34058	2.99231	0.0471056	2.37971	0	0	2.76128	0	0	0	2.46819	0	0	0.0745036	2.54699	0	0	2.47429	2.25247	3.05401	0
DDX39A	2.48351	0	2.41365	0	0	0	2.58628	0	2.26679	0.109875	0	2.34702	2.5237	0	0	0.0931279	2.58384	0	2.61126	2.91294	2.76119	2.24914	3.02487	0	0.13671	0	0	2.88647	1.51145	0
RPL35A	2.83735	2.4822	2.62551	2.40267	2.66067	2.00372	2.41961	2.88246	2.52232	2.92451	1.57481	2.31547	2.37005	2.68375	2.08481	2.54206	2.63024	2.3009	3.12318	1.88019	2.61921	2.94651	1.94551	2.30244	2.29219	2.52693	2.72791	2.12578	2.25672	2.64666
ATP6AP1	0	0	1.84627	2.64725	2.81248	2.69589	1.39013	2.71515	2.83843	2.44798	2.95066	2.07388	2.17328	0	0	0	2.62122	2.6773	0	0	2.39416	0.159613	0	2.90828	1.47505	2.88557	2.41427	0.0322515	2.35786	2.186
PCBP1	2.43553	1.87996	1.81422	2.35237	0	2.04573	1.51362	2.95811	2.33293	2.17769	1.9089	0.375624	2.49791	0	2.71592	2.54621	2.30143	1.99664	2.53008	1.95418	2.31988	2.12211	2.00162	2.50618	3.13256	2.46854	2.73117	0.499479	1.90257	2.26356
TET2	0	0	0	1.75899	0	0.357986	1.89116	0.124309	2.32329	2.44887	0	0	0.121476	0	0	0	2.2955	0.0884243	3.17676	0	0	0	1.97662	0	0	2.60936	0	2.56157	0	2.04278
RBMX	2.5918	2.48729	2.72595	2.39709	0.416223	0	2.80762	2.95236	2.25121	2.0767	3.00421	2.4559	2.29092	0.887324	2.65533	2.44824	2.65333	2.60085	1.15874	2.81324	2.50007	2.77784	0.72463	0.998056	2.29137	0	2.37517	2.95265	2.04831	2.65241
TOB1	0	0.803622	2.06917	2.56129	2.79883	2.19109	1.56429	0.124309	2.15746	2.74521	2.98841	2.99846	2.40008	0.691697	2.21768	2.69898	2.02538	0	1.27274	2.45968	2.53878	0	2.41655	2.43504	2.59864	0.542758	2.12678	2.92497	2.47269	2.40759
DEK	2.42417	0	0	0	0	0	1.71909	0.799508	1.86135	0	0.848928	0	2.06367	0	3.15296	1.76462	2.50239	0	0	2.32613	2.38408	2.38836	1.42245	0.67094	0	1.33321	1.32556	2.83369	0	0
WDR45B	2.27629	1.1783	0	0.761251	0.10309	1.05085	2.10367	0	0.717327	2.73624	2.25178	2.72216	0	0	0	0	0.0643092	0	0	2.709	2.23556	0	0	0	3.14239	1.25051	1.88807	0.939963	2.11584	2.24896
SCARB2	0	0	0	2.48321	1.75173	0	0	0	2.31369	2.01063	0.111707	1.95927	1.82011	2.94175	0	2.47375	2.28949	0	0	2.83843	0.0830038	0	0	0	0	3.05139	2.61504	0	2.03622	2.68956
SCG2	0	0	0	0.107429	0	0	0	0	0	0	3.1946	0.0895981	0	0	0	0	0	0	0	0	0	0	0	0	0	0	0	0	2.16711	0
NDUFA4	2.66485	2.53765	2.67439	2.19328	2.64304	2.70749	2.61249	2.87408	2.81724	2.8574	2.66299	2.73508	2.50175	2.74339	2.33812	2.26189	2.73811	2.75505	3.00838	2.42877	2.83049	2.34089	2.51505	2.41703	1.62393	3.17455	2.80019	2.58439	2.19503	2.64887
RPL23	2.74621	2.47152	2.55604	2.62398	2.62658	2.38095	2.54358	2.7887	2.26679	2.64432	2.3374	2.60851	2.59513	2.35508	2.08354	2.51117	2.725	1.90082	3.14713	2.12987	2.6292	2.7341	1.89475	2.84578	2.35683	2.98706	2.83291	2.19126	1.84408	2.79011
BPGM	0	0	0.132466	2.2581	0	2.67759	2.41831	0	0	1.30723	0	0	0.0443756	3.16245	0	2.67572	1.71927	0	0	0	0	0	0	0	0	0	0	0.0903521	2.03842	1.90496
REEP5	0.107803	2.40164	2.43007	3.02208	0.10309	2.92604	2.38288	0	2.45445	2.43463	2.17156	2.60643	1.55846	1.69128	0	2.26528	1.27956	0.0884243	2.76173	2.75661	2.77307	0.059961	2.27879	2.91109	2.55792	0	0	2.52096	2.35425	2.03701
KIF5C	0	2.62342	0	2.61461	0	2.98281	0	0.124309	1.92382	2.41871	0	2.05325	0.789855	0.854623	0	1.62218	1.46136	0	0	0	0	0	0	3.07341	0	0	2.40832	2.12653	1.81368	2.57243
CASC4	2.44923	1.89257	0	2.51058	0.10309	0	1.68324	0	2.39481	2.121	0.0775672	2.93808	1.33986	0	2.30879	2.26528	1.89524	2.44097	3.0714	0	2.47508	2.53039	0	0.183778	0	2.88873	2.17178	0.228862	1.40997	1.96413
POLDIP3	0	0	0	2.6813	3.04811	2.80954	2.3772	2.65486	2.33499	2.43232	0	2.60986	2.41309	0	0	1.6096	0	0	0	2.80942	0.922793	0	2.81999	1.30025	0	0.614034	0	0	1.09367	1.04572
ATRAID	1.82744	2.6865	2.68699	0.152585	0	2.21715	2.59092	0.124309	2.17152	2.11239	0	0.375624	2.076	3.10973	2.36158	2.33519	2.08286	0	0.500138	0	2.7706	2.47871	2.76415	1.32259	2.82864	2.01574	2.40027	2.56084	0.739108	2.4775
PF4V1	2.40964	2.21866	0.132466	0.057028	2.66346	2.74407	2.35411	3.07229	2.12873	0.0584028	2.30224	0.0471056	2.3101	0	2.21108	0	2.17211	2.78454	0.156142	0.0443839	0	2.90045	2.51679	0	2.5512	0	2.65072	0	0	0
XPO5	0	0	0	1.88995	0	3.18821	0	0	0	0	0	0	1.95254	0	0	0	0	0	0	0.0443839	0	2.48612	0	0	0	0	0	0	2.01298	0
MAP3K13	0.107803	0	2.52156	2.88719	0.956046	0.214879	2.04633	2.13842	2.11319	2.62117	0	2.33614	2.12875	0.510312	1.10907	2.61741	1.2335	0	3.13367	1.77163	1.93173	0	2.41279	0	0	1.89992	1.62839	1.93929	2.07094	1.50485
ATP6V1H	0	1.89996	1.72192	1.69383	0.901229	0	2.46129	2.28752	1.79907	1.34555	0	2.38595	0	1.92622	0	0.753096	0	0	0	0	0.782086	0.059961	0	3.1491	1.6201	2.81424	0	1.49549	2.63929	2.22828
TSPO	1.89006	2.20917	2.59513	2.29731	2.87169	2.84312	2.51239	2.43892	2.48365	2.61786	2.33525	2.41884	1.53864	2.93305	0	1.34333	2.26119	2.17357	2.90899	2.21801	2.28667	1.83009	2.38423	2.16552	2.99021	2.38467	2.51604	2.60207	1.86741	2.97875
LBR	0.107803	1.15854	0	0	1.72187	1.78199	2.22881	0	1.62069	1.83299	0	1.76724	1.76757	0.193004	0	2.09275	2.17583	0	3.16097	2.58012	2.32683	2.39384	2.47476	2.24525	0.240532	0	0	2.03589	2.43909	2.80213
KMT2C	0	2.30507	0	2.91526	0	0.214879	0	0	2.1477	1.37552	0.930879	2.29978	0.269665	2.08588	0	1.90784	2.29691	1.40075	3.07584	0	2.20699	0.059961	2.444	2.02244	0	2.89634	2.10385	0	2.5217	1.01966
NOC2L	0	0	2.47278	0	0	0	2.13045	0	0	2.69938	2.49432	0	0	0.193004	3.10225	0.0490554	0	0	2.8579	2.72275	0.212674	2.16681	0	0	0	1.74151	0	2.21862	1.92951	2.54578
SHISA5	0	2.63974	0	2.85869	0	0	2.68149	0.124309	2.7137	2.0607	2.96663	0.354151	2.076	1.26355	0	2.53514	2.31338	2.34825	2.02586	0	2.16655	0	0	2.81816	2.76176	0	2.3891	0.454865	2.42801	2.92901
NFKBIZ	0	0	0	2.7577	0	0	2.36727	0	2.6671	0	0	0.163836	0	3.04578	0	2.9852	1.70583	0	2.22308	0	2.38634	1.20686	0	0.183778	0	2.04837	1.29706	2.54595	2.31489	2.35568
TEX264	0	0	3.13428	2.30553	2.54152	0	2.83354	2.58219	2.08721	2.61756	0.0405131	0	0	0	2.26239	2.49965	1.85458	0	0	2.17555	2.67134	1.6264	1.47723	0	0	0	2.10785	2.16322	2.06037	2.34375
BDP1	1.69673	0	2.83163	2.10861	0	0	2.11652	0	0	2.10066	0	0	0.579453	0	2.51817	1.69294	2.19571	0	3.15667	0	2.1571	0	2.23281	0	0	2.12366	1.85978	0	2.12181	1.49485
BCLAF1	3.09099	2.47931	0	2.58028	2.16098	2.44232	2.18623	2.6979	1.01393	1.97571	0.0405131	0	2.36886	0.972827	1.9357	2.52735	2.42348	0	0	0	2.60536	0.276072	2.94615	0	2.50853	0	1.08239	2.49121	2.54139	0
NUDC	3.04021	0.0875806	2.68347	0	2.4142	2.4542	2.31014	3.01659	1.99948	2.36147	2.3374	0	2.48951	0	0	1.64038	1.88362	0.224647	0.898863	2.44383	2.64585	2.4109	2.36816	2.72115	0	0	2.62864	2.60006	1.75836	0
SDHD	2.02105	2.6218	2.738	2.63443	0	0	2.45296	2.73308	2.19973	2.48532	0.0405131	0	1.98564	0	2.46773	2.64555	2.32534	2.19849	0	2.24727	2.32293	2.66118	2.43125	0	0.240532	3.14865	2.03014	2.38017	2.68558	2.49448
COPS7A	0	0	3.07725	2.53401	0.10309	2.551	0	0	2.74694	2.69498	2.79034	2.67054	0	2.25677	2.62577	0	0	0	0	2.59794	2.22751	0	0.832604	0	2.66774	0.457442	0	0	2.20109	1.8176
NGRN	2.42324	2.823	2.7657	0	2.12847	0.214879	2.86122	2.85401	2.44777	2.02797	0	0.0471056	1.41248	0	2.58798	2.27587	1.89081	2.46583	3.0388	2.78726	2.19373	0	2.26311	2.73443	2.6414	0	2.35049	1.55255	2.45866	2.49996
ECH1	2.12706	3.06744	2.80285	2.59647	2.60023	0.357986	2.61875	2.57459	2.71338	2.6044	2.82688	2.50055	1.7587	2.03964	2.9907	2.38373	2.50737	2.37553	0	2.71938	2.78956	2.40461	2.56958	2.6849	2.89115	2.69692	2.88479	2.5002	1.66349	2.12173
CRAT	2.13966	0	0	2.72349	1.90762	0	2.38248	0	2.32011	2.77976	0	2.05763	2.44256	0	2.91051	2.28566	2.53815	2.41687	0.156142	2.80475	2.75043	2.55918	1.32657	2.85097	0	0.351164	2.06731	2.39887	3.00341	1.81168
SLC25A1	0.107803	2.79249	1.97021	1.33501	0	0	2.19627	0	2.49533	2.70913	0	2.3193	2.17391	2.56196	2.66144	2.47445	2.42426	0.0884243	0	2.72125	2.46922	0	0.535659	3.10704	0	1.56934	2.2003	2.39511	1.8688	2.77232
UBE2N	2.04486	2.29238	2.46222	0	2.48327	0.214879	2.43954	0	2.62775	2.7883	2.18949	2.78747	2.1284	3.12475	0	2.36217	2.50239	2.53686	0.361344	2.02229	2.437	2.57946	2.51999	2.02891	0	2.82932	0.586169	1.65929	1.83866	2.5657
MAT2A	2.68679	0	2.83026	2.66183	0	0	0	0	2.69608	2.43509	0.143357	2.59482	2.28563	2.04624	0	2.49001	2.65425	0.161855	1.49535	2.43241	2.88847	0.112639	2.74058	2.6626	2.05204	2.569	2.42152	3.04638	2.093	0
PRKDC	2.88627	0.0875806	1.12977	2.59647	0	0	0	2.10471	0.179269	2.23516	0.0405131	0	2.68343	0.193004	2.65636	2.143	2.07477	0	0	2.5207	2.13287	1.3846	0	0	0.13671	3.07884	0	2.72703	2.41743	0.276392
WAC	0	0	0	2.00151	0	2.47704	0.27814	0	0	0	0	0.415627	2.65636	1.4536	0	2.37331	0	0	2.89581	2.91906	2.88669	0	1.84891	2.93379	0	0	2.05974	0	2.37201	1.65243
BCAP31	2.68325	0.660386	2.33528	2.41174	2.71101	2.72091	2.63901	2.77321	2.50079	2.71084	2.43509	2.19664	2.56896	0.427924	0	1.99693	2.57619	2.36083	0	2.17773	2.25886	2.83737	2.39581	2.32467	3.11651	0.210148	2.81786	1.80501	0.858228	2.47902
PNRC2	2.45827	2.1262	2.419	0.057028	0	0	0	0	1.68481	2.36337	2.95492	0	1.88011	0	0	2.59119	0	2.47348	0	0	2.25072	2.28826	3.08598	2.71854	0.862693	0	2.34161	1.75444	2.30973	0
FBP1	0.107803	2.8211	2.236	2.4383	0	2.58771	2.7372	3.00094	2.26044	2.49762	0	2.3292	0	0	0.0924054	2.68665	1.44425	0	0.156142	2.64696	2.71963	0.059961	0	2.80005	2.77274	2.77341	2.79612	2.6305	0	2.47855
ARF5	2.27499	2.51394	2.43692	2.0263	2.43435	2.56181	2.41906	2.65069	2.11702	2.61545	2.12923	2.3841	2.24026	0.193004	2.61316	2.45794	2.67598	0.0884243	2.68315	2.45067	2.70019	1.88704	2.72125	2.18388	3.19128	2.72326	2.50157	2.33275	1.45656	2.51244
SLU7	2.26911	0.565991	0.132466	2.76822	2.75673	2.60045	2.43186	0	0	1.66731	0	0.0471056	2.52244	0	0	2.20391	0	0	0	0	0.15266	2.25597	0	3.12077	0	0.9278	0	0.908065	2.30433	0
SC5D	1.97562	2.92967	0	0.152585	2.2414	2.72929	2.49154	0	2.27717	2.5718	2.16319	1.40488	2.17013	0	0.0486557	1.48821	2.14369	2.24273	1.6014	0	1.1347	0	0	2.91278	0	0.457442	2.75734	0	2.60835	2.97661
RTN4	0.821839	0.700861	3.05038	2.63499	0.784645	2.4483	2.20364	2.47316	2.40278	2.55245	2.69112	2.02788	2.4583	2.28666	2.44413	2.50618	1.93805	2.94951	0.270752	2.23684	2.56121	1.60138	2.48125	2.31481	2.4738	2.98342	2.4069	1.53727	1.95336	0
SGMS1	1.99213	0	0	2.53294	0	0	2.67936	3.09148	2.02115	2.00756	2.92499	2.67781	2.05675	0.193004	2.48509	0	2.10844	0	0	1.63093	2.2248	0	1.75839	2.38335	0.240532	0.210148	1.1696	0	1.87431	1.14931
PFDN1	1.17043	0	0	0	2.56558	2.67171	1.64194	0	0	2.43692	2.3812	2.64256	2.26277	2.62395	2.44524	2.34515	0	0	2.10495	2.07016	1.25161	2.40789	0.242685	0.183778	1.79528	3.15095	2.13702	0	1.60398	0
KIAA1109	0	1.93739	0	2.46334	2.92833	0	0	0	0	2.12429	0.0775672	3.0484	2.39597	0.326158	0	0	1.51536	0	0	2.07765	2.64544	0	0	2.81044	0	2.31598	2.6122	2.60962	2.10147	1.9221
SGSM3	0.266054	0.0875806	2.38077	1.75472	0	0	2.22476	0.124309	2.46901	2.58824	0	0	0.0443756	0	0	0	0	0	0	0	2.13756	0	2.79454	2.49971	0	3.07042	0	2.44124	1.86368	2.91046
MFN2	2.25912	0	1.15216	1.3779	0	0	0	0.220841	0	0	0	0	2.62283	1.85093	0	0.0490554	2.32893	3.04301	0	0.0443839	0.0830038	0	2.77792	0	2.94487	0	2.49765	2.56396	2.46126	0
IMP3	0	2.30651	0	2.13126	0	0	2.14465	0	0	1.71682	2.50666	0	0	0	0	2.14075	0	0	3.17789	1.99386	2.35519	0	0	0	0.13671	0	1.88901	0	1.01871	0
RPS7	3.03108	2.09925	2.8203	2.1353	2.44114	0	2.02754	2.80704	2.49284	2.34765	1.9068	2.62487	2.43747	2.22755	2.34562	2.09317	2.76845	1.97744	2.97267	2.43909	2.68003	2.93695	2.82269	2.69839	2.66218	2.19991	2.68338	1.85593	2.1231	2.52363
C5orf30	0.107803	0	2.34589	0	0	2.8104	2.63463	0	0	2.40883	2.77063	2.19505	2.56504	0.510312	0.0486557	3.06099	0	2.2071	2.82991	0	2.03083	0	0	0	0.324261	0.894649	0	0	1.432	1.94502
STARD7	2.1084	2.59552	0	2.68282	0.10309	2.30946	0	0	0	1.36486	2.60851	0.0895981	1.73956	0	0	0.0931279	1.45411	0	0	2.42475	2.32812	0.059961	3.07994	0	0	2.92037	0.0674491	0.0622727	2.2302	0
LEPROT	2.25641	2.44379	0.132466	0.057028	0	2.24333	1.20796	2.99733	2.1204	2.20931	0.0775672	1.81243	2.48141	0	0	1.14347	2.43788	2.86045	0	0.0443839	0.212674	2.53058	0.286843	2.8745	2.91602	0.210148	2.16734	0	2.34877	0
MTRNR2L8	2.42555	2.33881	1.01169	2.36596	2.47556	2.83466	2.25854	2.94229	2.29525	2.27643	1.71795	1.97799	1.99519	2.98459	1.88911	2.00981	2.22722	2.1575	2.93746	1.64386	2.3404	1.99956	2.31054	2.50332	1.58812	2.90078	2.41371	0.980315	1.5884	1.85936
MARS	2.71575	2.79202	0	2.9655	0	0	0	0.124309	2.86896	0.0584028	2.75172	2.49438	2.16152	2.40661	1.81144	2.48477	0	0	0.500138	2.38155	0	0	2.58843	0.183778	0	2.78598	1.98498	2.49786	2.81161	2.67696
HNRNPU	2.67505	0.222795	2.62698	2.345	0.596275	0.214879	0.957887	1.6965	2.14173	2.4695	0	2.42468	2.25035	1.80394	2.5981	3.11339	2.5919	2.08969	0	2.4712	2.75092	1.28353	2.80574	2.00243	0	2.78819	2.40201	2.3169	2.33918	2.03926
GAS2L3	0	0	0	0.354667	0	0	0	0.124309	0	0	0	0	0	0	0	0	0	0.0884243	0	2.38752	2.55717	0	3.17158	0.183778	0	0	0	2.03589	0	0
LUC7L3	2.64007	2.20737	0	1.57385	0	0	1.79251	0	1.79017	1.6424	0	2.05545	2.32273	2.44051	2.25416	0.0931279	1.25329	0	3.18013	2.33487	1.74795	2.24732	2.20987	0	1.31404	2.35108	2.02741	2.0625	2.16874	2.11125
TMEM50A	2.20233	2.11443	0.132466	1.92826	2.32106	2.83426	2.59922	2.60921	1.57299	2.18754	0.29617	2.77344	2.41775	0	0	1.72929	2.72343	2.93278	2.16802	1.87023	0.15266	2.04764	2.5634	0	2.95603	1.61099	2.87817	0.0322515	2.46362	2.69921
KIAA0101	2.80041	0	1.85066	0	0	0	0	0	0	2.37327	0	0	1.89583	0	3.14965	0.0490554	1.8043	1.91774	0	2.34932	2.09267	0	1.87461	0	0	0.210148	0	1.60795	0	0
DCTN1	1.93636	0	2.64664	0	0	0.214879	2.48137	0	0	1.66731	2.77041	0	2.43007	0	0.0924054	3.03624	2.14468	0.0884243	0	2.63228	1.78098	0	2.94652	0	0	0.351164	0	0.0622727	1.60483	1.93248
FLNB	0.107803	0	0	2.72268	0.10309	1.9254	1.91074	0.124309	2.83113	2.48101	2.39063	2.6483	1.83744	2.3475	0	2.53801	2.4761	2.76138	0.156142	3.07837	2.69928	0	2.6857	0.183778	0	2.02092	2.48158	2.65836	2.53745	2.21457
ZHX1	1.50885	2.63996	2.6983	1.40029	0.10309	3.14524	2.05671	1.97826	1.94068	2.36687	0	2.37748	1.33772	1.89949	0	2.65965	0	0	0	2.48135	1.93493	0	0.363614	2.35094	2.01486	1.06372	0	1.147	2.33933	0.859011
AIFM1	1.08884	0	1.25813	0.057028	0	0	2.15974	3.0008	0	2.27043	2.59867	0	0	0	0	0	2.41875	0	0	0	1.0998	1.36563	0	2.92054	2.93172	2.33388	1.98649	0	1.11777	0
HNRNPDL	2.03707	2.5665	2.36835	0.152585	0.10309	0	2.42532	0.220841	1.74668	0.302671	2.32952	2.56444	2.6119	2.82948	0.0486557	2.22638	2.36088	2.28236	2.84974	1.72668	2.51958	2.18399	2.37267	3.11677	0.555065	1.89992	2.53412	2.48763	2.56267	2.64051
TMED4	1.52376	1.94407	2.54602	2.71027	2.54518	2.74307	2.6198	2.01592	2.65951	2.61666	2.44814	2.35675	1.78555	3.01073	2.89302	2.48867	2.16931	0	0.156142	0.0443839	1.63043	0.112639	1.38392	2.86586	0.13671	0.542758	2.22663	0	2.2835	2.79068
NOLC1	2.0968	0	0	1.93041	0	0	1.54943	0	0	2.0094	0.0405131	0.0471056	2.66148	3.03359	0	1.41684	0	2.12931	2.7991	2.30835	2.69302	1.61563	0	0	0	0.210148	1.75163	2.92964	2.47223	1.28326
ELOVL5	2.52779	0	0	1.33782	0.803341	3.0724	2.39502	0.124309	2.19374	2.62622	0	0	2.07443	1.28927	0	2.86337	1.38278	2.81275	0	2.63141	2.472	1.67793	2.48605	0	2.42952	2.26623	2.53963	2.26575	2.57366	2.71757
COPS6	2.51452	2.73734	2.92345	2.51896	0.10309	2.15954	2.58501	3.08844	2.603	2.14849	0.0775672	1.7543	2.39333	2.36041	2.60146	2.57103	2.51166	2.15131	0	2.46033	2.2361	2.08462	0	2.88147	2.65761	2.6153	2.32085	2.80664	1.94685	2.56618
BAMBI	0	2.68989	0	0	0.10309	0	2.60312	0	2.03519	1.85186	2.27606	2.73718	1.74379	1.75979	2.53094	0	0	0	0.649457	0	2.17945	0	0.0745036	3.07495	0	0	2.88669	2.25003	2.14469	2.40108
CHAC1	0	0	0	0	0	0	0	0	0.795038	0	0	0	0	0	0	0	0	0	0	0	1.07743	0	0	0	0	0	0	0	3.17835	0
ANO6	2.42738	0	0	0.107429	0	0	2.74542	3.12078	2.0433	1.71442	0.0405131	0	2.52216	0	0	1.09202	2.19527	1.67685	0	0.0443839	0.0830038	2.75719	1.13754	0	0	0	2.13702	0.0322515	0	0
TMCO1	2.44923	2.39348	2.77386	3.09236	0.10309	0	0	2.64779	2.47944	2.81398	2.2738	2.0867	2.38301	2.71623	2.42694	2.75466	1.87998	2.30286	0	2.77237	2.76087	2.14619	2.32616	0.183778	2.65084	2.81714	2.39413	1.76722	2.57819	2.58118
TWF1	0.107803	3.03296	2.49514	2.60548	0	0	0.947017	2.99632	1.75163	2.24238	2.24192	1.92636	0.554119	0.193004	0	2.16237	0	0	0	2.39923	2.20128	0.059961	0	2.71854	0	0	1.70095	2.12428	2.27831	2.59817
TMEM87A	2.25164	0	2.96416	0.057028	0.10309	0	0	2.97566	1.97668	2.53547	0	0	1.71595	0	0	1.28276	2.20054	0.949559	0	0	2.34082	0	0.193524	0	2.86498	0.210148	2.69443	2.15696	2.64652	2.19461
C1orf116	0	0	0	1.37018	0	0	2.70805	0	1.81719	2.45483	0	0	2.37795	0	3.12014	0	0	0	0	0	2.53586	0	2.72233	2.59022	2.21818	0	0	0	2.34647	2.2762
CLIP1	1.23197	0	2.6701	3.08229	0.10309	0	0.046169	0.124309	2.02797	2.08139	0	2.43631	2.48495	0	0	2.66022	2.25236	0	0	2.77825	2.42479	1.65293	2.83759	0.183778	2.38817	2.12366	2.34194	2.63711	2.16103	0
ZNF207	2.63329	1.42278	0	0.230862	2.90334	2.43727	0	0.124309	2.60036	2.34877	2.66244	2.63983	2.70377	0	0	2.41559	2.34583	0	3.03846	2.73933	2.19839	0.981679	0	0	1.85079	0	1.96091	2.41962	2.74416	2.29761
AHCY	2.3666	0	2.4403	2.43272	2.71192	1.96632	2.14847	0	2.83374	3.11333	2.63753	2.34567	2.47426	0	0	2.40509	1.60833	0	0	2.66734	2.71858	2.4475	2.23895	0.864595	1.97249	2.17715	2.49742	2.66982	2.33761	0
CD276	0	0	2.11071	2.93538	0.186343	0	2.64169	2.78091	1.90697	2.1148	2.10558	2.75591	2.57955	0	0	2.92396	0	0	0	2.90892	2.4147	0	2.56826	1.60755	2.22684	2.47943	2.64596	2.69527	2.41481	2.32654
UBE2T	0.107803	0.0875806	3.06808	0	0	2.5367	0.046169	0	0.0522143	0	0	0	0.0443756	0	2.93295	0	1.65676	2.10689	0	2.5008	2.59988	0	2.20533	0	0	2.62694	2.04945	2.28214	0	0
HIGD1A	2.11125	2.67844	1.88629	2.41691	2.99687	2.69025	2.52754	0	2.36736	2.12476	0.0405131	0	2.60557	2.00502	3.06969	2.62903	2.56914	2.46246	0	2.50521	2.43465	2.34001	0	2.09802	0	2.47038	2.02189	1.90693	1.93312	1.92795
MORF4L1	2.86157	2.43781	0.890769	0.960887	0	0.214879	2.10787	0	2.45132	2.35212	2.20698	2.88885	2.16313	0	2.63038	2.09817	2.46246	1.41228	0	1.90647	2.68326	2.57297	2.96347	2.01587	2.83667	1.86077	2.87048	1.62969	1.89785	2.2289
IRF2BP2	2.46587	1.44771	0	2.10909	2.83772	0	0.912675	0.220841	0.140904	2.02972	1.30876	1.3039	1.7886	2.04405	0	2.52051	0.953283	0	2.19642	0.0443839	2.47446	2.23515	0	3.12986	2.52658	0	2.11012	0.657638	1.72039	2.12936
ADSS	1.47332	0	0	0	0	0	1.56694	0	2.21148	0	0	0	0	3.17302	0	0	0	0	0	2.34258	1.76713	0	1.10687	0	1.98763	0	0	2.31105	1.88513	0
ETFA	1.89006	0.27732	0	2.55181	2.80233	2.46577	1.96203	0	2.02168	2.68296	2.67149	2.46962	2.87623	2.70679	2.79985	1.98634	2.60241	2.871	0	2.11757	2.55641	2.76522	2.48632	2.56667	3.04044	1.77905	2.25064	2.15486	1.90215	2.40511
CAPN2	0	2.75355	0	0	0	0.214879	0	0	0	1.45692	0	2.57423	0	0.326158	3.08983	0.753096	2.34079	0.279496	0	0.0443839	0	2.4094	0.768324	0	1.5161	0	2.83227	0.0322515	0.0634603	0
CALM1	2.59925	1.57569	2.37753	2.37144	2.7654	0.214879	2.83489	2.91341	2.30333	2.68863	0.0405131	2.33013	2.35997	2.23751	0	3.03514	2.78251	2.79614	2.81058	1.76284	2.88965	2.50802	2.0321	2.60239	2.79002	2.61922	2.74016	2.55603	2.50226	2.62422
WDR20	0	0	0.132466	0	0	0	0	0	2.34713	0	0	0	0	0	0	0	0	0.0884243	3.17249	0	1.03737	0	0	0	0	0	0	1.50501	0	0
CNOT1	0	0	1.83282	0	0	0	0	0	1.79196	2.26909	0	0	2.27186	2.56725	0	0	1.2335	0	0.270752	3.10408	2.29879	0	0	0	0	0	0.957359	2.17434	2.01529	2.90678
ASCC2	0	0	0	2.58172	0	0.214879	1.20796	0	2.31691	1.41812	2.94152	2.25405	1.03302	2.89484	0	2.11603	0	0	1.43071	2.45001	2.2776	0	0	2.02677	2.69711	2.93631	0	2.73234	2.1161	2.63461
MIA3	2.21445	0	0.132466	3.13045	0.186343	0	0	2.5332	2.58289	2.31441	0	1.23725	2.51807	0	0	2.1366	2.11006	0	2.43432	0	1.82144	0	0	2.66409	0	2.1007	1.17451	2.6929	2.39006	1.11296
KIF20A	0	0	3.04608	0	0	0	0	0	0	0	0	0	0	0	0.0486557	0	0	0	0	3.01636	1.32671	0.059961	0	0	0	0	0	0	0	0
ABCC3	0	0	0	0.057028	0	2.97875	0.74809	0.124309	1.90004	0.0584028	0	2.04165	3.0152	0	0	0	2.13311	2.75866	0	0.0443839	0	2.63769	0.535659	0	0	0	2.2262	0	0	0
TCTA	0.107803	0	3.04761	2.419	0	2.08631	2.66348	0.124309	2.28415	2.77779	0	2.72452	2.01324	1.67103	0	1.6356	2.28592	0	0.270752	0	0.547443	1.81951	2.84856	1.9569	1.87502	2.65892	2.47356	0.141589	2.44929	2.69732
MAML3	0	0	0	1.08227	0	0	0	0	0.99189	0.109875	2.98477	0	1.62866	0	0	2.01786	0	0	3.0722	0	1.64517	0	1.1194	0	0	0	1.75034	0.805923	2.27921	1.12366
PSMB4	2.51227	2.31692	1.15216	0.81108	0.316319	0	2.22592	2.94081	2.80254	2.59242	2.22883	2.09796	2.58016	2.86671	0	2.5428	2.54552	2.25106	2.22196	2.5214	2.40581	2.79281	3.00692	2.72375	2.64724	0.351164	2.53815	2.30529	2.2888	2.85077
PRDX2	2.48671	2.86786	2.657	2.04647	0.10309	2.13579	2.59354	3.01465	2.37748	2.63947	0.0405131	2.45468	2.27435	0.997956	0.557281	2.60145	2.65456	0.161855	2.81492	0	2.83426	2.42683	2.54107	2.89069	1.83931	1.82588	2.7757	2.60266	2.37663	2.66973
PXDN	1.16208	0	0	0	2.39636	0	0	0	0	0	0	0	0	0	0	0	0	0	0	0	0.900372	0	0	0	0	3.16964	0	0	0	0
TSPAN15	0	1.30568	0	2.57399	0	2.66575	2.20303	0	2.4041	1.93701	0	1.49637	0.846618	1.56599	2.87923	2.27724	2.37426	2.43525	0	2.48227	2.3137	0	2.7254	3.06067	2.48604	0	2.29648	0	2.77166	0
EDARADD	0	0	2.60176	0	2.98415	0	2.56052	2.76907	2.61622	1.26859	2.47697	2.51507	0	0	0.132148	2.00624	0	1.23128	0	2.39209	2.48176	0	0.0745036	2.80258	2.75644	0	0	2.87385	2.3373	0
TSR2	2.13699	2.44657	2.76597	0	0	2.78698	0.046169	0	0	2.02206	0	0.0471056	0.0443756	2.81855	2.70224	2.28781	2.22185	2.12639	3.04494	2.1587	2.3572	0	0.0745036	2.66754	2.40366	0	0.525335	0	0.410504	0
EWSR1	2.73935	0.325756	2.62294	2.73843	0	0	0	0.124309	1.93298	2.53237	2.76447	2.92177	2.6375	2.85227	2.94603	2.08556	2.5002	2.5758	0	2.27419	2.38067	1.24139	0	1.53387	1.46964	2.33388	2.41707	2.81431	2.18062	2.17464
SLC9A3R1	0	0	2.70477	0.057028	0	2.67992	2.53028	1.16398	2.70251	2.18956	0.0405131	0	2.09966	2.66577	2.87383	0	1.60317	2.3561	0	1.99338	2.57383	1.62335	1.93242	0.717194	0.840072	0	2.27261	3.04248	2.64737	2.51049
FAU	2.75961	2.77978	2.30182	2.19093	2.69838	1.88386	2.52595	2.67326	2.56919	2.73601	2.05552	2.43795	2.46651	3.0208	2.40885	2.61941	2.49757	2.59863	3.13587	2.09376	2.56967	2.46283	2.16111	2.63645	2.47595	2.28626	2.40143	2.18627	2.30721	2.57318
CCT4	2.55419	2.85734	1.50067	2.96172	0	0	1.78057	0	2.08034	2.32281	2.94274	0	1.75789	2.35615	2.89591	2.59226	1.66283	2.54139	2.36879	2.66522	2.60377	2.24914	2.45753	0	0	0.210148	1.91015	2.32347	2.26645	2.37299
GALNT1	1.8031	1.58839	0	0	0	0	0	0	2.17039	1.91095	0	2.11318	1.55587	1.8902	0	1.73315	1.47781	0	3.1543	0	0	2.05733	2.35616	0	1.99256	2.70071	2.39707	0	1.73195	2.29991
CABIN1	1.84177	0.0875806	0	1.80812	0	1.5186	0	0	0	1.20329	0	1.91319	0.294076	0	0	0	1.16808	0	3.09978	0	2.12744	0	2.46817	0	0	2.91317	2.24069	0	0.144059	0
PIK3IP1	0	3.15168	1.86779	2.18421	0	0	2.16577	0	0	2.53602	0	1.66514	2.06407	1.17578	0	1.90912	2.1154	0	2.36475	0	1.94543	0	0	0.183778	0	2.4261	0	1.84554	2.6414	0
PLOD3	0	0	0	2.85326	0	2.76271	2.02662	2.61831	2.70885	2.09416	0	2.3193	1.03733	0	0	0.998632	0	0	2.63541	1.00167	1.65541	0	0	2.87389	2.97277	0	0	2.38996	2.28207	2.31919
SCYL2	2.12614	2.62824	2.447	2.81131	0	0	2.25232	2.72475	0	2.56437	0.0405131	2.78901	2.46587	2.10538	2.86246	0	0	2.56123	0	2.48258	1.89837	2.25239	2.95462	0.411679	0	2.80714	0	2.77309	2.34984	0
TERF2IP	0.107803	2.16769	1.72485	0.057028	2.64065	0.214879	2.47846	2.84628	0	0	1.14014	0	2.3752	1.02171	2.12213	2.72125	2.11805	2.56765	2.61583	0.0443839	2.52234	0	2.45782	1.84841	0	3.07362	2.47965	2.18057	2.50483	2.73763
RAB31	0.107803	2.6855	0	0	0.186343	2.15567	2.08485	0	2.52232	0	1.58707	2.06796	2.48249	0	0	0	0	1.45902	0	0.0443839	0	2.66425	2.53495	0	3.12031	0.210148	2.41173	0.0322515	0	0
NUSAP1	0	0	2.79868	0	0	0	0	0	0	0	0	0	0	0	3.06978	0.0490554	2.03123	0	0	2.83646	2.27904	0	1.94459	0	0	0	0	2.61801	1.61984	0
PSMD13	0.194097	2.54739	2.72097	2.50547	2.67369	2.58699	2.94522	2.85622	2.25708	2.77	2.74013	2.79311	2.22047	2.17726	2.98193	2.26528	2.21851	0	0	2.50884	2.73874	2.51945	2.8233	2.73653	0.13671	0	2.4835	2.58273	2.34601	0.0337781
HNRNPR	2.54348	2.76353	2.51687	2.63116	0.10309	0	1.69125	0	2.32223	1.95541	0.0775672	2.56633	2.71795	0.193004	1.01559	2.94562	2.1154	2.68058	0.156142	2.959	2.35316	1.8709	2.83212	0	0	1.27986	1.92946	2.39105	2.03873	2.58173
SUMF1	2.52488	0	0	0	0	0	0	2.98395	1.92184	2.58468	0	2.20105	1.44048	2.99158	2.77801	0	0	0	0	0	2.26833	0	0	0	0	1.10805	0.369983	0	1.99087	0
SRSF7	2.59986	2.60115	2.04192	2.49331	2.14628	2.96631	0.046169	0	0	2.20776	0	1.39094	2.44576	2.63815	0	2.47253	1.80863	2.25326	2.94605	2.69376	2.89235	1.9682	2.67809	2.34992	0.764143	2.55568	0.940953	2.72521	2.66553	1.4039
SH3BGRL	2.60989	0	0	0	0.186343	0.465442	2.85867	2.35921	2.40058	0	2.7652	0	2.95489	0.193004	0.0924054	0	2.6599	2.14993	0.156142	0.0846495	0	2.84017	2.50855	0	2.43012	0	2.7139	0.0322515	0	0.0337781
DHX15	2.06744	0	2.66309	0	0	0	0	3.11309	1.34898	1.03293	0	0	2.13632	2.63025	0	2.49186	1.12351	0	2.40869	0	0.640455	0	0	2.21425	0	0.614034	0	2.28614	1.38676	2.72702
BIRC6	2.03707	2.04853	1.83735	0	0	0	0	0	0	2.27709	0	2.59241	1.37867	0	0	2.67769	1.05592	0.224647	0	0	2.40112	1.45316	0	0	0	3.13875	0	0	2.24327	0
TARS	2.70163	0.818612	3.02408	2.66447	2.73372	2.11921	2.709	0	2.59617	2.45197	1.38507	0	2.408	1.79624	2.61741	2.63013	2.23253	0.161855	0	2.50036	2.70939	0.059961	2.14337	2.65709	0	0.958599	0	2.64771	2.89099	2.34136
HELZ	2.12339	1.49675	0	2.91422	0.10309	0	0	0	1.65517	1.24077	0	0	1.96233	1.02171	0	2.39308	2.25737	0	3.07363	2.45512	1.67324	0	2.72723	0	2.33584	0.210148	2.06668	2.08261	1.49428	0
SAR1B	0.107803	0	2.38205	1.59293	0	0	1.20796	0	1.93298	1.98616	0	2.52825	0.766499	2.94369	3.00498	1.00381	1.69895	2.32243	0	2.07333	2.4505	0	2.6107	0.183778	2.71014	0.776622	1.80736	2.7885	2.21817	0
MTCH2	0	0.160429	2.88037	2.7796	0	2.48165	2.98551	2.75589	2.36353	2.45263	2.49077	2.10073	2.14911	0	0	2.81097	2.32469	0	0	2.75184	2.24969	0.059961	0	0.411679	2.75192	2.54962	2.28603	2.1374	2.49664	2.63265
ARHGAP32	0	2.56013	0	0	2.98751	0.214879	1.13591	0	0	2.63601	0.0775672	2.24791	1.24204	2.36672	0	0.0490554	2.19483	0	2.73002	0.0443839	2.54326	1.62028	2.63736	0.183778	2.85991	0	0.0674491	0.94379	2.83034	0
SIAE	0.107803	2.53284	1.86145	2.70849	2.91566	3.01754	2.51029	0	2.40671	1.18327	0	0.0471056	1.19399	0	0	2.42565	2.30212	0.0884243	0	0	2.13622	1.52788	0	0	0	0	2.76618	0	0.167912	0
MAFF	0	0	0.132466	0	2.68224	0	2.88344	0	1.98537	2.54981	2.68608	1.66299	1.71774	2.24862	0	2.40202	2.55547	0	0	0	2.40401	0	0	2.97905	0	2.28204	2.34327	0	2.75444	2.82359
SPATA20	0	2.69735	0.132466	2.9056	1.09762	3.03763	0	0.821764	0	0	0	0	0	0	0	2.03783	2.33826	0	0	0	2.42754	0	0	0	0	2.73784	0	0	2.16548	1.78601
MARC1	0	0	2.42602	3.05557	0	0.214879	1.74526	0	1.64018	1.90477	0	2.95984	0	0	0	1.88273	1.96291	0	0	2.6301	1.88547	0	0	0	0.13671	0	0	0	1.71844	0
ACOX1	1.74991	0	0	0.761251	1.20421	0	0.046169	3.03716	0	2.08243	0.0405131	0	2.09103	2.75933	0	1.49324	2.29056	0	0	1.79622	2.60034	0.240612	0.768324	2.45715	2.92908	0.210148	0	2.46148	2.35816	0.328857
RAB2A	0	2.65909	1.84183	2.72716	0.10309	2.65542	2.44726	3.03037	2.70449	2.84978	2.7765	2.22865	2.35977	1.59163	2.5521	2.59622	1.96291	0	0	2.83687	2.51177	1.53167	1.92765	2.45394	2.19214	2.31336	0	2.7768	2.2923	2.15836
CDS2	0.194097	0	2.12371	2.68848	0	0	2.66358	0	2.59235	2.5773	1.02053	0	2.2751	0	2.64345	2.91477	2.14716	3.03809	0	2.45512	2.03843	0	0	0	0	1.76997	0.965335	1.83294	2.32438	2.32687
FBXO21	0	0.565991	0.132466	0.057028	0	0.214879	2.27385	3.06492	0.0988193	1.50832	0	1.13725	1.89938	0	2.13288	2.30615	1.65829	0	2.0398	2.97681	2.04755	0	0	0	1.78749	0	2.35017	0	2.32857	0
ALDH1A3	0	0	0	0	0	0	0.046169	0	2.39234	1.98809	0.0405131	0	0	2.48567	0	0	0	0	0	3.11386	0.864408	0	0	0	0	0	0	0	2.8032	2.4354
ATP5F1	2.84911	1.23831	2.76756	2.4648	2.73243	0.214879	2.19843	0	2.03211	2.04745	2.59963	2.18607	2.32825	2.67563	2.7992	1.51914	2.2469	2.25978	0	2.75865	2.54116	2.4041	1.99345	1.51331	2.92125	0	2.55596	2.59071	2.23221	2.98286
LRRC8D	2.8609	0.0875806	0	0.057028	0	1.87283	2.30099	2.98737	0	2.06124	2.64055	0.0471056	1.90465	0	0.0486557	0.20355	0	2.83295	0	0	0	0	2.5239	0	0	0	2.76966	0.0622727	0	0
DHX8	0	1.40021	0.384993	0	0	0	0	0	0	0.0584028	0	0	1.29251	0	2.7531	0	0.953283	0	3.13201	0	1.19123	0	0	0	0	0	1.15453	0	2.42622	1.81973
ZNF622	0	0	2.81511	0	0	0	0.855461	0	1.3234	1.48029	2.51672	2.4032	2.38858	2.11667	0	1.55819	0	0	3.10719	2.37979	2.49042	0	0.0745036	0	0	0	0	0	1.2773	0
TXN2	2.57973	2.25358	2.63315	0.107429	0.10309	1.88386	2.85029	0	2.9442	2.33193	2.42114	2.21974	2.27929	3.02633	0.0486557	2.52379	1.75603	2.42061	0	2.37686	2.32726	2.42947	0.0745036	0	1.71646	0	1.71944	1.32786	2.13578	2.60711
TBC1D8	0	2.89489	0	1.5787	2.14628	0	0	0	0.803843	2.44798	0	0	1.30194	0	0	0	0	0	2.05826	2.85152	1.30005	0	0	0	0	2.83568	0	2.78014	2.87611	2.40814
PPP1CB	2.46503	2.21866	0.132466	1.98417	2.55663	2.42595	2.61945	0	2.34034	2.88081	2.35086	1.97589	2.09405	0	2.26882	2.86529	2.42764	3.04105	1.73759	2.46162	2.32032	2.25881	2.52874	2.88685	2.7522	2.82932	2.48206	2.63136	2.64148	2.69356
MAOA	0	0	0	1.70838	0.416223	0	2.04545	0	2.26559	3.02776	0	0.0471056	2.15306	2.82478	2.80762	1.9694	2.38238	0	0	0	2.65262	0	0	0	0.13671	0	2.75026	0	0	2.31189
EZR	0	0	0	0.801561	2.50162	0	2.59416	0	2.40519	2.55472	2.97638	3.01908	2.04512	1.9568	0	0.734358	2.66921	0	0	2.35904	2.3564	1.01398	2.56517	1.77432	1.95857	2.26033	2.43405	2.67952	2.32937	1.79511
MYLK	0	0	0	0.057028	0	2.53346	1.15678	0	0	0	0	0	2.96214	0	0.0486557	0	2.44241	2.95248	0	0.0443839	0	2.38093	1.68605	0.183778	0	0.210148	2.87293	0	1.97379	0.0337781
ICA1	2.03707	2.66981	2.81274	2.27975	0	0	2.35476	0.124309	0.214518	1.66596	1.99935	2.79239	0.0443756	0.193004	2.30929	2.08042	2.09639	2.14714	0.436262	1.99196	1.84949	0	0	2.75782	0.555065	3.05924	1.48292	1.44925	1.68093	1.90931
EID1	2.58069	2.42194	2.66977	2.99037	2.37579	2.61554	2.64754	2.95731	2.0478	2.74566	2.99696	2.64245	2.57905	0	2.53727	2.40936	2.40177	2.28998	2.56007	2.70321	2.15004	2.1118	2.45297	1.15136	2.55792	2.35943	2.58764	2.25971	2.03307	2.94028
VPS28	2.31588	2.63795	2.9203	2.48362	0	2.63141	2.49295	0	2.49177	2.44709	0	2.78998	1.77391	0	0	2.26865	2.44015	2.53285	0	2.00277	2.62985	2.25347	2.92184	0	2.99673	2.57909	2.08566	2.555	2.07928	2.31309
ATL1	0	1.8226	0	2.85768	0.10309	0	1.72095	0	2.44539	2.03147	3.01538	0	2.12069	0	0	2.26977	0.0643092	2.92387	0	0	1.7122	0	0	1.52712	0	0	0.0674491	0	0.592261	2.31632
MRPL15	1.10834	2.85572	2.34308	2.4802	1.96924	2.50399	2.59565	0	0	2.05191	2.23505	0	2.00822	0	2.48862	0	1.88633	0	0	2.13022	1.94439	1.97574	2.47558	0	3.10468	0	0	0	2.09107	2.3688
EEF1B2	2.96753	0	2.83775	1.93184	2.18061	0	2.20729	0.124309	1.5326	2.81628	2.05775	2.3099	2.53284	2.4475	0	2.05737	2.82972	2.06168	2.6071	2.15837	2.55995	2.98796	2.12669	2.46741	2.38619	2.54886	2.2535	2.12603	2.06481	2.44154
EEF1D	2.6544	3.02175	2.24579	2.89703	3.02003	2.265	2.68453	2.81549	2.55982	2.62385	2.37156	2.79615	2.5244	0	2.63219	2.71308	2.75635	0	2.65331	2.67451	2.35276	2.66924	0.485521	2.72806	2.1942	2.64628	2.7474	2.65429	1.8784	2.59612
TUFM	2.45955	2.6162	2.98597	2.57236	0	1.87654	2.58729	2.92331	2.48164	2.49523	2.63202	2.75895	2.47676	0	2.5684	2.38502	2.68738	0	2.93419	1.83684	2.48894	2.17204	0	2.56543	1.93496	0.210148	2.70822	2.4323	1.903	2.79022
YY1AP1	2.39461	1.88757	0	2.71441	0	0.357986	2.46498	0.124309	0	0	3.08627	2.30843	2.34376	0.193004	0.0486557	2.63328	0	0	2.3076	0.360069	2.30108	0	0	2.80114	1.94053	0	1.94464	0	1.78662	2.50151
YWHAH	2.18987	2.84863	0	2.33581	2.79883	2.74507	2.22737	0	2.32011	1.88323	2.08547	2.68072	2.69339	2.64094	2.60429	2.51101	2.65945	1.91417	1.32019	0.18696	2.40975	2.64196	2.95983	2.67679	2.96204	1.2024	2.58423	1.01075	2.2308	2.13634
AIG1	0	2.52422	1.77962	0	2.564	1.83793	1.93686	2.29415	1.60168	2.18713	0	0	2.45224	0.326158	0	2.68953	0	0	0	0	2.35072	2.54931	1.58254	1.8147	3.10619	2.75098	1.81859	1.97013	1.90894	0
DDX24	2.1334	0	0	0.107429	1.80953	1.75839	1.6699	0.124309	1.74569	0.990351	0	2.77118	1.96588	0.819258	0	1.39229	0.895584	0	3.12769	2.36108	1.85078	2.3519	0.0745036	0	0	0	0	0	1.59278	2.3856
MBNL1	2.7812	0.0875806	0	0	2.79623	2.82975	2.5888	2.71237	2.65326	1.82183	2.4495	2.1979	2.94763	1.56599	0.0486557	2.38416	2.59631	2.81336	0	0.0846495	0.0830038	2.49485	2.23138	0	1.8814	0	2.58442	0.0322515	2.04308	0
TMX4	2.43867	2.54435	1.92479	1.7282	1.85407	0	2.45227	2.89984	1.11424	2.49081	0.0405131	1.18202	2.50977	0.579535	0	2.91204	1.78084	0	0	2.36392	2.38446	0	0	2.46033	0	2.98789	1.82409	0.805923	2.58915	2.51449
OXA1L	0	2.88539	2.41065	0	0	0	0	3.09842	2.07757	2.19238	0.0405131	0	1.77154	1.70588	0	2.24509	2.07418	0	0	0	1.72616	1.92304	2.31252	0	2.33212	0.210148	0.369983	2.33877	2.46432	0
COPA	0	1.71739	0	0.057028	0	0.214879	0	2.77828	2.10412	2.7182	2.83558	2.73205	1.98078	2.65569	0	2.62879	2.25314	0	0.156142	2.90259	2.6292	0	2.66546	1.69429	0.240532	2.39459	0	2.46414	2.85821	2.47762
DGKB	0	0.0875806	2.53033	2.74418	2.97004	2.52023	2.93436	0.124309	2.49302	2.18305	0.699729	2.34116	2.06165	2.54428	2.07279	2.65508	2.03187	2.38533	0	2.14082	2.03507	0	1.40039	2.88447	0	2.73981	2.29832	1.69451	1.98912	2.42258
CYP1B1	0	2.61479	2.76062	2.73575	2.96729	0	2.5398	2.22538	0	2.67563	0	0	2.05139	1.55258	2.05091	2.37177	0	2.10766	0	0	2.33747	0	2.46317	2.89712	2.08628	2.76421	0.0674491	0	0	0
GNL3	2.10457	2.17683	2.82957	0	0.10309	0	2.58234	0	2.60809	2.05024	3.02067	2.72094	2.20993	2.57184	0	0	2.47841	2.59165	2.59819	2.63348	1.90411	0.059961	2.77765	2.31922	0	2.48389	1.63351	2.34924	2.85769	2.56894
NMD3	0.107803	0	0	0.057028	0.10309	0.214879	2.14778	0	2.25861	2.64545	3.10146	2.48471	2.01414	0.193004	0	1.1861	0.0643092	0	0	2.77047	2.36831	2.14064	0	0	0	1.93583	1.03794	0	2.53745	2.45776
PWWP2A	1.86072	0	0	0	0	0	0	0	2.1076	0	0	0	0.294076	0	0	0	1.52992	0	3.15876	0	0.811295	0	0	0	0	0	0	0	1.58039	0
EEF2	2.6264	2.17683	2.36635	0.728356	2.88886	2.98942	2.54232	1.80595	2.57158	2.57063	2.43726	2.99581	2.53461	2.66577	0.927817	2.47305	2.9158	2.1636	2.3076	2.08693	2.69708	2.49444	2.28852	2.73062	0	2.72834	2.51247	2.32805	2.63018	2.66732
F2R	0.107803	2.15633	0	2.75716	2.68224	2.64358	2.28435	0	2.53787	0	0.0405131	0.75566	2.88375	0	2.7224	2.47514	2.01813	2.97476	0.156142	0	0	2.64619	1.58887	0	2.0619	0.351164	2.49649	0.377962	0	0.094347
SEC22B	2.47987	2.01236	0.23383	2.53685	2.20159	2.70311	0.046169	0	2.63049	2.60159	2.49391	1.7225	1.8593	0	3.11433	2.63785	2.40177	0	0	2.03325	1.74631	2.19643	2.25731	0	2.46727	2.45832	2.36991	2.76153	2.33761	2.51491
TMED10	0.194097	2.37547	2.71474	2.4046	0	2.19109	2.49279	0.124309	2.77772	2.70187	2.93254	2.51507	2.22578	0	2.78066	2.63135	1.33423	0	0	2.36613	1.95058	2.39669	0	2.88476	2.65012	2.83765	2.46263	0.0322515	2.78481	2.64547
ACO2	1.23197	0.0875806	2.30105	0	0.10309	3.00946	2.5864	0.124309	2.20875	2.18876	2.84039	0	1.94571	0	1.40317	1.94534	2.0771	0	2.95155	2.26158	2.10361	0.059961	2.45068	0	0	0.894649	2.29722	2.46769	2.09903	1.74123
PPP1R12B	0	2.50705	0	0	0	2.0629	0	0	2.53545	2.25088	0	0	0	0	2.92476	2.10065	0	0	2.69469	2.8525	2.27372	0	0	0	2.22493	2.9639	0.125817	2.54672	2.27723	0.0651176
GLO1	3.02407	2.18577	2.1794	2.47041	1.48768	2.6511	0	0	2.04129	2.68399	0	0	2.41507	0	2.34515	2.24361	2.05078	0	1.84381	2.67412	2.93101	2.1703	2.26267	2.82059	0	2.33263	2.50842	2.66026	2.0747	2.33572
CLDN5	1.3718	0	0	0	0	2.7906	2.19812	0	2.58129	0	2.3016	2.87315	2.95453	0	0	2.108	2.23778	2.88935	0	0	0	2.37932	1.72602	0	1.6201	0.210148	2.25187	0	0	0.094347
RIC8A	2.47825	2.66981	2.5416	2.24199	2.85803	0.357986	2.34518	2.99326	0	2.32459	0	2.48617	2.31465	0	0	0	2.33539	0	0	2.46178	2.14482	0	0	0	0	2.90952	0	0	2.18421	2.60126
TBX3	0	0	2.24929	0	2.45319	1.91199	1.84983	0	2.02168	1.83299	2.47881	1.44417	2.20588	2.93021	2.78194	0	0	2.73368	2.90456	2.43671	2.11147	0	1.39388	2.86022	0	0.210148	0.546574	0	1.34868	0
OGDH	1.11777	0	2.67143	2.37247	0	3.09353	0.125967	2.8135	2.41724	2.15247	2.52618	0	1.05415	0	0	1.58058	2.343	0	0	2.38962	2.10934	0	0	1.93088	0	2.20836	0	0.165106	1.45656	2.38834
RICTOR	0	0	0	0.761251	0.10309	2.62553	0	0	2.16169	0	0	0	0	3.03895	1.77843	1.8055	0	1.71629	2.96028	0	0.0830038	0	0	0	0	0	0	0	1.50616	0
IMPDH2	2.36502	2.57844	1.47028	2.82602	0.416223	2.96026	2.63077	2.71153	2.07896	2.30274	2.51087	2.84029	1.64694	2.63983	2.56463	0.886294	2.36896	2.59689	0	2.36714	2.58515	2.88955	0	0	1.22811	1.77905	2.83291	2.27402	2.36189	2.69413
MAST2	0	2.6855	0	2.66868	0.10309	0	2.26468	0	2.22292	0.588695	0	0.196681	1.15328	0	0.0486557	1.97768	2.43381	0	0	2.14419	2.08821	0	0	0	0	3.11783	1.85164	2.22385	2.34214	0
ANKRD30A	0	0	2.81653	1.06687	0	0	0.251675	0	2.45464	2.08655	0	2.21824	1.74463	0.326158	1.67317	1.88746	0	0	0	1.92519	2.33957	0	2.54294	2.27051	0	3.11182	1.97195	2.19277	2.0437	2.26375
NCAPH2	0	2.63549	0.132466	0	2.45401	2.70311	0	0	2.10933	0	2.55998	1.74005	0	0	0.0486557	0	1.31452	2.54866	0	2.7553	2.14874	0	0	1.39279	0	0	2.12185	3.07519	1.96053	0
TYK2	0	0	1.68194	0	0	0	0	0	0	1.17915	0	0	2.16152	0	0	0	0	0	0	0	0.0830038	0	3.15307	0	0	0	2.22446	0	0	0
CCP110	2.55692	2.878	0	0	0.369137	0	0	0	2.41597	0.109875	0	0	1.30888	0	1.47433	0	0	0	3.06481	2.60935	2.35438	0.059961	2.30734	0.89477	0	1.53917	0	1.6096	0	0
CCT8	2.84963	0	2.61474	0	0	2.94349	2.4931	0	1.03491	2.21734	2.82288	0.0471056	1.86251	0	0	2.56837	2.3194	2.38533	0	2.36169	2.71064	2.8528	2.48922	0.183778	2.30272	2.75242	2.60265	2.14105	2.31039	0
PTPN12	0	1.45458	0	0.057028	0	2.11068	1.53403	1.81925	2.40584	1.37552	0	2.16651	2.36322	1.40859	0	2.29181	1.97261	3.15305	1.85707	0	2.1539	1.29672	0.535659	0	0.454819	0.210148	1.71944	0	1.88155	0
TTC3	2.26046	1.27588	0	2.21869	2.90566	0	1.81695	2.93666	2.54123	0.360868	1.71795	0	1.60611	0.819258	2.21924	2.752	1.62343	0	0.689656	2.47685	2.31548	2.18356	1.97662	2.10347	2.81212	2.88452	0	2.01988	2.27687	2.30931
DCAF5	1.68171	0	1.11813	0.057028	0.10309	2.07942	0	0	2.37209	2.09265	2.76571	0	2.33326	0	0	0.545455	2.23617	0	3.11519	0	1.43991	0	0	0	0	0	2.46163	0	0	0
SLC40A1	2.89726	0	0	0	0	2.86263	2.3443	0.124309	0.403643	0	1.26491	2.56322	2.32605	0.193004	0.132148	0	2.23253	0.0884243	0	0.0846495	0.0830038	2.97651	0	0	2.62189	0.210148	2.32259	2.4775	1.96721	0
GRHPR	0	2.75441	2.88625	2.21721	2.66623	0.465442	2.03434	0.124309	2.06581	1.63377	2.37694	0	1.73009	0	0	2.18432	2.07125	0	0	2.16128	1.87462	1.36563	0	0.411679	3.04999	0.351164	2.15372	0	1.74134	0
MAPK1IP1L	2.70551	1.63801	1.25813	2.94998	0	2.66152	2.45348	0.124309	2.76959	2.30646	2.57639	2.28841	2.18534	0.193004	0.0486557	2.86832	2.27795	2.7344	0	2.78856	2.48716	2.30863	0	2.57466	0.13671	2.27636	2.12733	2.63034	1.95374	2.85427
MCM5	2.95318	0	0.132466	0	0	0	0	2.99661	0	0.332743	0	0	2.72917	0	0	0	2.54274	0	0	1.97149	0	2.40003	0	0	0	0	0	2.39511	0	0
SETX	1.80694	0	0	0	0	0	0	0	2.53074	0	0	0	0.0443756	0	0	0	0	0	3.13601	0	2.53185	0	0	0	0	0	0	0	1.69148	0
DBNL	2.21668	2.89216	0.132466	0	2.78032	0	2.82466	2.80003	2.34688	2.44485	0	1.89773	2.22661	2.82551	2.67351	0	2.69987	2.75591	0	2.69527	1.91759	2.31335	2.64845	0	0	0	1.47321	2.17835	2.02989	2.60798
UQCRC2	2.20233	1.58588	2.54426	2.96025	0	0	2.15636	2.82764	2.86231	2.55367	2.46709	0	2.03704	0	0.0486557	1.38379	2.76046	0	0	1.99904	2.33536	2.55615	2.84194	0	2.38751	2.388	2.51202	2.70257	2.6264	2.54166
PRDX5	1.62465	2.85761	2.79572	2.42224	2.88569	2.59765	2.86203	2.9841	2.45211	2.73405	2.34687	2.29728	2.35111	2.30026	2.92138	2.50358	2.58905	2.63008	0.156142	0	2.08446	2.50961	2.62133	2.54829	2.68033	2.53489	2.8183	0	2.19065	2.73395
TAF7	2.34779	2.67497	0	2.14413	0.10309	0.357986	0	0.124309	2.16549	2.22149	2.57152	2.60569	2.55003	2.45779	0.132148	2.49817	2.0483	0	3.10291	2.40442	2.28525	2.31178	2.62903	0	1.9442	0.351164	2.75194	0.0322515	2.50792	2.3922
KLHL7	0	0	2.02324	0	0.10309	0	0	3.04123	0	1.41573	0	0	1.65529	0	0	2.39013	2.06593	0	2.89891	0	0	0	0	2.04981	2.75588	2.28486	0	2.4546	0	0
GUK1	2.26977	2.82036	2.14641	2.4587	2.31827	1.67292	2.74873	2.99559	2.60162	2.41632	0.56109	2.25626	2.0275	2.79543	2.94216	2.45503	1.75603	2.48774	2.91997	2.62702	2.46391	0	2.69252	2.51605	2.70129	2.3935	2.51493	2.34713	2.01562	2.76127
WSB1	2.2658	0	1.69464	3.01153	2.13873	2.73032	2.2754	0	2.02901	1.2549	0.0775672	2.93265	2.57597	2.68022	2.11111	2.5834	2.26346	0	0	0	2.26536	0	1.28646	0.411679	0	1.03972	2.00564	2.27473	2.62104	1.769
LAPTM5	3.11068	0	0	0	1.53769	0	2.20849	0	0	0	0	0	2.57584	0.193004	0	0	2.5869	0.411736	0	0	0	2.62992	2.35257	0	0	2.39568	0	0.141589	0	0
UBAP1	0.327766	0.0875806	2.47382	0.428763	0.10309	1.93195	0	0	2.23375	2.31652	0.0775672	0	2.42396	0.193004	1.03502	2.36397	1.8651	0	3.12572	2.29411	0.15266	0	0	0	0	0.210148	0	2.30462	0.984689	2.65225
SRP54	0	2.45037	2.48714	1.38799	0.416223	2.79419	2.19812	0	0	2.30584	0	0.728637	0	2.64591	2.65374	0	2.20876	0	2.34906	0	0	0	2.95498	2.33748	2.85275	2.63578	0.63952	2.84703	1.90471	2.29155
ZMYND11	0	0.538797	2.48663	0	2.96717	0	2.17693	0	0.829234	0	1.69884	0	0	0	0	1.69817	0	0	0	2.45133	1.78699	0	0	3.03358	0	0.210148	0	0	1.47181	0
DDIT4	0.107803	2.34324	0.132466	2.7795	2.60661	0	1.97615	0	1.95074	2.24806	2.2865	0	0	3.04753	0	0	0.0643092	0	2.46242	2.06335	2.53104	0	0	0	0	0	0	2.84808	2.10174	2.34534
PHB	2.7026	2.21983	2.54646	0	0	0	2.8897	3.05868	2.36305	2.40834	2.23703	0	2.42903	2.63759	2.4406	2.05142	1.3799	0.775821	0	0.0443839	2.066	0.97492	0	2.56729	0.507828	1.59067	1.86678	2.27008	1.69563	2.36092
TMEM219	1.84527	0	2.51593	2.52809	2.7257	2.24806	2.3656	2.90935	2.01691	2.45351	2.13549	2.51431	2.16569	0	0	2.25037	2.63557	2.36125	0	2.34427	2.3168	3.03067	2.76078	2.41174	2.8021	1.53129	2.32433	2.36324	0	2.78965
MED8	2.10553	0	0	0	2.37872	0.214879	0	0	2.07664	1.91325	2.91488	0	1.74631	2.89854	0	0	0	0	0	2.16289	1.61071	0	0	2.90969	0	0	0	0	2.76963	0
ADAR	2.61049	2.58982	1.64497	2.43181	0	2.66754	1.5166	0	2.55117	2.19757	0	2.4915	2.24267	1.84749	3.08718	1.92792	2.40886	0	0	0	2.40581	2.50502	2.78169	2.6882	0.454819	2.21335	2.10899	0.0322515	2.16431	1.67304
KDM5B	1.81263	0.0875806	0.23383	2.51358	0	2.0629	0	0	2.36353	1.63232	2.39424	2.54799	1.54668	1.76399	0	1.83685	0	2.10459	3.08798	2.78703	2.70201	2.59312	1.99345	0	0	0	2.33322	0	2.18309	2.2024
IPO9	3.01965	0	0	0	0	0	0	0.124309	2.56589	0	0.0405131	0	2.14944	0.193004	0	0.264124	2.56274	0	0.436262	2.83856	2.40545	0	2.45895	2.5291	0	0	2.10671	2.81487	1.84261	2.45493
NDUFB4	2.0889	2.85314	2.62698	2.43941	2.24273	1.95104	2.60056	2.53823	2.254	2.8231	2.7164	2.85234	1.75789	0.427924	2.93277	2.53042	2.79145	2.0216	2.2242	2.22475	2.45437	2.13361	2.30974	2.44746	2.4043	2.3768	2.81808	2.22901	1.29324	2.97519
CALR	2.30268	2.3726	2.33385	1.88522	1.89298	2.99927	2.42091	2.64454	2.68955	2.67139	1.45146	1.32323	2.28997	2.89236	1.36491	2.14338	2.44664	1.54528	1.74441	2.44851	2.82023	2.96502	1.83488	2.42311	2.37887	2.58896	2.52962	2.43807	2.58197	2.58421
ARMCX6	1.98076	0	1.30661	0	0	0	1.84428	0	0	0	0	0	1.69477	0	0	0	1.81927	0	3.14686	0	1.90411	0	1.41314	0	0	0	1.99469	0	1.3992	2.43255
STXBP5L	0	0	2.34379	0.057028	0	0	0	0	0	1.01519	3.14651	0.0471056	1.22009	0	0	1.89082	0	0	0	0	1.05384	0	0	0	0	0	2.00851	0	0	0
USP47	0	2.48823	0.132466	0	2.84376	2.91906	0.0878981	0	0	1.31031	0	1.64308	2.5251	2.89236	0	0.0490554	2.31102	0	0	2.5207	2.55818	0.201998	2.67844	0.49236	2.27548	0	1.5657	1.87598	2.49369	2.73853
HDAC6	0	0	0	0	0	2.99254	1.21097	0	0	0.0584028	0	0	1.97339	0	0	0	0.414309	0	2.46371	0	2.45916	0	2.08129	2.98666	0	1.61756	2.51426	0	0	2.51071
RPL14	2.97081	2.86495	2.59865	2.52464	2.86729	0	2.6212	0.124309	2.42084	2.74555	2.21663	2.66947	2.64285	2.84434	2.48577	2.52996	2.89529	1.85948	2.70184	2.17368	2.34827	2.82254	2.28852	1.44507	2.41555	2.46206	2.84444	1.8688	2.30603	2.62497
THADA	0	0	0	0	0	0	0	0	0	2.22374	0	0	0	0	3.13916	1.74076	0.0643092	0	0	0	0.46172	0.112639	0	0	0	2.36646	2.44018	0	1.47066	0
CBX5	1.76488	0	0	2.86046	0	1.95414	2.2396	3.00919	1.00305	1.6753	0	0.0471056	2.43111	0	0	1.83305	1.68914	0	0.500138	0	0	2.55882	2.48071	0.411679	2.86388	0	2.13112	0.266697	1.8784	0
ADM	0	2.40509	0	0.057028	2.4115	0	0	0	0.0522143	0	0	0	0	2.98383	0	0.734358	0	2.28492	0	0	2.20243	0	0	0	0	2.56534	0	3.00343	2.15077	1.94222
CLDN7	0	0	0	0	0	0	0	0	2.40014	0	0	0	0	0	0	0	2.09971	0	0	0	1.57814	0.112639	2.45867	0	0	0	0	0	3.13744	0
USP11	2.46503	0.0875806	2.61587	0	0	0	2.02479	0.124309	0.0522143	2.509	2.58937	0	2.65708	0.193004	0	2.61854	0	2.33667	0	2.35575	1.36387	2.50158	3.09069	0.183778	2.02861	0	2.26316	2.30876	0	0
CDK16	2.07983	2.42778	0	0.107429	1.52398	0.214879	1.4424	2.42831	1.5715	2.85922	2.46593	2.55345	2.10483	2.69909	2.84005	2.80863	2.07652	0	0	0	2.7374	1.92838	2.85756	2.54894	2.8168	0.819628	2.70793	2.22802	1.85087	2.44141
MROH2A	0	0	1.72192	0	0	0	2.55513	1.32665	0	0	0	0	0	0	0	0	0	0	0	0	2.42479	0	0	0	3.11107	0.614034	1.90383	0	2.68501	0
ILF3	2.77281	2.91221	2.31401	2.79099	0.186343	2.41002	0.046169	2.7887	2.20461	1.81709	2.38138	2.33338	2.54486	1.60991	0.0486557	1.65095	2.26384	0	2.96885	2.61641	2.47138	1.99633	2.0669	0	1.39231	2.79257	2.23943	2.41086	2.29038	2.43008
MTCH1	2.23487	0.0875806	0	0	0	0	2.35797	0.124309	2.52713	2.02087	0	2.69571	1.34833	1.70588	3.10123	2.23704	1.96965	0	0	2.53031	2.62358	0	1.7805	0	0	1.4336	0	0	1.86415	0
NOP58	1.92488	0.788097	2.40824	0	0	0	0.046169	0	1.56096	1.17915	0	0	2.57335	1.95947	0	2.3158	2.47541	2.71594	2.75219	0.0443839	2.64149	2.48863	2.39418	0	2.95479	1.47171	1.75292	2.94655	2.11662	2.44935
ARPC1A	2.4514	2.5216	2.8569	2.38696	0	2.80215	2.42128	0	2.60452	2.93538	2.71738	2.78208	2.54924	0	2.45923	1.78554	2.59929	0.0884243	1.19619	2.61878	2.71858	0.112639	2.75809	1.86119	2.89362	0	2.53026	2.5577	2.37245	2.65916
POLE3	2.59242	0	1.43762	0.152585	0	0	2.2424	0	1.23292	2.44574	0.0405131	2.43118	2.19379	1.78042	0	2.3371	2.35724	2.62962	3.00801	0	2.08446	2.32597	2.88722	0	0	2.25435	0	2.81595	1.34406	0
CHD2	0.107803	0	0	2.35614	2.28456	0	2.01124	0	2.72597	2.31076	0	0	2.41453	2.41883	0	1.79313	1.76207	2.22848	3.09829	0	2.5305	0.68568	2.34565	1.19728	0	1.23506	2.00491	2.69527	2.42763	2.45196
SDHA	2.59367	2.6863	0	2.62931	0	2.0653	2.6398	0	2.53964	2.60237	0	0	2.4982	0.193004	1.5574	2.04491	2.32893	0.0884243	0.436262	0	2.52996	2.40562	2.70696	0.183778	0	0.9278	2.50524	2.96305	2.06185	2.92831
MED16	1.37697	0	0	0	0	2.52854	2.0055	3.02564	1.06935	0	0.0405131	2.4985	2.26354	0	0	0	0	2.02439	0	0	0	2.95494	0	0	1.48568	0	1.93203	0	1.68235	0
HSBP1	2.23912	2.59699	2.94665	2.40866	2.07902	2.19995	2.86376	2.38724	2.603	2.81657	2.20221	2.54217	2.21793	2.64591	3.06293	2.44787	2.8735	2.17292	2.3799	2.75735	2.69468	2.5351	1.93052	2.2517	2.68334	2.49093	2.62032	1.88567	2.55664	2.70784
TOMM20	2.31529	2.09381	0	1.98982	0.532912	0	1.56029	0	2.53172	2.49642	2.59198	2.15343	1.60028	0.326158	2.38786	3.0324	2.47494	2.70194	0	0	2.44265	1.56618	1.72906	1.99324	2.86035	2.78332	1.44533	1.66585	1.74933	2.22828
CD47	2.23201	0	0	2.26411	1.95913	2.53992	2.39187	3.00294	1.97315	1.8501	0	2.47565	2.77393	0	0	2.71698	2.78751	2.67668	0.156142	0.0443839	0.0830038	2.2826	2.76582	0	0	0.351164	1.87171	0.116726	2.22656	2.29495
KIAA1191	2.0536	2.53141	2.62551	0.057028	0	3.07521	2.26811	0.124309	1.50401	1.81709	0	0	1.36275	0	2.81335	0	2.12952	0	0.156142	2.42562	0.15266	0	0	0	1.27319	0	0.0674491	0.116726	2.30399	0
NFE2L2	0	0	0	2.43853	3.05308	2.55644	2.45774	2.89179	0.0522143	0	0	0	2.01051	0.193004	0	0	1.98355	0	2.34483	2.3831	0.811295	0	0	0.183778	0	0	0	0	2.12387	2.32121
ODC1	1.91754	0.0875806	2.47641	0	2.87122	2.37747	2.1206	0	2.40888	1.8873	0.0405131	0	2.6764	0	0	0	2.59596	0.0884243	0	0.0443839	0.680422	1.6725	2.15717	3.05223	0	2.29593	2.35951	2.47391	1.56017	2.14423
ACAA2	2.63329	2.92451	2.49215	0	0.10309	2.65787	0	0	0.0988193	1.12641	0	0	2.07403	0.193004	3.00989	0	2.20098	0	0	0	2.27663	2.25131	0	0	0	0.776622	0	2.3432	1.93272	0
PRC1	0	0	0	0	0	2.95505	0	0	0.0988193	0	0	0	1.91443	0	2.09028	0	1.10212	0	0	2.99887	2.71666	0	2.1956	0	0	0	0	2.23859	0	0
RPL36AL	2.23416	2.64723	2.92548	1.58666	2.42176	0	2.30438	0	2.22656	2.39395	1.99378	2.21461	1.98419	2.38812	2.18262	2.25789	2.30316	2.55252	3.07631	1.78716	2.17335	2.3146	2.29516	1.02045	2.83078	2.3263	2.23817	2.10683	2.34816	2.28577
LMAN1	2.70017	0.0875806	2.1519	2.0393	0	0	0	0	2.14253	2.65841	0	2.48226	2.03704	2.43874	0	1.84211	2.17165	3.03926	1.40928	2.86492	1.7397	0.059961	2.10491	0	0	2.30272	2.65975	2.3982	2.41573	0
NUMA1	0.107803	2.87009	0	0	0	0	0	0	1.96118	2.47602	0	2.31906	0	0	0	2.85764	1.77853	0	2.9177	0	2.79955	0	0	0	0	1.16708	2.46788	0.0322515	2.13902	0.999037
OSBPL9	2.54661	0	0	2.38471	0	0	0	0	2.08902	0.0584028	3.12159	0	2.07639	0.193004	0	0	2.02864	0	1.49535	0	0	2.13124	0	0	0	0	2.45732	0	0.526349	2.45394
KLKP1	0	0	0	0	0	0	1.66886	0	0	0	0	0	0	0	0	0	0	0	0	0	0	0	0	0	0.13671	3.14169	0	0	0	1.13667
NSUN2	2.58928	0	0	2.48541	0	0	1.78857	1.90599	0.214518	2.52347	0	0	2.01504	0	0	1.48652	0	0	0.156142	2.87482	2.06522	0.059961	3.0293	0	0	1.73658	0	2.69816	2.10524	0
CTDSPL	2.02798	0	2.25964	0.354667	2.06622	1.84195	2.38005	0	1.59327	0.109875	0.111707	0	2.73255	0	0	0	1.77969	1.80157	0	0	2.17458	2.58784	2.30534	0	3.10418	0	1.60366	0	0	0
WBSCR22	1.48147	0	2.85517	0	2.79902	2.29137	2.00357	0.124309	1.95012	0	2.58597	0.0471056	2.26455	2.97025	2.46119	1.76818	0	0	2.7949	2.06976	2.44822	0	0	0	2.67561	2.3094	1.35553	0	2.2923	2.44797
RMDN1	0	1.72659	0	1.39048	0	0	2.12937	3.12577	0	2.18876	0.0405131	0	0	0	2.66223	1.94357	1.73101	1.98461	0	0	1.4657	2.04706	1.68605	0.949476	0.13671	0	0.0674491	2.12628	0.0634603	0
SND1	2.40292	2.52625	2.04332	1.35698	0	2.79775	1.19881	0	2.79549	2.4132	2.95732	2.43704	0.121476	1.9674	0	2.10638	0.0643092	0	2.7129	0	2.37492	1.72034	2.6479	0.560376	1.27319	2.77704	2.41763	1.79223	2.73205	0.917996
IFT22	2.07983	1.47129	2.06386	2.15065	2.94025	2.23693	2.18048	0	2.24399	2.59544	2.18258	1.98833	0.0443756	0	0	1.98473	1.56148	0	0	2.27468	2.47843	0	0	2.66409	3.0257	2.57552	0	2.24947	1.44445	0
ASH1L	2.31292	0	0	2.61594	0	0	1.51955	0	2.05274	1.70834	0	0	2.00176	0	0	0	2.50326	0	3.09377	0	0.0830038	0	2.66087	1.8827	2.54848	0.210148	0.604691	2.50566	1.66349	2.11639
DBN1	2.71054	0	2.21857	0	0	0.214879	2.04501	0	2.42544	2.10656	2.41677	1.53141	1.87203	2.33868	0	2.22668	0	0	0	2.20887	0	1.74991	0	3.1011	0	0	2.53433	0	1.52898	2.57794
NCBP2	2.60384	0	0	2.5994	0.10309	0.214879	2.49793	0	0.0522143	0.0584028	2.54036	2.89851	2.46459	2.98835	2.69357	2.67867	2.44216	2.58507	2.44993	2.64791	2.35438	0	2.63604	2.3225	0	0	1.49006	0	2.22085	1.9166
DCAF11	0	0.755274	2.8631	0	0.369137	2.33075	2.46615	3.0008	2.3604	2.17602	0.0405131	0	0.0443756	2.83768	0	0	0	0	0	0	2.37453	2.26023	0.363614	0	2.45222	1.75121	1.46578	0.0322515	2.40416	2.54095
ZFHX4	0	0	0	0	0	0	0	0	0	0	0	0	0	0	0	0	0	0	3.10068	2.4784	0.312398	0	2.74028	0	0	0	0	0	0	0
VIM	2.30933	0	0	0	0	0	0	0	0	0.0584028	0	0	1.50784	0	0	0	3.13001	0	0	0	0	2.46921	0	0	0	0	0	0	0.0328882	0.0337781
VAPA	2.8098	2.69599	0	2.76099	0.10309	2.40677	2.47145	3.01354	2.27717	2.41895	1.36539	2.52425	2.55565	1.59163	0	2.80677	2.72643	2.69109	2.19282	2.5173	2.68326	2.55202	0	1.85803	1.9759	0.776622	1.51528	2.63696	2.47692	2.36548
PEX19	2.28906	0.0875806	0	0.75056	0	2.61283	0	2.82828	2.01045	2.01908	0.0405131	0	1.84015	0	0	2.44209	2.4356	0	0	2.4265	2.02136	2.4401	3.0678	0.183778	2.54621	0	2.25472	0	0	2.21199
BAIAP2L1	0	0	0	2.39243	0.10309	2.57458	2.53471	0	2.44758	2.20699	2.66225	2.87779	2.05798	0.887324	2.21076	1.48989	2.42997	0	0.270752	2.29411	2.11639	0	2.584	1.93088	1.98096	2.68759	2.13702	2.96653	2.87003	1.28143
SSR1	2.57585	2.78427	2.35896	2.12124	0.10309	0.214879	2.06223	0	2.33652	1.38593	0.22645	2.22806	2.076	0	0	2.58892	2.48071	2.76019	0	2.65417	2.59316	2.95643	2.76134	0	2.28056	2.8396	1.55567	0.0322515	2.46748	0
DARS2	0	0	2.16798	2.25641	0	1.88386	1.49063	2.74747	2.36616	1.56292	2.59856	0	0	0	2.86429	0	0	0	2.08687	3.02381	2.33621	0.811432	2.50602	0	0	0	1.66303	2.4631	0.144059	0
SLC39A1	2.26314	2.56013	0	1.0171	2.73415	2.59906	2.36476	0	2.61596	0	0	2.107	0.0443756	2.08588	0	0	1.72713	0	3.02643	2.35078	2.16405	2.2433	2.61229	0	0	1.50675	2.26036	2.27544	2.20281	2.87812
NCOA2	0	0	0	1.25137	2.052	0	1.18312	0	2.59953	1.38335	0	2.69561	1.75625	0	0	0	0	1.50735	1.95694	2.32987	2.54613	0	0	0	3.03912	0.457442	2.32536	1.41716	0.848652	2.83851
COMT	2.58644	2.14605	2.76089	1.49568	2.45849	2.18387	2.5826	2.72934	2.68327	2.80994	2.27651	2.28196	1.84551	2.82149	2.87766	1.80305	2.21977	0	0	1.89651	2.6139	0.059961	2.96839	1.80045	0	2.30674	2.52572	2.05871	2.28686	2.47291
FAM21A	0	0.509786	0	0.667304	0	2.19288	0	2.83967	2.50498	1.89692	2.61381	2.81855	1.35663	0	0	0	0	0	2.19762	2.42086	2.12813	0	0	3.00919	2.27377	0	0	0	2.30315	0
RPS25	3.0626	2.31316	2.64977	2.2684	2.38929	2.36804	2.52682	2.64323	2.35675	2.73093	1.95318	2.44066	2.64887	2.88419	2.34515	2.69939	2.75379	2.03718	2.34056	2.15544	2.57383	2.88964	2.19248	2.93698	2.73834	2.48122	2.6559	2.38419	2.05468	2.58339
CNDP2	0.802994	1.67235	2.31701	2.59586	2.29648	2.81468	2.07225	0	2.7506	2.40956	0	2.52618	2.04722	0	2.62553	2.4774	0	0	0	2.70191	1.784	0.059961	2.82525	0.832166	0	2.17715	0	2.69195	2.45913	2.95048
KLK1	0	1.62899	3.06141	0	0	0	1.77895	2.31485	2.17524	0	0	0	0	0	1.73042	1.95524	1.82656	0.279496	0	0.0846495	1.77946	0	0	2.46897	0.704976	0.819628	2.89984	1.84025	0.924015	1.97431
NSMAF	2.6784	0	0	0	0	0	0	0	0	1.38849	2.42833	0	0	0	0	2.46118	1.63963	0	0	0	0	0	3.10471	0	0	0	0	0.731916	0	0
OSER1	0	0	0	0	0	0	0	0	0.0522143	2.24094	0	0	0.626077	2.95435	0	0	1.83272	1.31483	3.02872	0	2.18306	0	0	0	0	2.13766	0	0	2.27233	2.23262
KDM5C	0	0	0	0.974023	0.186343	0	0	0	0	0.882022	0	1.03093	0	0	0	0	0.0643092	0	3.1229	0.697342	0.944113	0	0	1.47673	2.60865	1.66096	1.90836	0	2.16103	0
KIF22	2.23983	1.1783	2.88604	0	2.65038	2.65296	0	0	0	0.791115	0	0	0.0443756	0	2.67329	1.56105	2.30108	0	2.3838	2.68138	2.7556	0.059961	2.88479	0.183778	0.240532	0	1.4013	2.64393	0	1.41349
TSPYL1	2.50353	0	1.02651	0	0.10309	0	2.08725	2.62485	2.16927	2.19757	2.17327	2.02129	2.33478	2.47113	0	2.68311	2.11327	0.161855	0.156142	3.05694	2.61612	1.95127	2.31331	2.84512	1.36545	0	2.52637	1.82799	2.50633	2.30201
G3BP1	1.94059	0	1.09386	0.107429	0.10309	3.06671	2.19658	0	1.67555	2.46502	2.55064	0	2.54712	0.193004	1.73328	2.8171	1.35614	2.51584	2.42945	2.56385	1.78699	2.50862	2.22027	0	1.29	0	2.36647	2.35769	2.18533	2.6122
PHB2	0	2.92967	2.63026	1.62298	0	2.50919	2.55756	3.01562	2.25338	2.63803	0	2.30475	1.84418	1.06565	2.53427	2.19005	2.28592	0	0	2.58465	2.43162	2.56935	2.50754	2.69839	0.507828	1.10805	2.35983	2.14514	1.64454	2.33879
SBDS	0	0	0	2.17126	0	0	0	0	2.83956	2.68153	2.88907	2.4713	2.42851	0.193004	2.56195	2.55657	1.49809	1.31955	2.45982	0	2.57651	1.73002	1.92476	2.72159	2.72523	2.15692	2.49973	2.88486	2.54966	1.05819
CAPZA1	2.62321	2.64328	0	2.45444	0	3.03017	2.6936	0	2.57039	2.74148	2.30097	0	2.3939	0	2.68087	1.74452	2.65441	2.37923	0	2.61187	2.1758	2.80787	0	2.26805	0	0.210148	2.40345	2.33847	2.361	2.47492
PRKAA1	0.802994	2.92208	0	2.73102	0	0.214879	1.62263	0	2.5406	2.63746	2.88461	2.54003	2.45042	2.66155	0	1.64276	2.02669	0.0884243	1.61529	2.82001	2.17945	2.04879	0	0	0	2.24214	0.428162	2.29641	2.03116	2.58894
DCTN2	2.85393	0.700861	2.38398	2.7899	2.84592	2.6597	2.18401	0.124309	2.47127	2.50335	0.0405131	2.45868	1.94198	2.86172	2.52545	2.31075	2.7357	0	0	2.44901	1.68283	1.36285	0.363614	1.91168	0	0.457442	2.20076	2.70403	2.38741	2.79543
SLC16A14	0.107803	0	0	0	3.04065	0	0	0	0	2.03089	0	0	0	0	0	0	0	0	0	0	0	0.059961	0	2.90856	0	0	2.5156	0	0.118819	1.50264
UBE4A	0	2.4806	2.58235	2.20712	0	0	1.71159	2.82528	1.5092	2.30055	0	0	0	0	0	2.11563	2.299	0	3.0545	0	1.46256	0	0	0	0	0	0	0	1.84652	2.60589
TCEA1	2.16716	0	1.40838	1.37018	0	3.01	2.46498	2.88133	2.31771	2.28785	2.42066	0	2.22187	2.13486	0	2.71015	2.28196	2.38412	0	2.58477	2.49131	2.78317	0.0745036	0.312509	0.13671	0	2.41511	1.96689	1.87658	2.52394
KLHL12	0	0	2.71564	0	0	2.43727	0	0	0	0	0	0	2.07246	0	0	2.56016	0	0.0884243	0	2.25747	2.35961	0.059961	0	2.63539	3.06491	0	2.49016	2.46609	2.44624	0
SLC37A3	0	0	0	2.94517	0	0	2.3005	0	0	2.34905	2.67786	2.77786	1.98948	0.193004	2.77904	0	1.85361	0.0884243	0	0	0	0	0	2.8425	0	0	1.08239	0	1.76604	2.31683
SEPT7	2.67712	2.85464	2.68315	2.38921	0.10309	3.05561	2.42642	0.124309	2.8201	2.32192	2.63152	2.35719	2.76254	2.21292	2.16957	2.48917	2.47864	2.41347	2.82963	2.6523	2.61921	2.58484	2.79336	2.17632	2.52849	2.0025	1.64025	2.24777	2.1891	2.47291
ZNFX1	2.63669	0	1.85284	0.326866	3.06305	0.357986	0	0	0	0	0	0	0	0	0	0	0	0	0.361344	0	0	0	0	0	0	0.776622	0	0.0622727	2.80229	2.44922
LOC150776	0	0	0	0	3.00373	0	0.510986	0	0	0	0	0	0.626077	0	2.44726	0.97177	0	0	0	0.706623	0.954393	0	0	0	1.5712	2.97089	0.826889	1.56457	2.0254	0
KPNB1	2.29592	0	2.51734	1.49177	0	1.61625	2.40567	3.10071	2.05176	1.85884	0.784208	2.41979	1.84618	1.70588	0.132148	2.35352	2.43202	1.08152	0	2.50812	1.57572	2.12453	2.68954	0.411679	2.4738	2.55718	0	1.97865	1.64377	1.14681
CCAR1	0	2.33792	0.750999	2.64047	0	2.78058	0	2.96518	1.85209	0	0	2.78453	2.4985	0.510312	0	0	0	0	1.21947	2.17179	2.20243	0.059961	2.09783	2.82643	0	0.351164	0	2.50879	2.25899	2.02986
CDK10	2.06744	0	2.05165	0	0	0	0	0	0	2.18469	0	1.86027	1.04582	0	2.82445	2.24891	0	0	0	2.3007	0	0	0	0	0	3.06765	0	2.6074	0	0
MARCKSL1	2.24751	2.66227	0.315956	0	2.39119	0	0	0	2.46882	1.66053	0	2.53236	0	2.98028	2.41936	2.53726	1.82965	0	0	2.4079	2.34207	1.74183	0	2.89683	1.71646	2.75002	2.04023	0.0322515	2.32357	2.67858
ATP1A1	0	0.0875806	0	2.31301	2.57528	2.72091	1.96521	0	1.48627	2.29773	0	2.54403	0	3.02541	0	2.11483	1.98066	1.61245	0	1.51938	2.1422	2.61018	2.55669	0	2.82457	2.11752	2.31453	2.17791	2.68019	0.094347
RNF144B	0.873914	0	0.96392	2.68257	2.81623	0	0	0	0.0522143	0	3.05387	0	1.64058	0.193004	0	0	0	0	0	0	0	0	0	1.39279	0	0	0	0	2.08633	2.40772
MYADM	0.266054	2.38437	0.132466	2.77625	2.9114	0	2.15534	0.776049	2.07988	0.0584028	2.75494	2.82878	1.92008	0	2.34816	2.48494	2.38752	0	0	0	1.73129	2.19643	1.64938	2.81712	0	1.44345	0	2.37328	2.07899	2.72418
PSTPIP2	3.0535	0.0875806	0	0.230862	0	0.214879	1.39408	0	2.37933	0	0.0775672	0	2.62913	0.738505	0	0.0931279	2.35906	2.75694	0	0	1.2252	0.487521	2.17382	0.49236	0.454819	0	2.66468	1.31346	0.786289	0
LIMA1	1.68171	0	2.06117	2.65916	0	0.465442	1.52685	1.95175	1.61669	2.34905	0.0405131	2.52957	2.03317	3.08347	0	0	0	2.03898	0	2.57939	0	0	0	0	2.4137	0	0	0.973252	0	2.59577
DCAF12	0.107803	0	0	0	0	0	0.888172	3.07388	1.54385	2.63573	0	0	2.22243	0	0	0	0	0	0	2.67767	2.12057	2.60109	2.37267	0	0	2.43612	0	2.36266	2.10417	0.891763
RABGAP1L	2.37751	2.27316	0	0	0.10309	2.46386	0.988952	2.68709	2.80193	0	2.29926	2.73048	2.94509	0	1.68396	0	2.49045	2.36083	0	0	0	1.41778	2.87068	2.10884	1.72864	0.210148	2.476	0	0	2.10523
RNF20	0	2.40394	0	0	0	0	1.90593	0	0	2.11094	0.0405131	1.59779	0	0	2.99379	1.04316	0.960934	0	2.96111	0	2.2286	0	0	0	0	0.351164	0	2.57745	2.01529	0
SQRDL	0	0	0	0	0	0	0.0878981	2.86866	0.0522143	1.25142	0	0	1.94624	2.90524	0	2.30255	1.91843	2.44592	0	0	0	0	2.76471	2.74319	0	0	0	2.69045	2.58384	0
PIGW	0	0.591581	0	0	0	0	0	0	2.06724	1.96972	0	0	0	0	0	0	0	0	3.13034	0	1.60847	0	2.07791	0	0	0	0	0	0.49472	0.345025
STARD10	0	2.62064	2.64172	0	0	0	1.96309	2.65898	2.57307	2.83905	0	1.19808	0.0846343	0.193004	0	0.587704	1.88991	0	2.97705	2.55024	1.86723	0	0.0745036	2.65709	0	1.75121	1.31861	0	1.90978	0
COG5	0	3.08383	0	0	0.186343	0.214879	2.24656	0	2.42105	2.41223	0	2.57502	0	0	0	2.61916	1.55957	0	0	2.59924	0.46172	0	0	0	0	0.210148	0	2.14729	1.94141	0
ALCAM	0	0.700861	0.132466	2.96165	2.46492	0	1.96256	0.124309	1.58034	2.61756	0	2.64415	2.30411	2.15742	2.72966	2.14412	2.45886	0	0	2.62046	1.5403	0.487521	0.0745036	2.56042	0.555065	2.84156	0.223254	0	2.72759	2.22158
HIP1R	0	0	2.02029	2.47716	0	0	0	0	2.7168	0	0	2.31498	1.76195	0	0	1.88948	0	0	0	2.87941	1.9841	0	2.97593	1.26444	2.54848	2.72479	1.94132	1.17473	1.47526	0
MAPRE2	0	2.29485	0	0.107429	0.10309	2.77221	2.26758	0.124309	2.29356	0	2.32893	2.72657	2.9049	0	2.50114	0.899584	1.18198	2.91275	0	0	0	1.57139	2.26928	0	2.62228	0	2.55778	0.0322515	0	0.0651176
APOA1BP	2.43643	1.97802	2.7862	2.98296	2.42527	2.37979	2.13261	0.124309	2.17672	2.73578	0	2.80877	1.7327	2.68325	0	2.50957	2.06174	2.58303	0	2.72372	2.62402	0	2.38989	2.82059	0	2.09855	2.36459	1.94503	2.31998	2.54065
TMED3	2.41532	2.31363	2.69394	0.057028	2.98595	0	2.3679	2.84792	2.35602	2.38554	0	0.902465	2.57323	0	2.60043	2.80442	2.08742	0.0884243	0	0.0443839	1.97257	2.10881	0	0	0	0	1.85877	2.16665	2.15245	0
COLCA1	0	0	0	2.98416	0	0	0	0	2.63604	2.41919	0.0405131	0	0	0.193004	0	1.6096	2.04457	0.0884243	0.156142	0	2.83359	0.059961	2.81054	2.47437	0	1.61756	2.24111	0	0	2.28613
EIF3I	2.50736	2.5216	0	0.057028	2.6433	0	2.46213	2.67265	0.648297	2.65896	2.41187	0	1.15655	2.82587	2.92623	2.74543	1.87723	0	0	2.20011	2.15454	2.3287	0	0.797118	2.76508	2.76	2.17715	2.67339	2.11897	2.60293
SPG7	0	0	0	0	0	2.61554	0	0	0	1.73099	0.0775672	0	0	1.5021	0	0	0.975843	0	0.874473	0.0443839	0	2.27923	1.73955	0	0	3.10972	2.31946	0	1.9271	0
LIG3	0	1.77643	0	2.66355	0	0	2.28384	0	2.22259	2.70668	3.01974	2.47781	0.294076	0.193004	0	2.767	0.0643092	0	0	2.56283	0.312398	0	2.44779	0	0	0	0	0.0322515	1.77645	2.42496
TTC37	2.5693	0.0875806	1.11813	0	0	0	1.74614	0	0.0522143	2.2901	0	0	0.750199	0	0.0486557	2.54056	1.65061	0	0.156142	0	0.782086	0	0	3.0707	2.25004	0	1.63181	1.76435	1.83965	2.76478
SCCPDH	2.55794	0	0.132466	2.30764	0	0	0	0	0.924781	1.15358	2.71362	0	2.15958	1.74255	3.04788	2.77917	1.97113	2.45941	0	0.0443839	0.520705	1.87521	0	0	0	2.10496	2.45706	0	1.61157	2.17062
TMBIM4	2.0579	0	2.6515	2.10814	0	1.11934	2.09943	2.30068	0	1.72396	0.0405131	0	1.48244	0	0	2.26725	1.95298	0.0884243	0	2.5366	1.69776	2.53115	2.23186	3.10579	2.37142	2.01312	0.400046	1.9901	2.12052	1.853
H2AFJ	0	2.43175	2.90515	1.48584	2.12324	1.81726	2.58817	2.87119	2.707	2.78266	2.04147	2.23795	1.74295	2.73676	2.67449	1.66353	2.56293	1.12037	2.60942	2.32657	2.71171	1.59325	2.85925	0	2.46231	1.6367	2.52047	2.68043	2.06978	2.52257
UQCR10	2.20002	2.39622	2.31477	1.51658	2.0243	2.06049	2.66527	2.73916	2.34488	2.93342	2.03131	1.92281	2.11211	2.4334	2.87369	2.50634	2.37805	2.508	2.98761	2.62658	2.5842	1.68196	1.89681	2.2307	2.57621	2.74858	2.23859	1.96508	2.01989	2.72847
HBP1	0	2.46955	0	0	2.81871	0.214879	2.28963	0.124309	0	2.28299	2.80315	2.42149	1.9684	1.88706	0	2.33758	2.55159	0	0.361344	2.41191	1.24123	0.112639	0	0	0	0.351164	0	0	2.49358	3.00146
UHMK1	0.107803	0	0	2.47288	0	2.84749	0.303084	0	2.19409	2.50706	0	2.50243	1.98757	0.510312	2.7226	1.45307	0	0	0	1.26556	2.79105	0	2.5434	0	2.89053	0.210148	1.64852	2.55041	1.9849	2.74331
NRD1	0	2.04592	0	2.18221	0.10309	0	2.36476	0	2.49604	0	0.0405131	2.42505	2.72672	0	2.8256	0	1.3622	2.99278	2.57432	2.599	2.46641	2.52792	1.59511	0.183778	0.13671	0	0	0	2.15485	2.63826
SLC7A8	0	2.08193	2.06917	2.00993	0	2.62355	2.39873	2.83654	2.00555	2.48634	2.29926	0	0	0.193004	0	0	2.07418	0	2.87074	2.77582	2.60194	0	2.22076	0	2.88154	1.67831	2.23817	0	2.72753	2.1417
RGS10	1.57224	2.24428	1.99126	2.38471	2.30751	2.40239	2.92808	0.124309	2.76789	0.0584028	2.22099	2.5609	2.70006	0.193004	2.15971	1.87587	2.77907	2.74652	0	2.02759	1.67902	2.66216	2.71565	2.76809	1.6201	0.675245	2.76304	1.96362	1.82303	2.00627
ELAC2	2.65979	2.67844	0	0	0	0	0	0	0	0	0	0	0	0	2.82112	0	1.96816	0	1.59667	0	2.51458	2.4114	1.48261	0	0.13671	3.01063	1.55363	0	0	0
UGDH	0	0	0	2.77112	2.37579	2.80997	0	0	0.214518	1.72632	2.83465	1.04461	1.59911	2.43874	2.70822	0	0	0	1.52997	2.88724	0.699106	0	1.37373	0.183778	2.06606	0	2.64908	2.37624	1.76369	2.22285
TINF2	2.31351	0	2.77542	0	2.94317	2.74407	2.13796	0.124309	2.26468	2.44976	2.87808	0	0.0443756	2.27392	0	2.00109	1.3622	2.45633	0	0	1.1141	0	0	0	0	0.9278	2.20488	2.68217	2.12643	2.15542
BUB1	0.66864	0	0	0	0	2.91129	0	0	0	0	0	0.0471056	1.47311	0	0.0486557	0	0	0.512969	0	2.9103	2.24295	0	2.33263	0	0	0	0	2.88363	0	0
GP1BA	1.63327	2.3927	0	0.057028	2.78435	1.7727	2.45365	0.124309	1.86742	0	0	1.78962	2.55147	0.193004	2.42656	0	2.70591	3.04114	0.156142	0	0	1.98913	1.66723	0	0	0	2.28528	0.0322515	0	0.0337781
BTBD10	0	0	0	0	0	0	0	0	0	1.31939	0	0	0	0	0	2.03496	0	0	3.12262	0	0.520705	0	0	0	0	0	0	2.20191	2.22514	0
AKIRIN1	0	0	0	2.99477	2.09799	2.55721	2.43562	0	2.25983	2.23224	2.82789	2.27462	2.55539	0.193004	0	2.28323	1.95143	2.85473	0	2.1699	1.6654	0.99489	2.56384	0.832166	0	0	2.03957	0.0322515	2.07585	2.02887
CMTM5	0	1.977	0	0	2.28456	1.66698	2.60615	2.676	2.22059	0	1.50772	2.60482	2.82548	0	0.202149	0.0490554	2.65609	2.99457	0	0	0	2.47956	1.66898	0	2.40745	1.99162	2.53348	0	0	0
SREBF2	1.73665	1.24388	0.23383	2.74187	1.95657	0	2.59292	3.06628	2.66446	1.48441	0	2.17855	0.853219	1.75979	0	0.0490554	1.83779	1.11288	0	2.23056	1.84559	2.15841	0	2.27781	2.16663	0	1.54122	1.46215	2.55816	2.35335
MTHFD1	2.91324	0	0	2.65836	0	0	0.805086	0	2.60259	2.61756	0	0	2.49761	0.193004	2.90285	2.39266	2.18271	2.7488	0.156142	0	2.32467	0.276072	0	0.183778	0	0.351164	2.08746	2.53437	2.33272	0.121733
ENTPD6	2.33099	0	2.33956	0	0	2.40128	0	2.98648	0	2.212	2.51205	0	2.28247	2.12586	0	0	2.24847	0	0	0	2.6444	0	2.84065	0	0	2.73833	0	2.66659	2.29108	0
C2CD5	0	0	0	0	0	0.214879	0	3.06887	1.95691	0	0	0	0	0.193004	2.46931	2.35581	0	0.775821	1.75774	2.78127	1.20854	0	0	0.183778	0	0	0	2.42981	0	0
JADE1	2.35703	0.0875806	0.96392	0	2.71327	0	0	3.00323	0	1.95541	0.0405131	0	2.22882	0	2.85346	2.28296	1.66434	0.161855	0	0.0443839	1.77488	0	0	0	0	0	0	0	2.65899	1.98207
IARS2	0	2.28891	2.74697	2.69159	1.85893	2.87281	0	0	1.87266	2.31713	0	0	2.10812	1.76816	0	2.12038	0.605569	0	0	2.88923	2.62597	2.79642	1.51854	1.02045	0	0	2.5752	2.49797	0.252049	2.30359
AGPAT6	0	0	0	2.20332	0	0	2.40892	3.10356	1.62859	2.24594	0	0.0471056	1.58476	0	0	0	0	0	0	2.43602	1.42642	0	0	0	0	2.28765	0	2.46287	2.06832	2.4768
ZNF268	0	0	0	0	0	0	0	0	2.0185	0	0	0	0	0	0.825455	0	0	2.09524	3.12304	0	0	0.059961	0	0	0	0	0	0	0.739108	0
OAT	2.2137	0	2.42949	2.51693	2.83107	0	0	0	2.52315	1.96568	2.98967	1.85683	2.29307	1.15925	0	2.49035	2.40067	0	0	2.65572	2.55742	0	0	0	1.66404	0	2.62102	2.26665	2.68466	2.67968
CAPZB	2.53499	2.53027	2.01434	1.50531	2.96904	2.47238	2.89083	0	2.01904	2.09867	2.26926	2.3343	2.56287	0.510312	0.933854	2.14375	2.59578	2.86247	0	2.16064	2.20357	0	2.75738	0	1.57974	2.44591	2.46414	2.38225	2.02765	2.35568
PSMC4	2.61408	2.40087	2.65391	0	0	2.49341	1.72372	2.9619	2.49745	1.81518	0	0.0471056	1.0016	2.89639	0	1.96039	0	2.19034	2.66808	0	0	2.17548	2.46955	0	0	2.65713	2.1578	0	2.51975	1.81114
ABI1	0	0	0	1.73498	0	0	0	0	1.62729	1.40602	2.4064	2.3313	2.94002	2.65299	0	2.25559	2.1041	2.70097	0.156142	2.54985	1.5403	2.34701	0	2.88596	2.05204	0.210148	2.55474	2.65769	2.66715	0.0337781
GDI2	2.66828	2.33658	0	0	0	2.27692	0.046169	2.9937	2.23729	1.49051	2.58131	0.163836	2.75726	0.326158	1.59951	2.3402	2.80913	0	0.156142	1.57252	1.784	2.21564	1.59922	2.28972	0.555065	1.8718	2.67095	2.58124	2.38403	0
NAA15	0	0	0	1.79464	0	0	0	0.124309	0	2.1693	0	2.39726	2.21509	1.93477	0	0.0490554	1.50465	0	2.88883	0.914309	1.66143	0	2.9083	2.88117	0	0.351164	1.99543	0	2.17358	2.64729
DEGS1	2.24473	0	0	2.92217	0.497389	2.93323	2.57111	0	1.59468	2.42698	2.40323	2.29904	2.20032	0	0	2.49018	0.945495	0	0	2.77126	1.7512	1.30316	0	2.57527	0	0.210148	0	2.50754	2.40792	0
LAT	2.53677	2.54017	0	0	0	2.02785	2.60397	0	2.63475	0	0.0775672	2.06924	2.53489	0	2.3993	0	2.95848	2.87087	0	0	0	2.50582	2.60448	0	0	0	2.53005	0.0322515	0	0
GBF1	0	0	2.53981	0	0	0	2.01502	0	0	2.54946	0	0	2.17796	2.68876	1.29253	2.18702	0	0	3.03829	2.7471	1.23595	1.21083	0	0	0	0	0	0	2.4047	0
TXNRD1	0	0	2.01133	0.057028	0	3.0202	0	0	1.77739	1.83937	0	0	2.19885	0	0	1.93158	2.46078	1.97329	1.34636	2.7335	2.64232	1.34868	0	1.68019	1.93309	2.80418	1.98423	0	2.49325	0
HMCES	0	0	0	2.42247	0	0	1.28009	0	2.20113	2.29678	0	2.30549	0	0	3.07358	2.35167	2.11274	0	0	2.28861	2.08597	0	0	0	0.324261	0	2.1322	2.78131	1.05631	0.237527
EEA1	0.107803	0	0	1.67492	0.10309	2.55644	0	0	1.89229	1.58134	0	0	0	0	0	0.836289	0	0	3.10468	0	1.72098	0	0	2.36201	1.86637	0.614034	0	0	2.37012	2.23955
SLC50A1	0	2.49635	1.2989	1.77565	2.80398	2.71506	2.42696	0	2.58318	2.48655	2.55787	0	2.3799	2.17726	0	2.41857	2.2955	2.8331	0	2.0915	2.06913	2.24183	2.44195	0	0	2.9986	1.83168	2.08288	1.90471	0
ATP6V0A1	0	2.21572	0	1.91734	0	0	2.27229	0	2.51645	1.80355	2.34495	1.67577	2.23837	2.77634	2.78448	0	0.929487	2.51224	0	2.51574	2.51261	0	2.54294	2.08317	2.94157	1.85325	1.75163	2.79343	2.76077	0.966138
CXCL5	2.24751	1.43364	0	0	2.58748	2.634	2.42642	2.63763	2.48274	0	0	2.63271	2.60336	0	0.990017	1.00893	2.51102	2.98716	0	0.121497	0	2.76566	2.56362	0	0.862693	0	2.25876	0	0	0
ATRX	0	0	0	2.97554	0	0	1.25375	0	0	1.56292	2.61391	2.11164	1.94198	2.57958	0	1.68011	0.849106	0	2.85555	2.47778	2.2132	1.66838	0	0.67094	2.77084	0.351164	0	1.76204	2.38148	1.93002
OTUB1	2.01281	1.81672	1.47028	2.17778	0	2.89989	1.84359	0.124309	2.37091	1.7333	2.71395	0	1.90812	3.00811	0.0486557	2.32079	1.86605	0	0	0	1.97741	2.04242	0.808021	0.922984	0	2.53251	1.79701	2.01376	0.763339	2.45727
ATP6V1D	2.26314	2.77849	0	2.35345	2.68079	0.214879	2.12134	0	2.02797	2.24806	2.38454	2.21248	2.17013	0	2.26604	2.26046	2.24729	1.80157	1.98311	0.0443839	0	0	2.82683	0	2.79905	2.98286	2.13808	2.08399	1.06522	0.988345
MCL1	0	0.0875806	0	0	2.95803	0.214879	2.31229	0	0.140904	0.604519	2.41596	1.77567	1.74463	1.33654	0	2.26921	2.01879	0	0	0	1.39073	0	1.09398	2.9518	1.7927	0.457442	2.46614	0	2.65409	2.45382
TRAK2	0	0	0	0	1.0688	0	0	0	0	0.387281	0	0	2.19289	0	0	2.22141	0	3.11631	0.156142	0	0	0	0	0.183778	0.13671	0	0	0	2.0019	0
RBBP7	2.77754	0	2.87338	0.107429	2.35472	0	2.79757	0	2.08402	2.08295	2.48218	2.2088	2.4407	2.70199	2.52468	2.77221	2.55295	2.61511	2.40501	2.62801	2.53905	0	0	0	0	1.74151	2.46714	2.89299	2.49913	1.91746
TUG1	1.85903	0	0.132466	1.73386	0	0	0	0.124309	2.02326	2.11432	2.75531	0.0471056	0.0443756	0	0	0	2.50974	0.0884243	0	0	2.53212	2.25597	2.66229	3.04713	0	0	0	2.03774	1.97051	0
FLJ20021	0	2.26269	2.17734	0	0	0	1.67302	0	2.20668	2.50098	1.96942	0	0	0	2.51204	0	1.79551	2.07591	3.08086	0	2.06285	0	0	2.73189	0	0.210148	1.81859	1.55628	2.28189	2.04214
HDAC3	2.25027	0	0.132466	2.46793	2.77625	0.214879	2.28763	0	0	1.92752	0.0405131	2.46144	1.79011	0	3.04608	0	0	0	0	2.3831	2.65868	2.34701	0	0	0	0	2.37763	1.60878	1.97597	0
C9orf152	0	0	0.444547	0	0.10309	0	2.04193	0	2.15707	0	0	0	0	0	2.92921	0	0	0	0	0	0	0.059961	3.01367	0	0	0	0	0	2.12464	2.11342
LAMTOR1	2.62058	2.70527	1.88629	1.42158	2.89749	2.38555	2.79563	2.87581	2.3267	2.21772	2.65064	2.60234	2.67403	0.427924	2.8001	2.29655	2.43509	2.6006	0.156142	1.80363	1.95568	2.83606	2.32308	2.39456	1.4909	0.210148	2.5966	2.24663	1.66497	2.18987
PRDX4	1.91008	2.65782	2.87689	2.87354	2.72614	2.16717	2.05969	2.56294	2.52663	2.92078	0	2.00586	2.03961	2.50811	1.93749	1.65442	2.11647	1.39683	2.74986	2.22863	2.39527	0	2.66651	1.44507	1.32177	2.10496	2.23817	2.5589	2.54071	2.62455
STT3A	2.47498	0.369328	1.33617	2.75759	0	1.61625	0.046169	0.821764	2.6177	2.32842	0	2.6464	2.39709	2.0758	1.62221	2.57685	1.04978	2.54083	0	0.637057	2.14417	2.04067	2.23613	0	2.54392	2.1474	1.90474	3.04157	1.69426	0.0651176
DHX9	2.5389	0	0	2.41784	2.2299	1.813	0.046169	0.220841	1.11424	1.96635	0	2.65076	2.77855	0	0.0486557	0	1.83577	2.65095	2.87377	1.57873	1.1853	0.276072	2.85439	0	0	2.41895	1.44271	2.77145	2.48728	1.70468
COG4	2.60658	2.68108	2.48053	2.30493	0	2.85103	1.42077	0	0	2.38373	0	0	0	0	2.82783	0	0	0	0	2.33161	2.09119	0	0	0	2.90336	0	0	2.44522	0	0
SRPK2	0	0	2.08981	0.297161	0	2.77966	0.046169	0	2.22359	2.39116	2.85404	2.67297	1.28531	0	0	2.85242	1.53196	0.663984	1.54629	2.5281	2.56967	2.37338	2.01439	2.64482	2.85094	2.18429	1.27049	1.74249	2.35304	2.45357
UVRAG	0	0	0	1.20069	0	2.79015	0	0	0	0.0584028	0	0	0	3.04557	0	2.37528	0.464673	2.65138	0	0	0.974251	0	1.60531	0	0	0	0	2.02718	2.13126	0
STXBP2	2.53819	2.52422	0.132466	2.61179	2.72875	2.50224	2.7971	0.124309	2.56529	0	0.0405131	2.63189	2.57534	0.193004	0	0	2.46198	2.95094	0.156142	2.239	0	2.73374	2.58989	0.183778	1.84624	1.71106	2.44936	0	2.25197	0
AATF	2.65168	0	1.94105	0.057028	0	2.31757	0	0	0	0.0584028	2.80681	0	0	2.92619	0	0	1.68055	0	0	0	1.80742	0	2.89162	0	0	0	0	0	1.93272	0
FAM213A	2.05576	0	2.63674	2.55995	0.10309	0	2.43276	2.99224	1.9848	2.1285	0.817773	2.1264	1.80207	2.63759	0	2.47462	0.487822	0	0.156142	2.14686	2.11288	0.059961	2.07244	2.76417	2.85298	2.45549	0.125817	2.4686	2.42712	2.37993
RIPK4	0	1.97392	0	0	2.22715	0	2.43276	0	2.2913	2.52608	0	0	0.936426	0	0	2.71937	0	0	0	0	2.58871	0	0	0	3.05934	0	2.10842	0	1.39233	1.95643
BZW2	2.0889	2.60981	2.47899	2.50126	0	2.64484	2.50575	2.78162	2.16283	2.87734	2.50758	2.32049	1.78015	2.7241	0	0.20355	2.31707	0	2.7976	2.6458	1.74958	2.10579	2.82196	2.84708	0.942964	0	2.31098	2.31722	2.27013	0
FDFT1	2.62524	2.53284	2.28366	1.58824	2.95688	2.07942	1.71816	2.41523	2.41511	1.70094	0	0	2.1063	2.84677	0	2.32104	2.45328	0	0	2.62046	2.06364	1.97574	0.0745036	0	0	1.41321	2.16882	0	2.45878	2.85417
DNA2	1.9598	0	0	0	0	0	0	0	0	0	0	0	2.05757	0	0	0	0	0	0	0	2.1908	0	0	0	0.240532	0	0	3.11382	0	0
OSBP2	2.45053	2.47348	0.132466	0	0.256175	0	2.50772	0	2.69249	0	0	0.0471056	2.72276	0.193004	2.76085	1.7556	2.60466	2.36887	0	0.0846495	1.98694	2.43658	0	0	2.98608	0	2.56499	2.49337	1.83965	2.34375
MGST3	0	2.36219	2.28527	2.16837	2.91764	2.29137	2.68883	2.28004	2.60617	2.87883	2.42817	2.16276	1.17567	2.1658	2.45977	2.53936	2.13918	2.30529	2.39073	2.23001	2.70473	0	1.76121	2.22392	2.77786	2.95709	1.95123	1.87821	2.16173	2.44382
PPP1R9A	0	0	0	2.55352	0	0	0	3.08727	0.0988193	1.44586	0	1.37445	0.724542	0.193004	0.0486557	2.58286	0	0	0	0	2.29231	0.68568	0.428831	0.998056	0	1.2024	0	2.16597	0	0
GCC1	0	0	0	0	0	0	0	0	0	0	0	0	0	0	0	0	0	0.0884243	3.11461	0	1.9647	0	0	0	0	0	0	0	0	0.666487
KCTD20	0.107803	1.4191	0	0	0	1.5588	1.78057	0.124309	2.31072	0	0.20048	0	2.67026	0.193004	0	0.0490554	1.72322	2.89313	0	1.76284	2.31148	2.52792	1.42856	2.25932	2.04485	0	2.98773	0.0322515	0	2.49795
ACRBP	1.44351	2.21866	0	0.152585	2.3304	2.46003	2.32307	0	2.10933	0	0	2.63732	2.97032	0	1.98953	0	2.52366	2.76863	0	0.0443839	0	2.5173	1.83488	0	2.8404	0	1.94215	0	0.0328882	0
MPZL1	0	0	0	1.60064	2.52272	0	1.90954	0	2.68189	1.40356	1.89722	2.85961	1.63628	2.79854	1.24836	1.75742	1.2759	0	0	2.76036	0.265392	0	2.40901	2.81291	0	1.58367	2.57617	2.16114	2.63066	2.60143
BAG1	0	2.27419	2.13179	1.66974	0	0.214879	0.046169	0.124309	1.81123	0	0	0	1.82852	3.06712	0	1.89547	2.35234	0	2.76367	0	2.48086	0.791113	0	0	2.37414	0.210148	0	0	1.7855	2.32422
WSB2	0	1.27071	0.980432	2.5849	2.40514	0	2.13618	0	1.55481	2.4054	0	0.307729	0	2.75294	1.95554	2.71519	1.80647	0	0	2.41712	2.52179	0.112639	1.65301	2.91081	2.86542	2.72018	2.00564	1.69451	1.32831	2.39405
EIF3H	2.36975	1.94185	2.64172	2.55573	2.77175	2.36685	2.33876	0	0.501308	2.63731	2.29369	2.95667	2.20646	2.63139	0	0	2.72604	0	0.156142	0	2.28	2.61892	2.03511	0	1.22811	2.85346	2.38701	2.02906	2.00156	2.50073
KIF21A	0	0	0	2.89695	0	0	0	2.55579	1.54385	1.89053	1.68939	2.28994	0.962661	2.62221	1.24251	0	0.0643092	0	2.98896	1.26046	2.47446	0	1.76262	0.619167	0	0	2.30343	0	2.00292	0
RBM23	0	0	0	2.59088	0	0	2.45262	0	0.911382	2.26976	2.59963	2.45346	0	0	0	2.95557	0	2.72913	0	0	2.74602	0	0	0	1.93496	1.99162	2.67513	2.44916	1.84991	2.6892
HMGN1	2.82489	2.87941	2.72449	0	0.565748	2.50832	2.71308	0	1.96721	2.22187	0	2.56213	2.90338	0.193004	2.48745	2.37703	2.63685	2.70311	1.82172	0	2.51402	2.58384	2.33149	2.66508	2.53181	0.728885	2.10557	2.25879	1.78774	2.32555
TBCC	0	2.37012	0	2.42062	2.96879	0	2.0197	0	1.97374	2.3083	0	2.1446	2.30642	0	0	0	0	0	2.95511	0	2.57917	2.13691	0	0	0	0	0	0	2.10978	2.10551
RRAGB	0	2.58227	0	0	1.93684	0	1.54667	2.78115	0	0	0	0	2.1353	0	0	2.5949	0	0	3.03379	2.32899	0	0	0	0	0	0	0	0	0	2.3682
SEC24C	0	0	2.89462	2.66724	0	0	0	0	0.860932	2.34849	0	2.79615	2.06528	0	2.79977	2.30384	0	0	0	2.77394	2.07224	2.00276	0	2.5648	1.7927	0	0.177262	0.0322515	2.48505	0
FBXO42	0	0.660386	0	1.24448	0	0	0	3.03597	0	1.07171	2.56717	0	0	0	2.83338	2.15298	2.2543	0	1.90871	0	0	0	2.05346	0	0	0	0	0	2.38403	0
HNRNPA3	1.83823	0	2.10222	1.58508	2.98197	0.786827	2.19534	0.75125	1.72424	1.39104	2.50666	1.51348	1.19993	0	0	2.39413	2.27868	1.65354	2.32573	1.54276	2.73354	2.36679	2.88732	1.64018	2.58798	0.675245	0.868329	0.0322515	1.71384	2.51599
PSAT1	0	0.0875806	0	0	0	2.56787	2.12973	0	2.55875	2.72906	2.99657	0.396086	1.82921	0.193004	2.69336	1.59796	0	2.26139	0	2.0289	0.265392	0	0	2.55916	0	0	2.63052	2.2409	2.53695	2.55897
ECE1	0	2.38317	0.132466	2.19172	0	0	1.71253	3.0669	2.72805	2.22893	0	2.29401	0	0	1.79027	1.21236	0	1.70483	0	2.43841	2.0081	1.61719	0.855869	0	0	1.06372	1.00315	2.42178	2.53086	0
VPS11	0	1.99109	2.69861	0	0	0	0	0	0	2.41512	0	0	0	0	0	1.43438	0	1.94194	0	0	0.0830038	0	0	0	0	3.07794	0	0	2.32873	0
RRM1	0	0	0	0	0	0	1.11023	0	0	2.13725	0	2.30326	2.35629	0	2.89597	0	0	0	1.17158	0	2.44066	0.308853	0	0.183778	1.84624	2.5072	0	3.00677	0	2.10551
HDAC2	2.5085	2.17488	0	0.107429	0	3.07685	1.81247	0.220841	2.24272	1.84298	2.50254	0.227216	2.47863	0	0.0486557	0.912479	2.32172	0	1.41654	2.55872	2.01078	1.16934	1.20335	2.52434	2.34027	1.03972	2.28262	2.60707	1.95412	2.39305
PSMA1	2.29839	0	2.58073	0.057028	0	0	2.26811	0	0	2.44887	0.910492	1.41456	2.57373	1.36889	2.74641	2.55944	2.85551	2.60961	0	0	1.67517	2.53865	0	0	2.94304	0.675245	0.0674491	2.22624	1.91729	2.44622
SMTN	0.107803	0	2.57991	0	2.67737	0.214879	2.1261	1.95971	2.14967	1.95748	0	2.45416	2.16664	2.64865	2.67947	1.71451	0	2.79911	0	2.87082	2.64894	0	0.0745036	0	0	2.51305	0	2.5123	2.83859	1.76177
CTNNA1	0	0.0875806	2.19053	2.79657	0	2.24174	2.3853	2.72285	2.43979	1.21105	2.28297	2.93882	2.25944	0	0	2.52239	2.5736	2.41044	0	2.58074	2.81773	0	0.0745036	0.89477	1.81541	0.210148	1.88995	2.70975	2.54734	2.38314
NDUFV1	2.60567	1.99992	0	0	0.186343	3.0239	2.0406	0	2.26709	2.19876	2.64807	2.27117	2.00082	0	0	2.1747	2.13918	0	0	2.74027	2.10791	2.44103	2.45867	1.19728	1.39231	0	2.11238	2.79564	2.31884	2.37846
SMARCA1	0	0	0	3.04816	1.39523	2.80477	0	0	2.442	2.1257	0	1.93163	0.614882	0	1.65075	0.341594	2.1818	0	0	0	0.0830038	0	0	2.19131	0	1.95122	0	0	2.53982	1.53456
CIRBP	2.37235	2.54268	1.5198	1.71899	2.38548	0	2.27125	0	2.1063	2.31923	2.56648	1.8399	2.35916	2.37602	2.10831	1.8055	2.09473	0	3.10836	0	1.89021	2.36123	2.19248	2.32575	0	0.542758	1.66776	2.2699	2.42417	2.46588
AADAT	0	0	0	0	0	2.88818	0	0	2.16359	2.20621	2.53395	0	2.00036	2.88228	0	0	0	2.5539	0	0	0	0	0	1.32259	0	0	1.94381	2.63881	2.27324	2.82427
DNAJC10	2.1977	0	1.86989	2.74242	0.10309	0	1.90411	0	2.28959	2.09767	0.0405131	0	1.55587	2.80506	0.0486557	0	2.3204	0	0	2.85629	2.11569	2.4703	2.36816	0	2.17422	2.94345	2.41791	2.40286	2.47015	0
POLD2	2.48551	0	2.8631	2.65863	0	0.214879	2.11203	2.75208	2.49657	2.82103	2.51814	0	2.31124	0	2.86905	0	2.6596	2.36845	1.76101	2.51302	2.0072	2.38651	0.0745036	0	0.507828	0.542758	2.08566	2.60399	1.78941	2.07409
HMGCS2	0	0	0	0	0	0	0	0	0	2.39721	0	0	0	0.510312	3.04977	0	0	0	0	2.4613	1.32238	0.758731	2.78757	0	0	0	0	0	0	0
DNAJB1	0	2.44309	0.910244	2.52646	2.97697	2.35596	2.63857	0.124309	2.49016	1.83207	2.67634	2.44228	0	2.77143	2.66312	2.00006	0	2.5949	0	0	2.45533	1.94182	2.60931	0	0.704976	0	0	2.2453	2.65598	1.57843
B4GALT3	0	0	1.32164	0	0	0	0	0	2.39592	2.24806	2.56463	0	1.95617	2.9866	0	0.998632	0	2.86031	0	0	2.2703	0	0	1.62417	0	1.36931	0	0	2.42776	2.67526
VPS51	0.107803	2.89377	1.61596	0.057028	0	0	2.1002	2.89876	0	1.65779	0.0405131	2.09994	2.21849	0	0	2.19273	0	0	0	1.85353	1.15437	0	1.82037	0.49236	2.88218	2.41998	2.50615	0	1.6149	2.08376
NGFRAP1	2.86141	2.76353	2.12021	1.83921	0.369137	2.10635	2.71355	2.85881	2.30001	2.09265	2.4717	1.83556	2.48663	2.27778	2.38723	0.386493	2.59385	2.65919	0.156142	1.80728	1.16074	2.5173	1.36329	0	2.31921	2.17173	2.88307	1.62337	0.353859	2.04595
RPA1	2.37287	2.67435	2.66778	0	2.60919	2.46099	2.02109	0	2.05225	1.38076	0	0.7811	2.52746	0	2.85684	0.0490554	0.120312	2.94531	0	0	0.619002	2.10478	0.286843	0	0	0	2.40288	0	0	0
LY6G6F	2.35971	2.39427	0.132466	0	2.62133	2.75054	2.95174	2.67932	0	0	0.0775672	0	2.34228	0	2.56547	0	2.7429	2.59416	0	0	0	2.1078	0	0	0.13671	0	2.10671	0.0322515	0	0
NDUFA10	2.26713	2.52769	2.72214	0	0.186343	0	2.72809	0	0.0522143	2.49483	2.37192	2.50679	1.78478	0.193004	2.57598	0	2.31573	0	0	2.76279	2.28903	0.059961	0	0	0	0.210148	0	2.23529	1.60652	2.9715
RSRC2	1.69426	0	2.50153	1.31186	2.57342	0	2.30967	0	2.1166	2.18387	2.42066	1.51042	2.04004	1.399	0	2.27806	0.357329	2.00737	3.06352	2.44884	2.46797	0	0	0	0	2.08764	2.52157	2.47313	2.71671	2.37447
LENG8	1.92196	0	0	0	0	0	0	0	0	0.155887	0	0	1.14667	2.61105	0	1.44195	0	0	3.09225	0.0443839	2.16593	0	0	0	1.87716	0	2.08626	1.28488	0.483644	0
DLD	2.65304	0	2.83639	1.12543	2.8157	0	2.16908	0.124309	1.04503	2.12429	0.0405131	2.46161	1.90523	0	0	0	2.20919	2.05912	0	2.36067	2.30789	2.399	2.89701	1.47673	2.69028	2.74373	1.56172	2.58665	2.4865	2.24137
IGLL1	1.81638	0	0	0	0	0	0	0	0	0	0	0	0	0	0	0	1.92589	0	0	0	0	3.10877	0	0	0	0	0	0	0	0
LSM12	2.15276	2.19268	1.35708	1.63586	2.38977	2.43523	1.6699	0.124309	2.27893	2.18673	0	1.99894	1.85344	3.06795	0	2.28727	1.59796	2.21851	2.20821	2.18052	2.45373	2.28958	1.42245	1.69429	0.13671	2.84659	0	1.86789	2.34012	2.31869
POTEE	0	0	0	2.8018	0	0	0	0	1.92908	1.64806	0	1.96846	1.46995	0	0	0.0490554	0	0	2.26075	0	1.53765	0	0	2.26184	0	3.05664	0	2.31899	1.6223	0
CCNL1	2.38261	0.615748	0	2.17494	2.84526	0	2.18813	0	2.38211	1.97571	2.17013	2.27961	2.642	2.50811	2.70111	2.49069	2.33474	2.61583	2.26178	0	0.0830038	2.37852	1.38055	2.8643	0	1.80522	1.9735	2.67232	2.91224	0
SOCS6	0.107803	0	0	0	0	0	0	0	0	0	0	2.42167	1.81941	0	0	0	0	0	3.08366	0.919965	0	2.31677	0	0.619167	0	0	0	2.60715	1.50402	0
PNN	2.74091	2.30651	1.82129	2.2661	0	0	2.40529	0	2.5791	2.39721	0	1.4769	2.47143	2.45439	1.20883	1.73506	1.93565	0	3.04596	2.1699	2.19432	0	2.22076	1.68494	0.454819	2.3768	2.40975	1.38664	2.67883	2.62563
SNX13	2.43777	0	0	0	0	0	0	0	0	0	0	0	0	0	0	1.95119	2.2962	0	1.65862	3.09325	1.40174	1.59977	0	0	0	0	0	0	2.46818	0
RPLP2	2.81769	2.77995	2.91562	2.26145	2.74746	2.0507	2.59983	2.47364	2.46863	2.83778	2.45505	2.60864	2.54044	3.00428	2.18732	2.62499	2.61403	0	2.66606	2.42404	2.57675	2.62598	2.12119	2.80796	2.75135	2.62822	2.79261	2.02529	1.82303	2.55732
PRCAT47	0	0	2.91013	0	0	0	0.046169	0	2.3616	0	0	0	0	0	0	1.95754	0	0	0	0	2.66703	0	2.96488	0	0	0.210148	0	2.37877	2.20045	0
RPS12	2.93052	2.16371	2.71979	1.9031	2.23467	2.09309	2.52464	2.28004	2.27246	2.48491	2.34534	2.71818	2.58176	2.53869	1.94806	2.65908	2.68265	1.683	2.5915	0	2.32941	2.94789	2.5478	2.24913	2.7908	2.81091	2.7395	1.77796	1.87202	2.34375
TMPO	2.44486	0	1.72192	2.98409	0	1.74859	0	0	0	0	0	2.16651	1.38449	0	2.85727	0.464384	1.90913	0	0	2.54906	1.98029	2.02029	1.90801	0.560376	2.66705	2.59655	0	2.28752	0	0
WARS	2.72368	0.0875806	0.132466	0	0	0	2.16544	2.64714	2.10717	2.67431	2.9583	0	0	0.193004	0.0486557	2.0628	0	0	0.898863	2.30789	1.92743	2.38333	2.82428	0	0.507828	0	0	2.50712	2.22738	1.96527
PLCG1	0	0	0	0	0	0	0	0	0	0	0	0	0	0	0	0	0	0	3.09949	2.45133	0.825194	0	0	0	0	0	0	0	2.01364	0
SUPT5H	0	0	0	0.057028	0	0	0	0.124309	1.62334	1.57306	2.84076	0	2.05346	0.193004	2.78074	1.71049	0	0	2.98877	2.39905	2.28903	0.059961	1.98343	0	0.13671	0	2.16184	0.0322515	2.19065	1.81114
DSC3	0	0	0	0.057028	0	0	0	0	0	0	0	0	0	0	0	0.0931279	1.8497	0	0	0	2.03423	0	1.78184	0	0	3.10698	0.125817	0.980315	0	0
CSNK2A1	1.74991	2.3668	1.81422	0.057028	0.10309	1.58124	2.34143	3.00337	2.27805	2.05302	2.91493	2.6372	2.25166	0	0	2.18837	2.21599	0	0	2.07687	2.14809	1.77329	2.41717	0.560376	0.555065	0.542758	2.56499	2.21332	2.28527	1.85546
NIPA2	0	0.0875806	0	0.380796	0.186343	2.72721	2.58056	2.86652	0.0522143	2.10115	2.42259	0	0	0	0	0.530406	0.0643092	0	0	2.38251	0	0	0	0	0	0	0	0.65021	2.13101	2.95603
WDR62	0	0	0	0	0	0	0	0	0	0	0	0	0	0	0	0	0	0	0	3.10098	0.212674	0	0	0	0	0	0	2.38681	0	0
ETV1	0	0	2.51922	0	0	0.214879	2.04149	2.3807	1.39379	0.943133	2.39782	0.0471056	0.0846343	0	0	2.89762	0.0643092	0	0	0	1.5159	0	2.99844	0.183778	0	1.54691	2.09806	0	2.20045	2.26604
PLA2G7	0.107803	2.38954	2.30413	0	0	0.214879	0	3.09416	1.48446	1.96905	0	0	0	0	0	2.1188	1.97921	0	0	0	0	0	0	0	0	0	2.01911	0	1.6223	2.46528
SMG7	2.63923	0.0875806	0	0.107429	3.04266	0	0	0	1.98365	2.59002	2.65111	0	2.06928	0.193004	0	0	1.58554	0	0	0	1.92743	0	2.49316	0	0	0.819628	1.68165	0	0.633882	0
NAV1	0	0	0	0	0	0.214879	0	0	1.60993	0.27036	0	0	0	0	0	1.40881	0	0	0	0	1.87827	0	0	3.10615	0	0.728885	1.88427	0	1.88468	0
PSMD12	2.05897	0	0	2.76676	0.10309	0.214879	1.95883	0	0	2.08655	2.42499	0	0.996916	1.93194	0	0	1.3406	0	3.05383	0.0443839	1.60394	0	2.49185	0	0	0	1.81413	0	1.33626	0
DNAJB9	2.19848	0	0	1.8624	0	0	0	0.124309	0	2.25123	2.32873	2.20665	1.84551	3.08527	0	0	2.05016	0	1.61529	0	0	0	2.57285	0	0	0	1.90383	0	2.44783	0
USP9Y	0	0	0	0.265276	0	0	0	3.10219	0	0.109875	0	0	0	0	0	0	2.25236	0	0	0	0	0	0	2.05588	0	0	0	0	0	0.294594
YWHAE	2.85938	2.90248	2.45249	2.05407	2.47711	1.813	2.50788	2.78162	1.97374	2.70087	2.66354	2.57117	2.58578	2.49354	1.81776	2.32866	2.65671	2.96488	2.62261	2.94369	2.53453	2.64313	2.79336	1.87054	2.61062	2.72377	2.31418	2.36512	2.41507	2.55094
ACHE	0	0	0	0.057028	0	0	0	0	0	1.69341	3.0993	0	0	0	0	2.39139	0	0	0	0	0.900372	0	0	0	0	0	0	0	0	0
OS9	2.17622	1.73382	2.87358	2.71967	0	0.214879	1.78698	2.7887	2.52926	2.43874	0.111707	2.7886	2.07127	2.35828	2.56826	1.86111	0	0	0	2.50783	1.81588	2.17117	0	2.79969	1.59634	2.01574	2.33928	2.23314	2.68296	2.71494
KIF5B	2.28272	0.0875806	2.84022	2.55079	0	2.91503	0	2.57151	0	2.03263	2.73967	2.40142	2.03747	2.53017	0	2.32474	2.21935	2.45906	0	2.82765	2.48686	0	2.38724	0.183778	0	2.17173	0.503003	0.0322515	1.99052	1.75379
SNRNP200	2.50353	2.88158	0.23383	0	0.10309	0	0	0	2.16092	1.91856	0	0	1.84284	0	0	0	2.60103	2.36887	2.73628	2.46436	2.78867	2.29287	0	0	2.81997	1.61099	0	2.65094	1.31196	2.28903
SRPRB	2.46671	0	0	2.76894	0	0.214879	0	0.124309	2.44718	2.84872	0.0405131	0	1.90639	0.946154	0	2.84905	2.11752	0	2.59629	2.3623	1.75924	0	2.80574	0	2.60904	2.63328	2.35631	2.25916	2.34862	2.23118
UBAP2L	0	2.77882	2.18853	2.40195	0.10309	0	2.61863	0	0	2.25749	2.29087	2.48812	2.31375	0	2.39704	2.34773	1.96592	0	1.96312	2.16545	2.75286	0.059961	0	0	1.25572	1.80097	1.83168	2.24205	2.45123	3.01811
SAR1A	0	0	0	2.6097	2.39307	2.77688	1.63068	2.6705	0	2.56266	2.23604	2.55275	1.83059	2.68325	2.2507	2.03014	2.19879	0	2.27294	2.77801	2.84706	2.31147	0	2.92109	2.5689	2.49093	2.4835	2.76205	2.29525	2.53423
LAPTM4B	2.29654	1.28604	0	0	0	0	2.72222	3.06393	1.89934	1.31638	0	2.18962	1.93715	2.05489	0.0486557	0	0.414309	1.80002	0	0	0	1.325	0	2.20293	2.53883	0.210148	0.177262	0	1.84894	2.27153
SET	2.6898	2.58631	2.00678	2.99821	2.43988	2.73547	2.17335	1.99895	1.76326	2.2568	1.70558	2.21703	2.45322	2.49276	2.12329	2.75439	2.73225	2.57891	2.49246	2.35985	2.74323	2.37932	1.98679	1.96442	2.84844	2.21992	2.66845	1.30192	2.3398	2.78965
ATP6V1G1	1.91158	2.25141	2.34449	2.44404	2.75284	2.43319	2.5923	2.63196	2.64656	2.47623	2.69121	2.80097	2.01819	2.94064	2.36337	2.87647	2.43636	2.54111	2.47582	0.0443839	2.51792	2.52409	2.15886	2.95231	2.73421	0	2.06291	1.99959	2.52016	2.47268
PCMTD2	0	0	0	0	0	2.83831	0	0	2.50044	2.36445	0	0	0	0	0	2.32695	0	0	0.156142	1.84826	0.838663	0	0	2.98335	0	1.82183	2.71657	0	2.12898	2.34866
LRIG1	0	0	0	2.44666	0	2.78196	1.94689	0	2.70613	1.87162	2.17498	2.76438	1.93553	0.193004	2.85296	0	0	0	0	0	0.265392	0	2.82695	0	0	0.542758	2.51292	0	1.96942	2.10825
SORBS2	0	2.7227	2.68667	2.77706	0	0	0.900596	0	2.41682	1.95402	1.86773	2.38451	1.99377	1.3892	0	2.87765	2.06533	0	2.87677	1.7489	1.82964	0	0	0.183778	0	2.30807	0.47946	0.0622727	2.40618	2.098
XRN2	2.35595	0	0	2.63372	0	2.77361	2.25774	0.124309	2.43492	1.35669	2.73633	2.72536	2.53461	0	1.84508	2.07433	1.19984	0.224647	0	1.23402	2.32855	0	0	2.40818	2.8619	1.58367	0	2.8328	2.55636	2.41101
CPSF3L	2.24334	2.54352	2.8217	0	0.10309	0	2.19997	2.47316	0.0988193	2.38656	2.39166	0	1.91896	0	2.57461	1.95582	2.01813	0	0	0	0	0	0	3.01893	0	0	2.00491	0	1.94413	1.69486
TMEM30A	1.46918	0	0	0	0.10309	0	0.046169	2.79774	1.969	0	2.46796	2.40398	0.121476	0	0	0	2.37309	0	3.03187	0	0	2.36624	2.23424	0	0	0.210148	2.43619	0	1.45775	2.17464
KAT7	0	0	2.77516	0	0	0	0.567255	0	2.14413	2.29425	2.73967	2.90575	2.08029	0	0	0	2.28949	2.01879	0.361344	0	2.74978	0	0	2.52297	2.74935	1.2024	0	0	2.19872	2.34056
NCKAP1	0	2.37177	0	0	0	0	1.25375	0	2.15514	2.37433	0	0	2.08875	0	0	2.36644	1.92342	0	0.156142	0	1.98315	0	0	3.06265	2.71358	1.10805	0	0	1.24549	0
HP1BP3	2.40195	1.66612	1.74759	1.02292	0.256175	0	1.19572	0	0.0522143	2.00138	1.47769	2.78282	2.02486	0	1.64496	2.25066	1.71528	2.72967	0	2.7958	2.6339	1.07216	2.62016	2.92355	0.13671	2.31336	1.5657	2.5427	1.89481	1.93084
CNN3	0	0	0	2.77256	2.79865	0	2.13404	0.521113	2.15358	0.0584028	2.46052	2.39204	2.0963	0	0	2.18159	2.76998	0	0	2.33659	2.47138	0	0	0	0	0.210148	2.87077	0	0	2.72045
MIEN1	1.8624	2.7652	2.60677	0	0	2.39124	1.73102	0.521113	2.3246	2.28429	2.31987	2.34207	0.0443756	3.03088	2.18732	2.5593	2.34956	0	0	2.38733	1.97645	2.01598	0.0745036	2.61478	2.71358	2.28063	2.28792	1.8071	1.83568	2.60502
SMG5	0	0	2.71683	0	2.80343	0	0	0	0	2.18058	1.14625	0.0895981	0	0	2.90988	1.64511	0	0	0.156142	0	2.34991	0	0.855869	0	0	0	0	2.82616	1.46013	0
WASL	0	2.13196	1.61219	2.36806	1.68743	2.03815	1.85051	2.92894	1.81634	2.19598	2.72815	0	0	0.193004	2.02155	2.17747	1.47781	0.161855	2.34056	0	1.97451	0	1.75697	2.96811	0	2.09855	1.7438	2.1572	2.49016	2.07734
EIF3E	2.48068	0.369328	2.71831	0	2.68441	2.56561	2.61475	0.124309	1.62466	2.08036	0	0	2.64392	0	0.0486557	2.12741	2.61386	2.79046	1.74441	2.18846	2.25835	1.95127	0	2.617	2.62113	2.28486	2.94806	2.39078	1.64686	1.76661
SRSF5	2.24543	2.65653	2.78442	2.42385	1.27762	2.33974	2.49091	0	0	2.4904	2.38611	2.67519	2.66865	2.53303	0	2.10352	2.26497	1.90082	3.01168	0.0846495	2.66168	2.67471	2.60246	2.09619	0.13671	0.728885	2.27533	2.53369	2.44989	2.02024
KIAA1279	0	2.62847	0	0	2.3	2.62023	0	0	2.19017	1.5273	3.05671	0	0	0.193004	0	0	0	0	0	0.0443839	1.32238	0	0	0	0	0	1.12818	0	2.10898	2.35398
NSFL1C	2.12888	0.0875806	2.26974	0.974023	0	2.48621	0.446324	2.97352	2.58129	2.17686	2.82701	2.27541	0	2.51928	2.38976	2.66249	2.30591	2.59689	0	2.30927	2.00177	0.112639	0	0	0	2.69201	2.49345	0	1.85851	1.57095
LAMTOR3	0	3.02543	0	2.42728	0	0	2.21299	0	2.17966	2.06877	0	2.74208	1.96182	2.59033	2.42925	2.25875	2.1154	0	0	0	0	0.811432	0	2.6075	2.54803	2.48743	0	0.187414	1.82915	2.24498
TRMT1L	0	0	0	1.62007	0	0	0	3.02469	1.56551	1.85884	0	0.0471056	0.846618	0	2.79161	0	0	2.60961	0	0	0	0	0	0	0	0	0.400046	0	0	2.38575
DDX23	0	0.160429	0	0.057028	3.08388	0	2.1429	0	0	0	0	2.46521	0.269665	0	2.48778	1.44383	1.69337	0	0	0	1.47499	0	0	0	0	0	1.14418	1.16796	0	0
LBH	0	0	0.23383	1.78575	2.43349	0.465442	1.15337	0	0.786052	0.109875	2.55998	2.76677	2.22243	0	0	2.56725	2.10464	1.97744	0	2.18785	2.16717	0.112639	0.397446	2.53314	0	1.16708	1.96011	2.32679	2.56788	3.01953
PDHB	1.52741	2.41936	0.132466	2.10192	0.10309	0	2.01313	0.124309	1.37078	0.458064	0	2.18672	2.33109	0	0	2.75785	1.66584	0	0	2.23466	2.20472	0	2.57545	3.02459	0	2.64506	0	2.19363	1.93072	2.52625
CLNS1A	2.12614	0	2.31024	0	0	0	0	1.82142	2.6085	2.23662	2.48371	0	2.02574	0	3.03629	0	2.16316	0	0	2.7445	1.4465	2.2359	0	0	0.240532	0	1.9789	2.12828	1.82405	2.57008
ZBTB16	2.52597	0	0	0.057028	0	0	0	0	2.26649	2.08139	0	2.45833	2.29733	0.326158	0	0	1.191	0.723493	2.95218	0	2.05727	0	0	0	0	2.9207	0.125817	0.969677	2.50119	0
EMC4	0	0.222795	2.37427	2.31003	0	0	2.62699	3.05742	1.91783	2.51686	2.58143	2.2701	1.9087	2.53445	2.15143	1.94593	2.31974	0	0	2.65417	1.6431	2.17506	1.29478	0	1.73163	1.30735	1.91639	2.40668	1.70786	2.14699
EIF4B	2.40244	0	1.98005	0	2.48556	0	1.70299	0.799508	1.22307	2.13174	0.0775672	0	2.5677	2.32853	2.42636	2.50015	2.89441	0	1.6014	2.46452	2.37143	2.53865	2.67381	2.87876	1.97759	2.8084	2.5176	2.38447	2.34954	2.76369
HLTF	2.48631	0	0	2.31211	0	2.75593	0	2.35287	0.501308	2.07196	0	0	2.27708	0	2.86905	1.02393	2.37805	0	2.10642	2.89919	1.87094	2.22912	2.31881	0	2.56716	2.39568	0.177262	2.78975	1.73131	2.46995
LITAF	2.18189	2.77313	0	0.107429	2.7662	0	0.918591	0	2.07055	0	2.91648	2.77269	2.30318	0	0	0	2.30762	0	0	2.40882	0.699106	2.15121	0	0	0	0	1.5657	2.11718	0.0328882	2.63501
MRPL19	0	1.13073	0	2.93133	0	0	0	2.8528	2.09037	2.17852	2.24216	1.94876	1.67745	0.193004	2.37913	0.851174	0.0643092	0	0	1.89651	1.49593	0	0	2.85514	0.13671	1.54691	1.28207	0	2.177	0
TMEM9	0	2.62755	2.18144	1.79169	0	2.71237	2.2115	2.92758	2.48456	2.41295	2.12127	0	0	2.60385	0	2.52889	1.62178	2.06338	0	0.9678	2.441	2.38704	1.46626	2.90544	1.09583	0.776622	1.78759	0	1.98982	1.97765
THRAP3	2.37339	0	2.38462	1.86904	0.10309	2.56561	2.15363	0	2.85455	2.08139	0	2.51946	2.18012	0.193004	0	1.88341	2.2661	0	0	2.20915	2.72241	2.18483	0	1.79314	0	2.99094	2.11686	2.20962	2.45086	0
SOCS4	2.36555	0	0	0.057028	0	2.77174	2.15397	0	0	1.73561	2.44678	0	0	0	2.33812	2.26528	2.0736	0	3.04359	0	1.24645	0	0	0.183778	0	0	0	2.2489	1.68022	2.32803
SIX1	0	2.4538	0	2.37787	0	0	0	0	0	2.29552	2.26258	1.98833	0.0443756	0	0.424835	2.19538	0	0	3.08474	2.1743	1.80742	0	0	2.41527	0	0	1.89183	2.33072	1.85327	1.95488
BRE	2.41012	0	0	0	0	0	2.05414	0	2.15939	2.12664	0	0	0.0443756	0.193004	2.47813	2.29708	1.95143	0	0	0	0.15266	0	1.96268	0	3.08453	0	1.57356	0	1.00542	2.25369
SLC44A2	2.69229	0	0	0.107429	2.11439	2.25275	2.8077	0.124309	2.78515	2.06448	0	0.0895981	2.59371	2.59959	0.0924054	0	2.29445	2.76762	0.156142	2.55755	1.1141	0.112639	2.83021	0.183778	1.61623	0	2.26116	2.11692	1.91729	0.0651176
PSD3	0	0	1.09386	1.62007	0	1.90857	0	2.267	0	1.96635	0	2.60272	0	0	0	0.0490554	0	1.21366	0	2.60053	0.660898	0	3.06305	0	0	0	0	0	1.21326	0
SEPW1	2.6437	1.90962	2.51261	1.9368	0.10309	2.30121	2.71374	1.45996	2.6953	2.8077	2.25722	2.88905	2.21109	0	2.46756	2.50618	2.05016	0	2.75813	2.30396	2.52915	0.112639	2.57263	2.85641	2.6667	2.81341	2.5612	2.17209	2.22899	2.48331
CUL1	0	0	1.93209	0.107429	0	2.80215	0.046169	0	0	2.15247	2.98084	2.59305	2.37025	2.70917	0	1.56531	1.94044	0	0	2.50855	1.46256	1.59161	0	0	0	0	0	0	2.11348	0.729781
TM7SF3	2.58897	0.737883	0.132466	0	0.10309	2.80171	0	0	0.403643	2.43623	0	0	1.87265	0	2.85533	2.18432	1.2335	2.68969	0	0	0.734222	2.47935	0	0	1.14454	2.8527	2.30452	1.19228	0	0
CDCA2	0	0	2.94683	0	0	2.96269	0.046169	0	0	0	0	0	0.0443756	0	0	0	0	0	0	1.58485	1.95871	0	0	0	0	1.98607	0	2.25378	0	0
COX7C	2.22332	2.72252	2.7192	1.79853	2.28517	2.35104	2.3554	2.87504	2.19728	2.78687	2.199	2.08914	1.86251	2.62337	2.7175	2.47357	2.57249	2.41837	2.988	1.85353	2.5753	2.35645	2.03959	2.02461	2.41617	2.77614	2.37548	1.61451	2.22535	2.72445
ABLIM1	0	0	0	0.057028	0	0	0.0878981	0	2.2084	0	0	0	2.73497	0.193004	0	1.67466	0.0643092	3.00225	0	0	1.96963	2.77255	0	0.183778	0	0	2.3843	0	0	0
UBL4A	0.69412	0	0	0	2.86172	0.214879	0	0.124309	0	0	0	2.31305	2.6161	0	2.92292	0	1.84279	0.0884243	0	0.0846495	0	2.73964	2.35257	0	2.48708	0	2.198	0.0322515	0	0
PAPOLA	2.47498	2.6991	0	0.56421	0	0	1.78539	2.52036	1.84422	1.48848	0	0	2.22327	2.33307	0	2.0528	2.24729	0.224647	1.90638	0.0443839	1.89837	2.25023	2.43245	0	2.40871	3.05806	0.0674491	0.348971	2.10658	1.8192
HERC2	0	0	0.49691	0	0	3.09821	0	0	1.91311	1.21105	0	0	1.99187	0	0.512213	0.843795	0.877585	0	0	1.08603	1.33946	1.12347	0.535659	0	0	1.06372	0.586169	0	1.85851	1.56045
AHCTF1	2.1938	0.0875806	0	0	0	0	0	0	2.0547	1.85274	0	0	1.60495	3.0497	0	2.09693	2.16364	0	2.67528	0	2.40039	1.63839	0	0	0	2.62116	0	0	1.09914	0
NDUFA9	2.15619	2.79467	2.47589	2.48681	0.10309	0	2.21803	0	2.54992	2.7182	2.38102	1.57984	2.14141	0	0	0	2.38181	0	0	2.50228	1.96963	0	0	2.84545	2.79365	0	2.198	2.34532	2.29646	2.84216
PDE12	2.53996	0	0	0	0	0	0	2.56294	0	0	0.0405131	0	1.70687	0	0	0	1.10757	0.0884243	3.06804	2.32965	0.933584	0	0	0	0	0	0	0.0322515	1.87568	2.11827
SNX6	2.82343	2.54407	0.23383	1.32647	0.186343	0	2.04895	0	1.66126	0.302671	2.99473	2.44976	0	0	0	2.02625	1.39131	0	0	0.0846495	2.52753	1.83482	2.53684	2.54045	2.23158	0	0	2.18431	2.26903	0
PRDX1	2.54939	1.92604	2.3222	0	0	0	2.29805	3.03117	2.47332	2.41053	0	2.66873	2.20675	2.42709	2.30113	2.46315	2.61638	0	0	2.58416	2.5018	2.14064	2.16668	2.51883	2.8322	2.51964	1.08239	2.22882	2.26143	2.52226
UCKL1	0	0	2.73715	0.057028	1.96295	0	2.36011	0	2.49141	2.21277	2.11087	0	2.41775	2.44315	0	0	0	0.0884243	0	2.2478	2.55361	0	0	0	0	3.03199	0	0	2.1111	2.34897
ATP1B1	0	2.59871	0.132466	2.419	0.10309	0	0.525751	2.66989	2.59687	1.91705	2.62924	0	0.952357	1.71063	1.19918	2.70424	0	0	0.156142	2.29005	2.11288	0.419717	1.30698	1.61316	2.96882	0.457442	0.0674491	1.43103	2.3045	2.64571
ACAT1	1.29835	0	2.88544	1.95407	0	0	0.0878981	2.853	2.69057	2.10016	0	0	0.0443756	0	0	2.62153	2.26984	2.40776	0	2.26768	2.17945	0	0	2.74237	2.38882	2.74422	2.16734	2.24339	2.21129	2.15444
RPL36	2.74883	2.74403	2.50055	2.58569	2.39071	2.26651	2.50803	2.87408	2.58332	2.76894	2.31885	2.80254	2.47096	2.80391	2.22172	2.49203	2.77186	1.80157	3.01587	2.11543	2.6514	2.67512	2.19972	2.71635	2.59294	2.83211	2.77826	2.21168	1.89957	2.6506
NDUFS1	1.5452	0	2.71623	2.921	0	2.49519	2.35325	0.124309	2.45269	2.21544	0.537108	2.52365	1.95617	0	2.76617	2.73998	2.26872	0	2.24286	0	2.38971	0	0	0	2.80689	2.22638	2.61131	2.34698	2.50856	2.29352
SERPINB6	0	0.27732	2.48155	2.67529	0	2.46767	2.87031	0	2.28357	2.17057	2.69319	0	2.46331	0.193004	0	2.9068	2.27795	0	2.14442	2.7289	2.21151	0	2.51604	2.56293	1.87502	1.75597	0	2.18101	2.05075	0
NRIP1	0	0	0.585816	0	0	0	0	0	1.96959	1.95053	0	0	0	0	0	0.0490554	1.91843	2.01121	3.05698	0	2.48327	2.69633	0	2.31481	0	0	0	1.26352	2.17381	0
PPCS	0	0	2.69394	2.27975	0	0	0.125967	2.3801	0.247119	2.532	0	0	1.55326	0	0	0	2.16411	2.06083	3.02907	0	1.34362	2.2836	0	2.66754	0	1.69499	0	0	1.07106	2.15933
SAE1	2.4827	0	2.72156	2.64848	0	2.70256	0.125967	0.124309	1.19212	1.74245	1.03644	0	2.06326	2.80733	0	0	1.99422	2.81245	0	2.19567	2.56045	2.56165	2.78664	0	0	2.45832	0	2.40405	1.90428	0.0337781
GBAS	2.36975	2.80589	0.49691	0.107429	0.10309	2.66874	2.40911	2.55096	1.98594	2.54431	2.73758	2.45695	1.94092	0.738505	2.80359	2.16129	2.26647	0	0	2.59935	2.40329	0	2.83748	2.02461	1.88977	1.65502	2.67421	2.39753	1.98419	2.81128
ITFG3	0	0	2.77281	2.67063	0.10309	2.78379	1.36565	0	2.61123	2.36283	0	0	1.96233	0	2.30242	1.04783	0.414309	2.78228	0	2.43602	2.64668	0	0.69285	2.68773	0	1.60432	1.91015	2.74715	2.23955	1.12629
PRPS2	2.19066	0.818612	1.95673	0.057028	0	2.80608	0	2.87791	0.0522143	2.67418	0	1.97956	1.79837	0	0	2.02966	2.30966	0.0884243	0	2.60333	2.47782	2.42635	0	0	0	1.06372	2.3339	2.86663	2.21838	1.77553
ANK3	0	0	0.722611	0.653992	0	0.214879	0.046169	2.78447	2.72867	2.17686	2.91067	2.35981	0	2.73898	0	2.09191	2.06414	0	0.270752	0	2.50123	0	2.649	0	0	0.210148	1.94132	1.64664	0	0
CEP250	0	0	2.57376	0	0	0	0	0	0	0.412179	0	0	0	3.06712	0.0486557	0	0	0	0	0	0	0	0	0	0	0	1.72083	2.51179	0	0
ELOVL1	2.42046	1.67441	2.10222	0.903967	0.10309	0	1.89861	2.82052	2.18186	1.94631	2.83664	2.79359	2.14678	0.193004	2.59155	2.12702	1.67178	0	0	2.28036	1.98505	1.85233	0	0.560376	0.324261	2.52853	0.223254	0	2.81071	2.66307
GPBP1	0	0	0	2.58347	0	0	1.85868	0	0	2.0401	0	0	1.49756	0.326158	3.07083	0.0490554	1.61003	0	0.500138	2.09225	2.24503	2.4215	0	0.183778	0	0	2.32225	0.0322515	2.3045	2.16006
RPS29	2.90204	2.75899	2.60562	2.12765	2.55792	1.93195	2.51344	2.71902	2.44758	2.63428	1.50904	2.51416	2.51962	2.58531	2.66211	2.28052	2.61082	1.52818	3.0357	2.21773	2.60217	2.80395	2.40455	2.53515	2.61688	2.76653	2.61945	2.20484	2.01694	2.63915
SUCLG1	2.63043	2.6762	2.75928	2.35668	0.10309	2.66635	2.28536	2.98035	2.31396	2.49623	0	2.09637	2.34503	2.4179	0	2.05828	2.01946	0	0	2.42772	2.70975	1.8709	2.45326	0	2.20032	1.80522	0	0	2.17266	2.68819
PRPF6	2.45356	0	0	0	0	1.5186	1.57088	0	1.47154	2.39671	2.68388	0	2.38146	2.99208	2.80213	2.25645	1.7888	0	0	2.55626	2.31988	1.30635	0	1.1	0	1.45307	1.19361	2.40207	2.38488	2.22453
COG7	1.66616	0	0	2.49972	0	0	0	3.08336	0.0988193	0	0.0405131	0	0	1.399	0	0	1.4824	0	0	0	0	0	0.0745036	0	0	0	0	0	2.05798	0
ZNF706	2.37027	0	1.94809	2.61844	0	0.214879	1.58504	2.38724	0	2.08139	2.02973	2.3343	1.44553	2.36147	0	2.39684	1.34375	1.90936	2.01511	2.32281	2.03253	2.22224	0	3.0899	1.76046	2.24523	2.11519	2.05341	2.14737	2.08865
GLB1L2	0	0	0	0	0	3.06288	2.32813	0.124309	2.29917	1.64665	0	0	0	0	0	0.0490554	0	0	0	2.5033	2.3251	0	2.45895	0	0	0	2.15729	2.46114	0	0
RUFY1	0.107803	2.38756	2.02616	0.057028	0	2.62881	2.531	0	2.4889	0.0584028	0.0405131	2.24253	2.89287	0.193004	0	0	2.57119	2.69586	0	2.33096	1.61959	2.19847	0.0745036	0	2.63624	0	2.85148	0	0	0
SERBP1	2.81452	2.87296	0	1.65109	0	2.61147	2.07101	0.124309	1.87414	2.35017	0	1.62576	2.45091	0	0	0.779769	2.69973	2.39531	1.43071	0	2.05406	2.77461	2.51031	0	2.63512	1.91661	0	0	1.8802	2.6128
PSMD11	2.0579	0.538797	2.46435	0	2.28092	2.59058	2.1972	0	2.62156	2.24594	1.22633	2.16311	1.96334	0.193004	0	1.53306	2.53331	0	1.1455	2.83829	1.47805	1.96193	0.72463	0	2.83432	2.16067	2.11407	2.90323	2.62874	2.21242
IFT57	0	2.58555	0	2.67128	0	0	1.33297	2.98841	0	1.27195	2.4329	0	0	0	2.50758	1.99431	1.96064	0	0	0	1.34775	1.63394	0	0	2.76259	0	0	0	2.16126	0
PPAP2A	0	1.88124	2.54293	2.68835	0.10309	0.357986	2.86049	1.46983	2.29102	2.46481	0	2.51553	1.54134	0	2.25358	2.57061	0	1.57236	1.8329	2.85856	2.61987	0	2.81987	1.26444	1.53525	2.03611	0.887655	2.10657	2.2881	2.41359
ZGRF1	0	0	3.04566	0	0	0	0.046169	0	0	0	0	0	1.56993	0	2.7652	0	0	0	0	0	0	0	0	0	0	0.987358	0	0	0	0
CROT	0	0	0	0	0	0	0	0	0	1.77407	0	0	0	2.30269	3.07631	0.0490554	0	0	0	2.37391	1.6347	0	0	2.13977	0	0	1.7852	2.49648	1.49428	0
IDH3B	0.107803	1.5626	2.30643	2.49876	0	2.70421	2.14708	0	2.44698	2.19638	2.44159	2.21431	2.36925	0	0	0	2.37162	0	0	2.23792	2.96284	1.96052	0.0745036	0.183778	2.04774	0	1.64852	2.84292	2.03307	2.69006
UBE2C	1.84177	2.13765	1.71	0	0	2.56636	0	0	1.59043	1.5419	0	2.09437	2.17422	0	3.06846	0	2.49933	1.58529	0	2.07135	2.32293	1.85861	2.44779	0	0	0	0	1.80026	0	0
WEE1	0	0	0	2.66381	0	0	2.15839	0	2.43144	1.32829	2.87582	0.396086	0.566971	0.819258	0	1.16531	0.904311	0	1.62875	0	1.96865	0	2.80802	2.39271	0	0	0	2.48005	2.84508	2.32205
SEPT11	0	2.57406	0	2.32701	0.700594	0	2.34032	0	0.0522143	0	0.0775672	2.48617	2.75963	0.326158	2.86182	2.05692	2.40177	1.55903	1.33781	0	2.24917	2.38466	0	2.22118	2.92756	0	2.07166	0.0322515	0	0
OSBP	0	0	0	0	0	0.214879	0	0	1.79907	0	0	0	2.14377	2.4216	0	2.74859	0	0	0	0	0.640455	1.90501	1.1606	3.04176	0	0	2.38671	0	2.06627	1.98752
SRSF10	0.54848	0	0	0	0	0.214879	2.06181	0	0.695514	0	0.143357	0	2.29544	0	0	0.0490554	1.47317	0	2.92647	2.22891	2.5753	2.47377	0.0745036	0.411679	2.29301	1.9602	0	2.91312	2.57466	0.554878
SLC7A5P2	0	0.325756	0	0.107429	0	0	0	0	0.0988193	0.0584028	0	0	0	1.5021	0	0	0.169912	0	3.09088	0	0.0830038	0	0.0745036	0.312509	0	0.542758	0	1.01401	0	0.0337781
EIF4E	0	2.40356	2.29716	2.46187	2.55111	0.684917	2.66904	2.46878	0.860932	2.342	2.67929	2.59759	2.62859	0.193004	0	0.771059	2.58021	2.44907	3.00486	0	2.10145	2.43066	2.1017	1.41093	2.59129	2.48478	2.48779	2.10996	2.24677	2.7974
MPV17	2.09089	2.71229	2.37883	2.29731	0	2.49252	2.27125	2.69529	1.76038	1.98551	0	2.51187	1.70133	0.193004	0	2.47549	2.2231	2.39767	0	2.0523	2.46233	2.30705	2.90679	2.94484	2.30512	0.210148	2.5614	0	1.75657	2.11558
GDAP2	0	0	0	0	0	2.94695	0	0	1.23615	1.40109	0	0.0471056	0	2.93924	0	2.22173	0.0643092	0	0	0	2.32119	0	0	0	0	0	0	0	2.05798	2.34391
MCCC2	0	0	1.99441	0.057028	0	2.97816	2.23339	0	1.55943	2.82103	0.0405131	2.49771	2.25453	0	0	2.34304	0	0	0	0	0.954393	0	0.999258	2.61423	0	2.569	2.34821	0	2.09079	2.42058
TMEM184C	2.11969	0.0875806	2.79795	0	0	0	0	2.99501	0.0988193	0.518911	2.6591	0.0895981	0	0	0	0	0	0	0	0	0.212674	0	0	2.41527	1.45297	0	0	0	0.368728	0
COX7B	2.54242	2.38796	2.61172	0.529623	2.29648	2.24491	2.05328	2.16085	2.39859	2.20543	2.04108	1.87245	1.45218	2.04185	1.88308	2.05234	2.1122	1.69107	3.0505	0.399056	1.89953	1.83388	0.242685	2.03739	2.78451	2.57838	2.22184	1.61124	1.48766	2.26566
MYL12A	2.51527	2.28288	2.45359	2.63584	2.48973	2.71237	2.63519	0	2.74093	2.27143	2.44112	2.55595	2.91813	1.94038	2.1507	2.44861	2.89299	2.82408	1.19619	1.59565	2.11499	2.65595	1.95912	1.33334	2.65012	2.13569	2.77028	2.52578	2.39145	2.22599
ADRB2	0	2.03532	2.47486	0	0	0	2.2118	0	0.0522143	0	2.51465	0	0	0	0	0	0	0	3.0653	0	1.47805	0	0	0	0	0	0	2.35088	2.12362	0
LRRC8A	0	0	0	0.193485	0	0.214879	0	0	0	0	0	0	0	2.7381	0	0	0	1.55903	2.3319	0	1.84166	0	2.60951	0	2.99332	0	0	0	2.66678	0
RPS16	3.06482	2.53027	2.39597	2.27943	2.70001	2.11921	2.14184	2.58631	1.88801	2.3904	2.48204	2.15273	2.47816	2.25135	1.83841	2.09065	2.51865	1.83149	2.73107	1.58968	2.50036	2.64619	2.52826	2.75662	1.26454	2.33638	2.53177	2.22604	1.90086	2.49482
ATXN2	2.12706	2.63795	0	2.72395	0	0	1.88039	1.49816	2.03825	1.63954	0.0405131	0	2.23702	0	2.64822	2.87148	0.0643092	0	2.87677	1.65122	0.393445	0	1.74103	0.183778	2.54894	0	0	0.477745	0.664527	2.25369
RORC	0.107803	2.43425	0	2.8772	0.10309	0.214879	0.046169	0	2.52398	0	0	2.08302	0	2.97388	0	0	0.654298	0	0	0	0	0	0	0	0	0	0	0	1.79492	0
PIGT	0	0.0875806	3.03479	2.53932	0	0	2.25585	0	1.56248	2.54144	0	0	0	0	0.0486557	2.56977	2.1506	0	0	2.40936	2.47508	0	0	0.183778	0	2.0832	2.33995	2.2954	2.36735	2.53124
ANTXR1	0	2.85734	0	2.68672	0.186343	0	2.25747	0	2.08584	2.18591	2.58143	0.0471056	1.67745	0	0	2.74683	0.0643092	0	1.88488	0.637057	2.87453	0	1.31492	2.4902	1.35847	0.351164	0.837626	0	2.45901	2.07675
TSN	2.65332	0	2.45684	0	0	0	0	3.04902	0.277443	2.35268	0	0	2.35194	0.326158	0	0	2.15402	0	0	0	1.79733	0	0	0	0.13671	1.74639	0	0.141589	1.8802	2.3124
FGFR1	0	2.5216	0	2.83893	0	0.551515	0	1.44472	0	0	0	0	0	3.00211	0	2.27614	1.56148	0	0	0	1.08501	0	0	0.183778	0	1.4336	0.99585	0	1.85898	1.97094
CAPNS1	2.35918	2.06471	2.3185	0	2.45032	2.25275	1.66043	2.24135	0.609177	1.93193	0.0405131	2.12453	2.22327	0	0	1.7185	1.63483	1.39288	0	0	1.31358	2.17247	0.97412	1.57227	2.62189	3.05995	2.51292	0	0	0
USP54	0	0	0	2.78423	0	1.79998	0.046169	0	2.10061	2.49	2.68053	2.13304	2.82687	0.193004	0	2.18364	2.69751	0.448166	2.68393	0	1.84559	0	2.56495	2.50116	0	2.24676	2.29979	2.82521	2.35651	2.43976
UBE2L3	2.61378	2.01705	2.4841	2.62959	0.10309	0	2.497	2.89675	2.37608	2.32725	1.97933	1.80157	2.34861	2.02382	2.73177	2.14038	2.6432	2.84278	2.60524	2.69309	2.78494	1.70666	2.09977	2.86959	2.56629	2.59586	2.35696	1.92798	1.95752	2.47621
ARMC1	1.46501	1.21529	0	0	0	0	0	2.91795	0	1.68055	0	0	0	0	0	1.31158	2.02078	2.59615	0	0.0443839	2.14679	0	0	2.47052	2.91893	0	0.0674491	0	2.47761	0
MRPS35	2.53141	0.408925	0	2.45186	0	2.57827	2.4688	2.90846	0	1.88241	2.39063	2.18184	1.5896	0	2.90784	2.43356	2.37309	0	0	0.0443839	2.53799	0	2.4791	0	2.67049	0	0.826889	2.34834	2.32405	2.27471
MELK	0	0.222795	0	0.626077	0	2.86642	0.193353	0	0.0522143	0.27036	0.0405131	0.0471056	0.155435	0.193004	0.0486557	0.0490554	2.08515	0.279496	0	2.67953	0.596434	0.059961	0.65856	0.183778	0	0.210148	0.454568	2.95839	0.436277	0.554878
INTS10	2.35595	0	2.95584	0	0	2.71559	2.31795	0	2.25245	0	0	2.45223	2.32539	0.193004	2.72957	2.26046	0	0	0	1.46043	2.1653	1.93365	2.76106	0	0	0	0	2.37709	0	1.83438
SNX17	2.63043	0	0	0	0	0	2.19409	0	2.71381	2.35295	2.46954	2.45468	2.19707	1.82626	0	0	2.11647	2.62523	0	0.75027	1.72271	2.35218	0	0	2.97037	2.20331	2.3649	2.769	1.56948	2.22179
EHD3	0.194097	0	0	0	0	2.9648	0	0	2.41276	0	2.48843	2.5426	2.6545	0	0	0	2.01746	2.77608	0	0	0	2.4094	0	0	0	0	2.43136	0	0	0
FAM32A	2.25641	0.160429	0	0	0.10309	2.61011	1.7283	2.84833	2.15785	2.27775	2.76818	0	2.13358	0.326158	0	2.41838	2.59101	2.80606	0.555813	0	0.0830038	2.53977	0	2.74567	0	0.457442	1.98949	0.0322515	1.93112	0
GRN	2.30511	0	0.890769	1.9424	0	0	2.1631	0	2.58419	2.6237	2.77322	0	2.11247	0.326158	0	2.28566	2.04582	0.0884243	0.156142	2.71173	2.73404	0	0	1.64539	1.75201	2.93064	2.35503	2.32805	2.16291	0
ERP29	2.07368	2.49231	2.99734	2.66527	0	2.25584	2.27849	0	1.89087	2.7322	0	2.83077	2.09065	2.54497	2.44246	2.33615	2.57323	0	2.64189	0.121497	2.37415	2.43209	2.36747	2.56418	2.5689	2.61791	2.01136	2.68523	2.344	2.41885
TSPYL4	2.26647	0	0	2.79501	2.89051	0	2.23452	0	2.12708	2.32725	2.76469	2.37011	2.30248	0	0	2.35005	2.06053	0	2.74414	2.34869	2.61877	0	1.74544	2.53045	2.75757	1.60432	2.16285	2.27098	2.65143	2.48882
CCND1	0.107803	2.87838	0	2.34829	0.10309	0	2.19096	2.9221	1.36123	1.91172	1.75606	2.53859	0	2.6274	0.0486557	2.38352	0	2.40853	0	2.67064	1.12108	0	2.14453	0	0	2.46578	2.12075	1.94159	1.78718	0
FAT1	0	0	2.73602	2.72268	0.981061	0.214879	2.46764	2.10696	0.214518	0	0.920805	2.39083	2.26658	0.326158	0	2.1023	1.93404	0	2.72897	0	2.10433	0	2.95336	2.02026	0	1.53917	2.03421	0	2.15149	2.58903
SEMA3C	2.35649	0	0	2.32844	0	0.357986	0	0	1.84183	2.5606	0	2.99686	2.52967	0.427924	0	0.0490554	0	1.99466	0	2.79415	2.4241	0	0	0	0	0	2.1815	0	1.97051	1.98243
ACTR1B	0	0	1.98649	0	0	0	0	0	1.90352	2.05191	0	0	1.82852	0	2.39435	0.0490554	1.90224	0	0	2.58331	1.60394	0.112639	0	3.05546	0	2.54037	2.24611	1.74128	2.17128	0
SRSF1	1.55212	2.04679	0.132466	0.057028	0	2.11921	2.50666	0	2.24209	2.28721	2.68739	2.31014	2.5038	0	2.97783	0	2.10301	2.51194	0	0.15546	2.3404	2.28627	2.45697	0	1.64262	2.74616	2.23521	2.73684	1.84554	0
IVNS1ABP	2.55556	0	0	2.8462	0	0.357986	2.6931	0	0.0522143	0	0	0	1.96537	0	0	0.0490554	1.86416	0	2.68041	2.4035	0	0	0.808021	0	0.13671	2.84156	0	2.68592	1.71974	2.14498
NRBP1	1.67916	0.478697	2.56372	0	1.88396	0	2.26547	0.124309	0.0988193	2.25542	0	2.91979	2.48372	2.87326	0	1.28005	2.42478	0	0.156142	2.45364	2.592	0	2.55578	1.87054	0	0.457442	0	0.0903521	2.47154	0.390205
NSF	0	0	2.23057	0	0	0	0	0	2.33138	2.65191	0	1.92871	1.08976	0	0	1.43438	2.2834	0	0	1.37285	0	2.12742	2.71908	3.01828	1.77956	0	0	2.14032	0.939997	2.41992
DCTPP1	2.5085	2.23647	2.29244	2.58522	0	2.56181	2.3539	3.02578	2.18766	2.41632	0	0	2.04004	0	0	2.44359	2.22227	2.2587	0	2.43327	2.42958	2.36486	0	2.2198	2.82888	2.32502	2.0409	2.01441	0	2.13506
RBM10	0.107803	0	2.15625	0.107429	0	2.74004	2.59762	0.124309	0	2.09467	0	2.47398	0	0	0	1.94475	1.63963	0	0	0	2.05567	0.112639	0	1.66561	3.01913	0	0	2.18299	0	1.35402
USP46	0	0	0	0	0	0	0	0	0	1.9932	0.0405131	2.63236	0	0	0	0.851174	2.03699	0	0.156142	0	1.60165	2.35418	0	3.05687	0.13671	0	0	0	0	0
PTTG1IP	2.63014	1.16523	0.132466	2.84966	0	0	2.57515	2.5999	2.75178	2.19955	2.247	2.41407	2.57123	2.45694	1.36268	2.93229	2.50995	0	0	0	1.67324	2.31955	1.94181	2.32358	0	1.12863	2.32398	2.2742	2.27596	2.28028
PSMA2	2.29468	2.42084	2.9536	2.44992	2.55404	2.39796	2.66114	0	2.14453	2.65648	2.7332	1.9868	2.21708	2.76646	2.85252	2.78781	2.62748	2.49345	2.52281	2.82044	2.80085	2.30034	2.31054	2.40097	1.08275	2.11129	2.18294	2.14634	2.53346	2.614
RPL39	2.83413	2.55475	2.20138	2.42546	2.51426	1.60258	2.27952	2.24053	2.37678	2.40736	2.30097	2.2391	2.45125	2.79231	1.68821	2.20163	2.62862	1.40847	2.90806	1.30896	2.41995	2.88997	2.15262	2.46741	2.31144	2.64445	2.76241	0.738079	1.82405	2.53791
TAF2	0	2.17293	2.29716	0	0	3.02913	0	0	1.90421	0	0	0	0.0443756	1.71534	0	0.0490554	0.588031	0	0	2.60589	2.68231	0	0	0	0	0	0	0	2.23955	0
TPCN1	0	0	1.76122	2.70103	0	0	1.68324	2.70929	0	1.56463	0	0	0	0	0	2.07258	0	1.41606	2.07911	2.38522	0.0830038	0	2.95399	0	0	2.76699	2.17618	0	1.75236	0
PPP6R3	1.37697	2.40356	0	0	0	0	0.046169	0	2.32539	1.12641	0	0	0.914234	1.04423	1.08009	0	0	0	0	3.01834	2.72085	2.44796	0	2.48723	0	0	1.83702	2.42468	2.18977	0
TKT	2.93665	2.8068	2.67537	0	0.10309	2.60393	0.046169	0	2.17819	2.27477	0.0405131	2.41273	2.52216	0	0.0486557	1.43818	2.23938	0	0	2.40772	2.39453	2.32017	0	0	2.73272	0.351164	2.26475	2.15603	1.94723	2.33165
NRIP3	0	0.0875806	0	0	0	0	0	0	0	1.39104	0	0	0	2.56791	3.06612	0	0.71178	0	0	0	0	0	0	0.183778	0	0	0	0.116726	1.74933	1.72763
MAN2B1	2.33947	0	0	0.057028	2.99874	0	0.046169	0	0	2.40785	0	0	0	0	0	0	1.8276	2.67606	0	0	0	2.71494	0	0	0	1.79667	0.0674491	2.42203	0	0.0337781
CBS	1.30447	0	0	0	0	2.42907	0	2.71736	2.65277	2.12241	0	0	2.30481	0	0	2.60171	2.4814	0	0	0	1.52144	0	2.6073	2.9713	0	1.66682	0	1.70914	1.94101	2.31919
STK35	0	0	0	0	0.532912	0	0.160966	0	1.86817	0	0	1.2226	0	3.07003	0	1.45672	1.26849	0	0	0	2.0063	0	1.38727	0	0	0	0	2.51772	1.16929	0
PSMA6	2.6898	2.73805	2.6983	2.51896	0	2.40785	1.98431	0	0.0522143	2.33512	0	0	2.51422	0	2.74963	2.324	2.60724	2.58711	2.28578	2.74818	2.52344	2.90663	2.30774	1.87054	0	2.0832	0.965335	1.99892	1.81158	2.23241
MSH6	2.52195	0	0	2.06784	0.186343	2.97168	0	0	1.93749	1.83023	2.77228	0	1.32243	1.10554	0	2.19472	2.06354	0	0	0	2.62445	0	0	0	0.13671	0.210148	0	2.62219	2.05738	2.46648
CIAO1	0	0.445211	2.74251	0.057028	0	1.88022	1.95614	0	1.76708	1.91249	2.84315	0	1.90581	0	0	2.59186	1.98642	0	2.04491	0	0.734222	0	1.3668	0	0	2.92329	2.34194	2.49046	0.833881	0.564559
ATP2B1	1.31644	2.35582	0	0.354667	0	0	1.90834	0.724949	0	2.47935	0	2.79151	0	1.12419	0	2.43126	2.66712	0	0	2.6313	1.98029	0.059961	2.41122	0	2.76009	0.675245	2.62726	0	2.26366	2.85284
TRIM35	0	0	0	2.58885	0	0	0.046169	0	2.07524	0.109875	0	0	0	2.44227	0	0	0	0	3.05367	0	0	0	0	0	0	0	0	0	0	0
RAB30	0	0	0	1.89074	2.71663	0	1.11773	0	0	2.4144	2.43038	0	2.27261	2.37704	2.66989	0	0.169912	0	2.98099	0	2.17274	2.60414	0.0745036	0	0	0	1.70673	0	0	0
TACC2	0	0	2.63638	2.9177	0.10309	0.998341	0.046169	0	2.1528	2.36174	0	2.73673	0	0.193004	0	0	1.26474	0	0	2.72355	0	0	0	2.64327	0	0	0	2.51904	2.24249	1.28143
TRIM44	0	0	0.132466	0.057028	0	0	1.93176	0	2.10149	0	0	0	1.57617	0	0	2.39308	0.737898	0	0	0	0.428923	0	0	0.832166	3.07408	0	0.0674491	2.07619	0	0
WDR13	2.52524	1.977	0	2.71015	0.10309	2.90268	2.06392	0	2.1225	2.31076	2.71746	2.69592	2.02794	0	0	2.724	0.886678	0	0	0	0	0	0	1.96193	0	0.210148	2.44519	0.0322515	1.85566	2.53842
TES	0.107803	1.7211	0	2.55641	1.99116	1.02539	0.841654	1.76837	2.10976	2.68991	2.95265	2.78306	0	0.972827	1.47777	2.3633	2.11593	0	0	2.45364	2.67464	2.38466	0	1.4843	1.57974	1.36931	2.45451	2.42063	2.49094	1.48114
FRMD4B	0	0.0875806	0	2.76151	0	0	0.046169	0	2.44876	0	0.0405131	0	1.63412	0.326158	0	0	2.129	0.0884243	0	0	0	0	0	0	0	0.351164	0	2.53642	3.00847	2.17558
MTHFD2	2.26447	3.00241	2.34589	2.1862	0.186343	0.214879	1.81322	0.983014	2.74274	0.770404	0	2.34545	2.33456	0	2.65681	1.29081	2.11113	0	1.9772	0.890921	2.48146	0	0.326923	0	0.13671	0	0	1.24105	2.46887	2.15172
PNMA1	0	0	0	0	0	0	0	0	2.23729	2.02797	0	2.87501	2.59502	0	0	2.49453	2.07826	1.63348	0	0	0	2.04067	0.0745036	2.93326	2.51741	0	2.36047	0.0903521	2.41071	0
FBXW4	0	0	2.13179	0	0	0	2.2846	2.41302	0	0	0	0	0	0.917734	0	0	0	0	3.04052	0	2.33282	0	0	2.65658	0	2.26914	0	0	1.49098	0
MAP2K3	0	2.46988	0	0	0	0	2.37924	0.124309	0	2.44753	1.44542	0	2.64168	3.00138	2.62161	0.918786	1.9005	1.84571	0	2.31969	1.49593	0	0	2.60182	0	0	2.41902	0	2.10255	0
ZMYND8	0.962403	1.35551	0	0	0	0	0	0	2.36088	0	0	0	2.81616	0	0	1.93822	0	0	0	3.00924	1.43322	0.112639	1.16618	0	0	0	0	0.955074	0	0
PSMC1	2.68502	0	2.91108	2.69443	2.68729	0.214879	2.0635	0.124309	2.02274	2.47852	2.65282	0	1.78631	0	2.61115	2.21671	2.42505	0	2.28187	2.56167	1.59473	2.72073	2.40932	0	0	0.675245	2.5018	0.0322515	2.31884	2.59861
SAPCD2	0	0	2.61399	0	1.80953	1.27701	1.44938	0	0.845372	0	0	0	0	0	0	2.11523	0	0	0	1.40893	2.89898	0	2.84089	2.7677	0	0.614034	0	0	0	0
VPS4A	2.79749	2.48539	0	0	0	0	2.20242	2.94328	2.43308	0	0	2.40886	0	0.326158	2.71054	2.54665	2.56914	0	2.10789	2.16927	1.1141	0.112639	2.03059	2.13139	0	0	0	2.27134	0	0.0337781
SOAT1	0	2.75832	0	2.26178	1.37116	0.214879	1.46133	0.124309	2.75423	0	2.17498	0	0	0.193004	0	1.85171	0	2.66897	0.156142	0	2.13084	0	2.84358	2.55344	0.324261	0.351164	2.44702	0	2.75547	1.93412
ADTRP	0	0	0	0	0	0	0	0	0	1.68703	0	0	0	0	0	2.39329	0	0	0	2.09975	0	0	0	0	0	2.27349	0	0	0	3.0695
ZNF24	2.55077	2.397	0	1.99106	2.08288	2.80695	0.046169	0.124309	2.05957	2.33164	0	1.93047	2.54366	0	0	2.6722	2.26984	1.76441	0.361344	0	2.30291	0	2.43484	2.72289	0	0.210148	1.93628	2.65725	2.6642	2.88261
PYGB	0	2.64963	0	0	0.10309	2.02523	2.36727	2.42018	2.75647	1.92899	1.98244	1.65864	0	1.88706	0	2.70342	2.76286	2.75298	0.270752	2.73976	0.212674	0	2.38857	2.74484	1.45297	2.55492	1.64025	2.48127	2.33933	0
PCNA	2.43553	0	0	0	1.64478	0	2.4142	0	0	0	0	1.96953	1.95668	0.326158	2.7368	1.87379	1.17276	0	0	1.65018	1.96767	0	0	0	0	0	0	3.02954	1.44322	1.6797
PTK2	0	0	0.80275	2.80905	0	0	1.63522	0	1.77273	2.48817	2.80355	2.70366	2.64582	0	2.81454	2.0601	1.74744	2.39254	0	1.90647	0	0	0	0	0	1.88959	0	0.976798	2.41769	0
BMS1	0	0.445211	0	2.04647	0.186343	1.05085	0.428534	0	0	0.0584028	0.0405131	0	1.88985	2.39698	0.424835	0	2.09695	0	2.36879	2.8092	2.28903	2.25203	2.81492	0	2.92048	0	0	0	1.5429	0.094347
CPNE1	2.23416	0.922898	0	0.68022	0	0	2.23196	2.85722	1.56701	1.12641	0	0	0.0443756	0	2.97194	0	0.0643092	0	0	0	2.28144	1.81657	1.99262	2.5783	0	0.210148	1.23375	2.23685	0.0328882	2.28722
FKBP3	2.44044	2.35152	2.97774	2.18181	0	2.7888	2.34825	0	2.3587	2.49141	0	2.00488	1.92843	1.23622	2.68119	2.53876	1.90397	1.7711	0	2.30651	1.69036	2.20893	2.49783	2.20005	2.69028	2.37566	2.41173	0.391762	2.1249	2.73401
SHMT2	2.60445	2.10386	2.71564	2.84533	0	0	1.70683	1.56964	2.40802	0	2.50916	0	2.24374	0.193004	2.45528	2.63244	2.35111	0	0	2.12535	2.17213	0	2.58252	0	1.80294	2.85685	0	2.68619	1.95564	0.171811
C6orf89	0	0	0.49691	2.32035	0.10309	0	0	0	2.26135	2.02443	0	2.47046	0	0	2.08987	0	0	0	0.156142	0	1.39073	0	0	0	3.0645	0.210148	1.63857	0	1.97416	0.0337781
NFE2	2.55419	0	0	0	0	0	1.49688	0	2.4149	0	0.0405131	2.39845	2.96942	0	0.0486557	0	2.56951	2.64232	0.156142	0	0	2.70364	0.0745036	0	0	0	1.25454	0	0	0
ELOVL7	2.25027	0	0	0	0	2.75982	2.5845	0	2.41554	0.109875	0	0.0471056	2.84879	0	0	2.17643	2.13157	2.67523	0	0	0.312398	2.66675	0.898964	0	0.240532	0	2.6672	0	2.41098	2.67851
XRCC5	2.77095	2.51424	2.13179	1.03993	0	2.51432	2.31677	0	0.332395	2.50725	2.81748	2.73508	2.12631	0.326158	2.77998	2.79177	2.67481	2.67544	2.44926	2.69696	2.48357	2.56552	0	1.94668	0	1.8965	2.4229	2.3737	1.6484	2.36336
EDA2R	0	0	0	0	0.10309	2.9204	0	0	0	0.109875	0	0	0	2.92878	1.24544	0	0	0	0	2.50506	0	0	1.20335	0	0	0.210148	0	0	0	0
PCSK6	0	0	0	0.057028	2.8638	1.42497	2.49185	0	2.05421	0	0	0	0.819164	0	0	0	2.35203	0	0	0	0	2.09868	1.93995	2.93856	0	0	2.64398	0	0	0
STIM1	1.06842	1.5208	0	0	0	0.214879	0	3.06641	0	2.14627	0	0	2.28949	0	0	1.79977	2.23858	0	0	0	1.57572	0	0	0.183778	0	2.42101	0.177262	0	2.19764	1.04887
PSMB1	2.53819	2.83889	2.66678	2.64573	0	2.606	2.51981	2.67112	2.85159	2.53547	2.58729	0	2.25166	0	0	2.44917	2.04954	0	0	2.04647	2.33789	1.27337	2.75922	0	0.394428	1.60432	1.89648	2.45011	2.27306	2.21112
HID1	0	2.23023	2.29007	2.34445	0	0	1.51213	0	2.91599	2.58517	2.64673	0.0471056	0.554119	0	0	0.0490554	0	0	0	2.74273	0	0	2.17762	0	0	2.67918	0	0	2.62962	0
XPNPEP1	2.09089	0	0.132466	0	0.10309	0	2.61746	0	2.02274	0	2.67185	2.40457	2.97678	1.2766	0.0486557	2.23037	2.49823	2.70038	0	0	0	0.581262	0.0745036	2.37087	0	0	2.3592	0	2.22839	0
TADA3	2.0889	2.67064	2.53577	2.73631	2.96326	0	2.20849	0	0	1.71922	0.0405131	0	1.95668	0	0.0486557	0.530406	2.28556	2.70447	0	0	0.15266	0	0	2.06779	0	2.41063	2.16882	0.731916	2.08437	2.13532
IGSF9	0	2.20314	0	0	0	0	2.39678	0.366536	0	1.52169	0	0	0	0	0	0	0	1.89336	0	0	0	0	0	3.04836	0.555065	2.56091	1.68618	2.38336	0.924015	2.3305
TPR	2.09582	0	2.54602	2.55403	0	0	1.46469	0	0	1.88323	1.40724	1.07075	1.50346	2.7381	2.86506	2.04115	1.49588	2.65661	2.82516	1.26302	1.82828	0	2.32959	0	0	0.894649	2.64165	2.37455	2.32454	0
HIF1AN	0	0	1.99126	1.40511	0	0	0	0	2.03468	2.36821	0	0.227216	0	2.34641	0	0	1.47084	0	0	2.55116	2.42788	0	2.17219	0	3.04999	0	0	0	1.97379	0.0651176
NT5DC3	0	0	0	0	0	2.80215	0	0	1.75457	0.0584028	0	2.71156	0	0.738505	0	2.69122	0	0	0	2.13229	0.393445	0	0	0	0	0	0	2.90096	2.49653	0.887233
NOP16	2.34059	2.22275	0	1.97716	0	2.66933	0	0	1.23936	2.15291	2.23505	0	1.65009	0	0	0	1.67764	2.2699	3.04983	2.06011	1.79878	0	0	0	0	0	2.01701	2.01311	1.59539	0
YARS	2.38058	2.64526	2.84133	0.057028	0	0	0	2.8673	1.94385	2.03552	0	0	0	0	0	0	2.52697	0	1.18406	2.22973	0.0830038	2.72353	2.18245	0	0.13671	0	0	2.26063	2.58721	0.0337781
MYO1B	0	0	0	2.7171	0	2.92107	0.046169	0	0	2.26976	0	2.39825	1.81656	0	2.81129	0	0	0	0	1.73364	2.58085	0	0	2.56667	0.454819	1.99981	1.93543	0	2.11479	2.39405
DUSP16	0	2.83749	0	0.107429	0	0	0	0	0	2.48899	2.83322	0	0	0	0	0	0	0	0	0	1.93599	0	0	2.80831	0	0.776622	0	0	2.44526	2.58786
POLR2A	1.23908	1.80926	0.132466	0.230862	3.03003	1.75839	0	0	0.0522143	2.23261	1.5504	0	2.44475	1.06565	0.168557	2.54116	2.11858	1.2954	2.00221	2.25721	2.42719	1.17367	0	2.54045	0.13671	0	0.0674491	2.01279	2.58482	0
PEG10	0	0	2.25878	2.38921	0.10309	0	0	2.99501	1.82223	0.898125	0	0	0.513112	2.75036	0	0.0490554	0	0	2.11803	0	1.97645	0	0	2.64998	0	0	1.78878	0.821349	0	2.31138
RPL26	2.80176	2.56279	2.00525	2.49312	2.67933	2.04322	2.09826	2.75106	2.37139	2.64757	0.524602	2.41579	2.5949	2.86372	1.9309	1.76462	2.56633	2.30529	2.70482	1.88631	2.32163	2.92915	2.47449	2.75057	2.54848	2.68369	2.50272	1.70055	1.95145	2.3956
SLC18B1	0	2.73573	0	0	0	0	0	3.02929	1.73356	1.38335	0	0	0	0	0	0	0	0	0	0	0	0	0	0	0	0	2.27494	0	0	0
CST3	1.99337	2.25466	2.07573	2.3247	2.46889	2.57754	2.50651	2.84587	2.31423	2.17015	0	2.18477	2.40101	2.60806	2.32856	2.04491	2.44391	2.51823	0	1.22853	1.9198	2.66578	2.37507	2.36597	2.3461	3.02337	2.5176	1.87953	1.62635	1.88482
ATF2	2.16381	0	0	2.5994	0	0	2.48728	3.02767	0.0522143	1.17079	0	0	0	0	0	0	1.18651	0	0	0	1.7944	0	2.4791	0	0	0	0.177262	2.49637	1.92222	2.15567
ENPP5	0	2.75184	0	0	0	0.214879	0	0	2.51152	2.53016	2.66995	0	0	0	0.0486557	2.40407	1.74119	0	0	2.47607	0	0	0	0	1.53054	0	0.671762	0	2.94949	0
GUCY1B3	2.35864	2.59601	0	1.9375	0	0	1.67198	0	0	2.30738	0	0	2.81702	0	0	1.60447	2.65517	2.82817	0	0	1.19123	2.44773	2.8051	0	0	0	2.16184	0	0	0.583296
NME4	2.60354	2.61266	2.57787	2.23779	0	0.357986	2.53157	2.80928	2.57262	2.53766	0	2.52647	1.91783	0.326158	1.95838	2.80686	2.50064	0	0.270752	0	2.51542	2.21289	2.21978	2.81746	2.79546	2.65713	2.55004	2.2632	1.68659	2.61109
DDX17	1.82562	1.98108	1.66885	2.64752	0	0	1.47296	0	2.46693	2.07618	0.691167	2.22777	2.52033	0	0	2.20098	1.19544	0	0	0.216328	2.95123	2.47485	2.80075	2.26557	0.13671	2.62694	0.125817	1.70388	2.13628	0.328857
GNPTAB	0	2.19702	0	0	0	0.214879	0	0	0.580991	0.882022	0	2.09277	1.92232	0.193004	0	2.5544	1.76326	2.87245	0	0.0443839	0.782086	0	0	0	2.87173	2.76234	2.45374	2.4119	2.07441	2.14599
PCIF1	1.39705	0.719766	0	0.057028	2.94687	0	0.0878981	0	0	2.00075	2.3683	0	1.2312	0	0	2.27033	2.32991	2.56338	1.70177	0.0443839	2.40903	1.32195	0	0	0	0	0	0	1.40327	2.86934
[truncated: 489 more rows]

## Sheet: Figure 7D
GU-2, Genes, log10(RPM+1)	SH689_TR_GU02CTC	SH691_TR_GU02CTC	SH699_TR_GU02CTC	SH702_TR_GU02CTC	SH703_TR_GU02CTC	SH704_TR_GU02CTC	SH705_TR_GU02CTC	SH707_TR_GU02CTC	SH708_TR_GU02CTC	SH714_TR_GU02CTC	SH719_TR_GU02CTC	SH720_TR_GU02CTC	SH721_TR_GU02CTC	SH723_TR_GU02CTC	SH724_TR_GU02CTC	SH725_TR_GU02CTC	SH726_TR_GU02CTC	SH727_TR_GU02CTC	SH728_TR_GU02CTC	SH730_TR_GU02CTC	SH733_TR_GU02CTC	SH734_TR_GU02CTC	SH785_TR_GU02CTC	SH787_TR_GU02CTC	SH788_TR_GU02CTC	SH789_TR_GU02CTC	SH790_TR_GU02CTC	SH791_TR_GU02CTC	SH792_TR_GU02CTC	SH793_TR_GU02CTC	SH794_TR_GU02CTC	SH796_TR_GU02CTC	SH797_TR_GU02CTC	SH799_TR_GU02CTC	SH800_TR_GU02CTC	SH801_TR_GU02CTC	SH804_TR_GU02CTC	SH805_TR_GU02CTC	SH807_TR_GU02CTC	SH808_TR_GU02CTC	SH809_TR_GU02CTC	SH810_TR_GU02CTC	SH811_TR_GU02CTC	SH816_TR_GU02CTC	SH817_TR_GU02CTC	SH819_TR_GU02CTC	SH820_TR_GU02CTC	SH822_TR_GU02CTC	SH823_TR_GU02CTC
[truncated: 2,000 more rows]
[truncated: 25 more columns]

[truncated: 13 more sheets: Figure 8D, Figure 8E, Figure 8F, Sup Fig S4A, Sup Fig S4B, Sup Fig S7A, Sup Fig S7B, Sup Fig S7C, Sup Fig S7D, Sup Fig S7E, Sup Fig S8D, Sup Fig S9A, Sup Fig S10D]
